# Supplementary material for: Transposon insertion sequencing reveals novel hypermutator genes in Acinetobacter baumannii
Source: mBio. 2025 Jun 27;16(8):e00966-25. doi: 10.1128/mbio.00966-25 (PMC12345246; doi:10.1128/mbio.00966-25)
Supplement: Table S1 — TraDIS and mutation rate assay results. [file mbio.00966-25-s0002.xlsx]

## Sheet: TraDIS results
Locus tag	Gene name	Annotation	logFC	logCPM	q.value	Control average insertion count	Insertion index control 1	Insertion index control 2	Insertion index treatment 1	Insertion index treatment 2	Ins_index ratio	Candidate hypermutator?	AB5075 single mutant available?	ABUW_locus_tag	cont_log_corr	condition_log_corr	Mutant tested?
BAL062_01432	mutL	mutL,DNA mismatch repair protein mutL,DNA mismatch repair protein,DNA mismatch repair enzyme (predicted ATPase),DNA mismatch repair protein MutL,MutL C terminal dimerisation domain	11.0086	14.2524	0.0765523	58.5	0.0352734	0.0312909	0.0113785	0.0130853	0.367521	Yes	Yes	ABUW_1607	0.857762	0.0932147	Yes
BAL062_02434	mutS	mutS,DNA mismatch repair protein mutS,DNA mismatch repair protein MutS,ATP phosphoribosyltransferase,DNA mismatch repair protein MutS,MutS domain V	14.3448	18.9969	0.0765523	81.5	0.0344335	0.0340136	0.0314941	0.0163769	0.699387	Yes	Yes	ABUW_2634	0.87208	0.136214	Yes
BAL062_01259	mutT_2	bifunctional dGTP-pyrophosphohydrolase/thiamine phosphate synthase,8-oxo-dGTP diphosphatase,hypothetical protein,Thiamine monophosphate synthase,mutator mutT protein,Thiamine monophosphate synthase/TENI	10.4999	13.0026	0.0765523	18.5	0.0234568	0.0222222	0.00493827	0.00740741	0.27027	Yes	Yes	ABUW_1356	0.924994	0.0987139	Yes
BAL062_00203	BAL062_00203	putative NAD/FAD-binding protein,hypothetical protein,Monoamine oxidase,squalene-associated FAD-dependent desaturase,Flavin containing amine oxidoreductase	3.18097	8.48515	0.37301	80.5	0.0697559	0.0639429	0.0282345	0.0290649	0.428571	Yes	Yes	ABUW_0208	0.937691	0.107268	Yes
BAL062_01982	BAL062_01982	permease,Sulfite exporter TauE/SafE	12.953	14.0777	0.0765523	19	0.0280584	0.0252525	0.00982043	0.00420875	0.263158	Yes	Yes	ABUW_2121	0.801729	0.214647	Yes
BAL062_00085	nusB	transcription antitermination protein NusB,N utilization substance protein B homolog,transcription antitermination protein NusB,transcription antitermination factor NusB,NusB family	10.0138	4.16245	4.15e-07	5.5	0.00987654	0.017284	0.00987654	0.0123457	0.818182	Yes	Yes	ABUW_0093	0.124811	0.336865	Yes
BAL062_01402	moeB_1	moeB,Molybdopterin-synthase adenylyltransferase,molybdopterin biosynthesis protein MoeB,Predicted dinucleotide-utilizing enzyme of the ThiF/HesA family,thiazole biosynthesis adenylyltransferase ThiF,ThiF family	14.6362	16.41	0.0765523	14	0.02145	0.01859	0.00572001	0.00858001	0.357143	No	Yes	ABUW_1576	0.881051	0.991934	Yes
BAL062_01915	BAL062_01915	hypothetical protein; putative exported protein	13.0521	13.439	0.0765523	13.5	0.0163571	0.0151887	0.00817853	0.00116836	0.296296	Yes	Yes	ABUW_2056	0.669588	0.0819463	Yes
BAL062_03869	tuaD_2	UDP-glucose/GDP-mannose dehydrogenase,UDP-glucose 6-dehydrogenase tuaD,Vi polysaccharide biosynthesis protein TviB,nucleotide sugar dehydrogenase,UDP-glucose/GDP-mannose dehydrogenase family, NAD binding domain	2.65194	6.6428	0.451804	69.5	0.0610022	0.0601307	0.0122004	0.0183007	0.251799	Yes	Yes	ABUW_3830	0.840419	0.00168003	Yes
BAL062_03342	barA	barA,Signal transduction histidine-protein kinase BarA,hybrid sensory histidine kinase BarA,Uncharacterized domain of BarA-like signal transduction histidine kinases,TMAO reductase sytem sensor TorS,Histidine kinase-, DNA gyrase B-, and HSP90-like ATPase	1.60726	9.06529	0.700349	164.5	0.0692466	0.060937	0.0245331	0.0225546	0.361702	Yes	Yes	ABUW_3306	0.948924	0.0704841	Yes
BAL062_03503	ptsI_2	phosphoenolpyruvate-protein phosphotransferase,Phosphoenolpyruvate-protein phosphotransferase,fused phosphoenolpyruvate-protein phosphotransferase PtsP/GAF domain,Signal transduction protein containing GAF and PtsI domains,phosphoenolpyruvate-protein phosphotransferase,PEP-utilising enzyme, TIM barrel domain	1.47232	7.97611	0.723297	145	0.0711692	0.0692326	0.0309852	0.0222706	0.37931	Yes	Yes	ABUW_3468	0.932881	0.0244167	Yes
BAL062_03675	gacA	response regulator,Response regulator uvrY,response regulator,Response regulator,sporulation transcription factor Spo0A,Response regulator receiver domain	1.63726	5.13566	0.630743	22	0.0384347	0.0384347	0.0122292	0.0122292	0.318182	Yes	Yes	ABUW_3639	0.924465	0.344606	Yes
BAL062_03730	acm	1,4-beta-N-acetylmuramidase,Lysozyme M1 precursor,Lyzozyme M1 (1,4-beta-N-acetylmuramidase),Glycosyl hydrolases family 25	13.1278	16.4956	0.0765523	32	0.0453813	0.0483092	0.0131752	0.0131752	0.28125	No	Yes	ABUW_3698	0.927206	0.548033	Yes
BAL062_00620	trpA	trpA,Tryptophan synthase alpha chain,tryptophan synthase subunit alpha,Tryptophan synthase alpha chain,tryptophan synthase, alpha subunit,Tryptophan synthase alpha chain	7.97394	5.19613	0.0765523	15	0.0234936	0.0179657	0.0152018	0.0110558	0.633333	Yes	No		0.270887	0.00971326
BAL062_01166	BAL062_01166	putative bacteriophage protein	14.9343	16.0717	0.0765523	14	0.0334528	0.0334528	0.0167264	0.00238949	0.285714	Yes	No		0.892955	0.892181
BAL062_01178	BAL062_01178	hypothetical protein	13.0279	11.8629	0.0765523	5.5	0.0292398	0.0243665	0	0.0146199	0.272727	Yes	No		0.627811	NA
BAL062_01623	BAL062_01623	transcriptional regulator, TetR family,putative DNA-binding transcriptional regulator, AdeN	12.4718	12.7135	0.0736284	13.5	0.0220863	0.0237853	0.0203874	0.0288821	1.07407	Yes	No		0.755321	0.982126
BAL062_01669	BAL062_01669	glycolate/propanediol utilization protein,hypothetical protein,Domain of unknown function (DUF336)	14.081	13.0531	0.0765523	5.5	0.010582	0.0185185	0.010582	0	0.363636	Yes	No		0.960211	0
BAL062_02019	hit	Putative histidine triad family protein,hypothetical protein,purine nucleoside phosphoramidase,HIT domain	13.7099	14.5908	0.0765523	5	0.0134192	0.0134192	0.0134192	0.00268384	0.6	Yes	No		0.853287	0.960749
BAL062_02775	BAL062_02775	hypothetical protein	13.3382	16.0666	0.0765523	25.5	0.0388403	0.0319046	0.018033	0.00971008	0.392157	Yes	No		0.914978	0.233261
BAL062_02791	BAL062_02791	hypothetical protein	12.7534	14.7288	0.0765523	6	0.0308642	0.0220459	0.00440917	0.0176367	0.416667	Yes	No		0.918937	0.946961
BAL062_02841	BAL062_02841	signal peptide,Uncharacterized protein conserved in bacteria,Sporulation related domain	14.1737	14.5941	0.0765523	13	0.0263207	0.0225606	0.00188005	0.0131604	0.307692	Yes	No		0.839669	0.916936
BAL062_03083	BAL062_03083	ribosomal-protein-alanine acetyltransferase,ribosomal-protein-alanine N-acetyltransferase,Predicted acetyltransferase,ribosomal-protein-alanine acetyltransferase,Acetyltransferase (GNAT) family	11.9883	12.3636	0.0765523	9.5	0.0219298	0.0243665	0.0146199	0	0.315789	Yes	No		0.827662	0
BAL062_03149	bioH_2	carboxylesterase BioH,Pimelyl-[acyl-carrier protein] methyl ester esterase,carboxylesterase BioH,pimelyl-[acyl-carrier protein] methyl ester esterase	12.1359	7.60924	0.0765523	6	0.00755858	0.010582	0.00151172	0.00453515	0.333333	Yes	No		0.843156	0.28389
BAL062_03502	nudH	dinucleoside polyphosphate hydrolase,RNA pyrophosphohydrolase,RNA pyrophosphohydrolase,mutator mutT protein,NUDIX domain	5.98272	8.33472	0.0959858	27	0.0617284	0.0617284	0.0525834	0.048011	0.814815	Yes	No		0.839088	0.466826
BAL062_03878	BAL062_03878	hypothetical protein	10.0074	12.147	0.077525	9	0.0529101	0.0661376	0.00661376	0.026455	0.277778	Yes	No		0.96301	0.005695
BAL062_00009	BAL062_00009	putative RND type efflux pump involved in aminoglycoside resistance (AdeT)	8.96443	11.8743	0.0812214	32.5	0.0352734	0.0363757	0.00661376	0.00220459	0.123077	No
BAL062_00023	ilvD_1	Dihydroxy-acid dehydratase 1,Dihydroxy-acid dehydratase,dihydroxy-acid dehydratase,Dihydroxyacid dehydratase/phosphogluconate dehydratase,dihydroxy-acid dehydratase,Dehydratase family	3.29502	6.13406	0.336689	84	0.0503947	0.051609	0.00121433	0.000607165	0.0178571	No
BAL062_00025	BAL062_00025	permease,Sulfite exporter TauE/SafE	10.2024	13.1747	0.0812214	44.5	0.0667881	0.068306	0	0.0106254	0.0786517	No
BAL062_00029	acrR_1	Putative transcriptional regulator,Potential acrAB operon repressor,DNA-binding transcriptional repressor AcrR,pyrimidine utilization regulatory protein R,Bacterial regulatory proteins, tetR family	8.0062	11.6809	0.105198	41	0.0730057	0.0730057	0	0.00890313	0.0609756	No
BAL062_00031	czcA_1	Acr family drug resistance transporter,Cation efflux system protein CzcA,multidrug efflux protein,heavy metal efflux pump, CzcA family,AcrB/AcrD/AcrF family	7.61126	13.6632	0.120118	165.5	0.0597142	0.057937	0.00462074	0.00355442	0.0694864	No
BAL062_00032	BAL062_00032	hypothetical protein	11.6904	13.5256	0.0765523	21	0.0676073	0.0558495	0.0205761	0.00587889	0.214286	No
BAL062_00034	BAL062_00034	signal peptide	12.2281	14.8295	0.0765523	24.5	0.0696423	0.0854701	0.0126622	0.0126622	0.163265	No
BAL062_00037	ydhP_1	MFS family transporter,Inner membrane transport protein ydhP,MFS transport protein AraJ,Arabinose efflux permease,multidrug resistance protein,Major Facilitator Superfamily	5.96636	9.66903	0.153297	58	0.0541095	0.0541095	0.00186585	0.00279877	0.0431034	No
BAL062_00041	ydcR_1	GntR family transcriptional regulator,Uncharacterized HTH-type transcriptional regulator ydcR,aspartate aminotransferase,Alanine-alpha-ketoisovalerate (or valine-pyruvate) aminotransferase,tyrosine/nicotianamine family aminotransferase,Aminotransferase class I and II	4.37235	9.57378	0.217675	94	0.0701754	0.0764133	0.00467836	0.00233918	0.0478723	No
BAL062_00042	adhC2_1	Putative alcohol dehydrogenase,NADP-dependent alcohol dehydrogenase C 2,ethanol-active dehydrogenase/acetaldehyde-active reductase,Branched-chain amino acid aminotransferase/4-amino-4-deoxychorismate lyase,zinc-binding alcohol dehydrogenase family protein,Alcohol dehydrogenase GroES-like domain	9.60956	13.4381	0.0787198	60	0.0658676	0.063708	0.00647878	0.00323939	0.075	No
BAL062_00046	mutY	A/G-specific adenine glycosylase,A/G-specific adenine glycosylase,adenine DNA glycosylase,3-methyladenine DNA glycosylase/8-oxoguanine DNA glycosylase,A/G-specific adenine glycosylase,HhH-GPD superfamily base excision DNA repair protein	10.1621	14.2743	0.0824155	47.5	0.0515298	0.0504563	0.00214707	0.00751476	0.0947368	No
BAL062_00048	clcD_1	dienelactone hydrolase,Carboxymethylenebutenolidase,Predicted dienelactone hydrolase,Dienelactone hydrolase family	4.3359	8.19024	0.285509	52	0.0787037	0.0817901	0.00771605	0.00154321	0.0576923	No
BAL062_00052	rarA	recombination factor protein RarA,Replication-associated recombination protein A,recombination factor protein RarA,Holliday junction resolvasome, helicase subunit,DNA polymerase III, subunit gamma and tau,MgsA AAA+ ATPase C terminal	7.48306	11.8288	0.118137	69.5	0.0640688	0.0579252	0.00526593	0.000877655	0.0503597	No
BAL062_00054	BAL062_00054	hypothetical protein	5.81494	8.5558	0.158683	12.5	0.0708061	0.0653595	0.0108932	0.00544662	0.12	No
BAL062_00055	purC	phosphoribosylaminoimidazole-succinocarboxamide synthase,Phosphoribosylaminoimidazole-succinocarboxamide synthase,phosphoribosylaminoimidazole-succinocarboxamide synthase,Phosphoribosylaminoimidazolesuccinocarboxamide (SAICAR) synthase,phosphoribosylaminoimidazolesuccinocarboxamide synthase,SAICAR synthetase	9.76369	11.5009	0.0787198	33	0.0540123	0.0478395	0	0.00462963	0.0454545	No
BAL062_00059	BAL062_00059	transporter; sodium/bile acid transporter family protein,bile acid transporter,Sodium Bile acid symporter family	9.68088	13.1758	0.0855179	48.5	0.0581671	0.0569801	0.00712251	0	0.0618557	No
BAL062_00060	norM_1	multidrug resistance transporter,Na(+)/drug antiporter,multidrug efflux protein,MATE efflux family protein,MatE	4.38912	8.70493	0.282083	74	0.0611772	0.0611772	0.00082672	0.0041336	0.0405405	No
BAL062_00065	hmgC	maleylacetoacetate isomerase (MAAI),Stringent starvation protein A homolog,glutathione S-transferase,maleylacetoacetate isomerase,Glutathione S-transferase, N-terminal domain	8.23266	10.4999	0.0803003	35	0.0631912	0.0596805	0.00702124	0.00526593	0.1	No
BAL062_00072	hutD	histidine uptake and utilization operon protein,Various environmental stresses-induced protein,hypothetical protein,Uncharacterized protein conserved in bacteria,HutD	9.3331	12.5527	0.0812214	26	0.0520833	0.0482253	0.0135031	0.00385802	0.173077	No
BAL062_00075	proY	gamma-aminobutyrate permease,Proline-specific permease ProY,putative proline-specific permease,Amino acid transporters,GABA permease,Amino acid permease	5.52728	10.1529	0.179911	98.5	0.0786349	0.0762759	0.00707714	0.00393174	0.071066	No
BAL062_00076	hutI	imidazolonepropionase,Imidazolonepropionase,imida zolonepropionase,Cytosine deaminase and related metal-dependent hydrolases,imidazolonepropionase,Amidohydrolase family	3.19387	7.27611	0.389056	84	0.0819974	0.0727842	0.0046066	0.00184264	0.0416667	No
BAL062_00078	BAL062_00078	signal peptide,Bacterial protein of unknown function (DUF885)	8.30382	12.4196	0.0959858	69	0.0437876	0.0401387	0.00364897	0.00121632	0.057971	No
BAL062_00093	pncB	nicotinate phosphoribosyltransferase,Nicotinate phosphoribosyltransferase 2,nicotinate phosphoribosyltransferase,nicotinate phosphoribosyltransferase,Nicotinate phosphoribosyltransferase (NAPRTase) family	2.7775	6.6759	0.50458	56.5	0.0512117	0.0521262	0	0.00182899	0.0176991	No
BAL062_00094	rhdA	thiosulfate sulfurtransferase,Thiosulfate sulfurtransferase,bifunctional thiosulfate sulfurtransferase/phosphatidylserine decarboxylase,Rhodanese-like domain	11.0846	14.9828	0.0803003	40.5	0.0545809	0.0506823	0.00259909	0.00779727	0.0987654	No
BAL062_00106	BAL062_00106	Predicted membrane protein,Protein of unknown function (DUF445)	9.04728	13.6025	0.0772524	82	0.0669548	0.07204	0.00593271	0.00423765	0.0731707	No
BAL062_00111	BAL062_00111	Rhs element Vgr family protein,Uncharacterized protein conserved in bacteria,type VI secretion system Vgr family protein,Uncharacterized protein conserved in bacteria (DUF2345)	7.78226	13.9629	0.121405	202	0.0687974	0.0661256	0.00467555	0.00267174	0.0544554	No
BAL062_00112	BAL062_00112	metalloendopeptidase-like membrane protein,Glycyl-glycine endopeptidase ALE-1 precursor,membrane-bound lytic murein transglycosylase D,Membrane-bound metallopeptidase,Peptidase family M23	9.84396	15.0522	0.0959858	90	0.048834	0.0499314	0.00658436	0.00219479	0.0888889	No
BAL062_00122	ygfU	Xanthine/uracil permease family,Putative purine permease ygfU,uracil transporter,xanthine permease,Permease family	10.3542	13.8559	0.0803003	59.5	0.0479207	0.0487329	0.00162443	0.00406108	0.0588235	No
BAL062_00129	dsbD	thiol:disulfide interchange protein,Thiol:disulfide interchange protein DsbD precursor,thiol:disulfide interchange protein precursor,Thiol:disulfide interchange protein,thioredoxin,Disulphide bond corrector protein DsbC	2.88852	7.48345	0.432262	88	0.0526477	0.0550964	0.00122436	0.00428528	0.0511364	No
BAL062_00147	lytM_2	EsvJ,Glycyl-glycine endopeptidase lytM precursor,putative peptidase,Membrane-bound metallopeptidase,Peptidase family M23	9.42271	13.5316	0.0765523	64	0.0994068	0.10582	0.00962001	0.00962001	0.09375	No
BAL062_00149	BAL062_00149	Pyruvate/2-oxoglutarate dehydrogenase complex, dihydrolipoamide acyltransferase (E2) component-related enzyme,Dihydrolipoyllysine-residue acetyltransferase component of pyruvate dehydrogenase complex,dihydrolipoamide acetyltransferase,Acetyl/propionyl-CoA carboxylase, alpha subunit,dihydrolipoyllysine-residue acetyltransferase,2-oxoacid dehydrogenases acyltransferase (catalytic domain)	3.37822	7.87366	0.427784	118	0.0667789	0.0656566	0.00112233	0	0.00847458	No
BAL062_00159	BAL062_00159	omp25	8.40337	13.2878	0.0897398	49	0.0737847	0.0679977	0.0101273	0.00578704	0.112245	No
BAL062_00167	yhaI_1	Inner membrane protein yhaI,Predicted membrane protein,Protein of unknown function (DUF805)	13.4676	16.028	0.077525	25.5	0.0540123	0.0443673	0.0135031	0.00192901	0.156863	No
BAL062_00176	rpfC	Sensor protein,Sensory/regulatory protein RpfC,aerobic respiration control sensor protein ArcB,Predicted periplasmic ligand-binding sensor domain,TMAO reductase sytem sensor TorS,PAS fold	3.70629	9.46574	0.30996	210.5	0.0670224	0.0667048	0.00349406	0.00285878	0.0475059	No
BAL062_00185	nemR_1	Putative transcriptional regulator,HTH-type transcriptional repressor nemR,transcriptional regulator BetI,transcriptional repressor BetI,Bacterial regulatory proteins, tetR family	2.40468	5.27352	0.539913	30	0.0608071	0.0497512	0	0.00184264	0.0166667	No
BAL062_00190	BAL062_00190	Putative integral membrane protein,hypothetical protein,integral membrane protein, YkoY family,Protein of unknown function (DUF475)	10.6636	14.7686	0.0812214	52.5	0.0533497	0.0543757	0.00820765	0.00307787	0.104762	No
BAL062_00196	gabP_1	gabP,Gamma-aminobutyrate permease,gamma-aminobutyrate transporter,Amino acid transporters,GABA permease,Amino acid permease	4.43073	8.7023	0.28296	81	0.0592901	0.0654501	0.00231	0.000770001	0.0246914	No
BAL062_00202	yhhW_1	Pirin-like protein,Quercetin 2,3-dioxygenase,Pirin	8.17789	11.679	0.0765523	49.5	0.0636375	0.0623648	0.005091	0.005091	0.0808081	No
BAL062_00213	iolS	oxidoreductase,hypothetical protein,putative oxidoreductase,Predicted oxidoreductase,voltage-dependent potassium channel beta subunit,Aldo/keto reductase family	11.8028	15.2958	0.077525	55	0.0598802	0.062098	0.00332668	0.00776225	0.0909091	No
BAL062_00220	BAL062_00220	hypothetical protein	10.6413	13.8972	0.077525	34.5	0.0466112	0.0403124	0.00755858	0.00251953	0.115942	No
BAL062_00227	BAL062_00227	signal peptide	13.0019	15.2401	0.0765523	26	0.0675676	0.0625626	0.00500501	0.0175175	0.173077	No
BAL062_00231	aqpZ2	aqpZ,Aquaporin Z 2,aquaporin Z,MIP family channel proteins,Major intrinsic protein	11.3453	15.5273	0.0765523	50	0.0821256	0.078905	0.00805153	0.00966184	0.11	No
BAL062_00234	hisF	imidazole glycerol phosphate synthase subunit HisF,Imidazole glycerol phosphate synthase subunit HisF,imidazole glycerol phosphate synthase subunit HisF,Imidazoleglycerol-phosphate synthase,imidazoleglycerol phosphate synthase, cyclase subunit,Histidine biosynthesis protein	7.71052	11.1131	0.0916907	45	0.0614844	0.0702679	0.00878349	0.00292783	0.0888889	No
BAL062_00240	BAL062_00240	HTH-type transcriptional regulator,anaerobic benzoate catabolism transcriptional regulator,Predicted transcriptional regulator,transcriptional regulator, y4mF family,Helix-turn-helix	12.3713	15.2905	0.077525	32.5	0.0603865	0.0704509	0.00201288	0.0181159	0.153846	No
BAL062_00243	yhaI_2	Inner membrane protein yhaI,Predicted membrane protein,Protein of unknown function (DUF805)	9.38384	12.7076	0.0849309	32.5	0.0647642	0.0667881	0	0.00809553	0.0615385	No
BAL062_00244	hisH1	hisH,Imidazole glycerol phosphate synthase subunit HisH 1,imidazole glycerol phosphate synthase subunit HisH,Imidazoleglycerol-phosphate synthase,imidazole glycerol phosphate synthase, glutamine amidotransferase subunit,Glutamine amidotransferase class-I	7.9964	10.8006	0.0890839	30	0.0557353	0.0521395	0.00179791	0.00359583	0.05	No
BAL062_00250	scpC	acetyl-CoA hydrolase/transferase,Propionyl-CoA:succinate CoA transferase,Acyl CoA:acetate/3-ketoacid CoA transferase,succinate CoA transferase,Acetyl-CoA hydrolase/transferase N-terminal domain	9.08313	13.6066	0.096513	92.5	0.0682068	0.0674734	0.00586725	0.000733407	0.0486486	No
BAL062_00253	yhgF	RNA binding S1 domain-containing protein,hypothetical protein,30S ribosomal protein S1,ribosomal protein S1,Tex-like protein N-terminal domain	8.69688	13.7038	0.0996556	121	0.0577078	0.0567617	0.000946029	0.00425713	0.0454545	No
BAL062_00255	acr1_1	Fatty acyl-CoA reductase,Fatty acyl-CoA reductase,short chain dehydrogenase,Uncharacterized conserved protein,3-hydroxybutyrate dehydrogenase,short chain dehydrogenase	6.07403	11.3566	0.165359	40	0.0523756	0.0473875	0.00374111	0.00498815	0.0875	No
BAL062_00256	metY	homocysteine synthase,Methionine gamma-lyase,O-acetylhomoserine aminocarboxypropyltransferase,Protoheme ferro-lyase (ferrochelatase),O-acetylhomoserine aminocarboxypropyltransferase/cysteine synthase,Cys/Met metabolism PLP-dependent enzyme	3.94863	8.63587	0.261411	73.5	0.0660755	0.0617284	0.00260824	0.00521648	0.0612245	No
BAL062_00260	BAL062_00260	CzcI	4.86904	7.98097	0.220494	26.5	0.0715198	0.063857	0.00255428	0.00255428	0.0377358	No
BAL062_00266	czcA_2	Putative silver efflux pump,Cation efflux system protein CzcA,multidrug efflux protein,heavy metal efflux pump, CzcA family,AcrB/AcrD/AcrF family	4.64809	9.93285	0.220494	157.5	0.0569801	0.0538145	0.00175864	0.0024621	0.0380952	No
BAL062_00278	sbp_1	sulfate ABC transporter substrate-binding protein,Sulfate starvation-induced protein 2,sulfate transporter subunit,ABC-type sulfate transport system, periplasmic component,sulfate ABC transporter, sulfate-binding protein,Bacterial extracellular solute-binding protein	11.0764	15.7499	0.0765523	49	0.0532269	0.0554447	0.00665336	0.00776225	0.132653	No
BAL062_00287	mrcA	putative penicillin binding protein (PonA),Penicillin-binding protein 1A,penicillin-binding protein 1a,Membrane carboxypeptidase/penicillin-binding protein,penicillin-binding protein, 1A family,Transglycosylase	10.089	15.1796	0.077525	146.5	0.0630325	0.0643366	0.00478178	0.00391236	0.0682594	No
BAL062_00288	BAL062_00288	Tfp pilus assembly protein, ATPase PilM,ethanolamine utilization protein EutJ,Ethanolamine utilization protein, possible chaperonin,type IV pilus assembly protein PilM,Competence protein A	8.19231	12.6015	0.0855179	47.5	0.0482636	0.0514112	0.00734445	0.00629525	0.136842	No
BAL062_00290	BAL062_00290	protein PilO,Pilus assembly protein, PilO	11.3465	14.4794	0.0765523	31	0.0479832	0.0449843	0.00299895	0.00899685	0.129032	No
BAL062_00292	pilQ	HofQ,Type IV pilus biogenesis and competence protein pilQ precursor,putative outer membrane porin HofQ,Type II secretory pathway, component HofQ,type IV pilus secretin PilQ,Bacterial type II and III secretion system protein	8.073	13.0808	0.0999937	112.5	0.0579666	0.0574536	0.00205191	0.00307787	0.0444444	No
BAL062_00296	gltB_1	glutamate synthase subunit alpha,Glutamate synthase [NADPH] large chain precursor,glutamate synthase subunit alpha,Uncharacterized conserved protein,formylmethanofuran dehydrogenase subunit C,Conserved region in glutamate synthase	9.65269	16.0531	0.0776798	249	0.06272	0.0607368	0.00545391	0.0049581	0.0843373	No
BAL062_00297	gltD	glutamate synthase small chain,Glutamate synthase [NADPH] small chain,putative oxidoreductase Fe-S binding subunit,Alkyl hydroperoxide reductase, large subunit,glutamate synthase, small subunit,Pyridine nucleotide-disulphide oxidoreductase	8.84445	13.6538	0.0893394	70	0.0554774	0.0539147	0.00390686	0.00390686	0.0714286	No
BAL062_00303	BAL062_00303	O-antigen ligase,Lipid A core - O-antigen ligase and related enzymes,O-Antigen ligase	6.99565	9.09879	0.0996556	34.5	0.0279685	0.0305111	0.00169506	0.00169506	0.057971	No
BAL062_00316	BAL062_00316	protein PilY1,Tfp pilus assembly protein, tip-associated adhesin PilY1	8.12974	13.839	0.106102	194.5	0.0566043	0.0551677	0.00258598	0.00402264	0.059126	No
BAL062_00324	lifO	lipase chaperone,Lipase modulator,lipase chaperone,Proteobacterial lipase chaperone protein	3.92598	4.71763	0.104297	30	0.0311326	0.0332797	0.00107354	0.00107354	0.0333333	No
BAL062_00333	ygiN	Antibiotic biosynthesis monooxygenase family protein,Probable quinol monooxygenase ygiN,Antibiotic biosynthesis monooxygenase	7.43881	10.1198	0.0966334	21.5	0.0776014	0.0740741	0.0141093	0.00352734	0.116279	No
BAL062_00339	ydiK	permease,hypothetical protein,putative inner membrane protein,sporulation integral membrane protein YtvI,Domain of unknown function DUF20	5.0846	9.22214	0.205802	58	0.06057	0.0546123	0.00297885	0.00297885	0.0517241	No
BAL062_00343	BAL062_00343	signal peptide	10.5542	13.7068	0.077525	25.5	0.0478568	0.0582605	0.00416146	0.0124844	0.156863	No
BAL062_00348	astC	astC,Succinylornithine transaminase,bifunctional succinylornithine transaminase/acetylornithine transaminase,Ornithine/acetylornithine aminotransferase,succinylornithine transaminase family,Aminotransferase class-III	10.7387	15.1413	0.0812214	70	0.0676726	0.0603567	0.00457247	0.0100594	0.114286	No
BAL062_00352	astE	astE,Succinylglutamate desuccinylase,succinylglutamate desuccinylase,succinylglutamate desuccinylase,Succinylglutamate desuccinylase / Aspartoacylase family	8.90299	13.8406	0.0937735	47.5	0.0535613	0.0547009	0.00797721	0.00569801	0.126316	No
BAL062_00374	BAL062_00374	signal peptide	7.9507	12.1503	0.0926075	66.5	0.0421456	0.0427842	0.00319285	0.00319285	0.075188	No
BAL062_00379	suhB	inositol monophosphatase/fructose-1,6-bisphosphatase family protein,Inositol-1-monophosphatase,inositol monophosphatase,histidinol-phosphatase,Inositol monophosphatase family	7.07119	9.49117	0.0895615	40.5	0.0529101	0.0491308	0.00755858	0.00503905	0.123457	No
BAL062_00381	ttg2A	toluene tolerance efflux transporter (ABC superfamily, ATP-bind),Uncharacterized ABC transporter ATP-binding protein HI_1087,putative ABC transporter ATP-binding protein YrbF,ABC-type spermidine/putrescine transport systems, ATPase components,putative 2-aminoethylphosphonate ABC transporter, ATP-binding protein,ABC transporter	2.54435	6.95328	0.496125	52.5	0.0678334	0.0746167	0.00407	0.00271334	0.047619	No
BAL062_00400	BAL062_00400	ATPase,Ornithine/acetylornithine aminotransferase,type IV secretion/conjugal transfer ATPase, VirB4 family,Bacterial protein of unknown function (DUF853)	9.03097	13.9892	0.0976873	64.5	0.0466552	0.0459374	0.00430663	0.00215332	0.0697674	No
BAL062_00401	metC	beta-cystathionase,Cystathionine beta-lyase,cystathionine beta-lyase,cystathionine beta-lyase,Cys/Met metabolism PLP-dependent enzyme	2.19459	7.218	0.601987	71	0.0671704	0.0653046	0.00186585	0.000932923	0.0211268	No
BAL062_00432	fadE	acyl coenzyme A dehydrogenase,Acyl-CoA dehydrogenase, short-chain specific,putative acyl-CoA dehydrogenase,Rubredoxin,cyclohexanecarboxyl-CoA dehydrogenase,Acyl-CoA dehydrogenase, C-terminal domain	7.11645	10.6757	0.0997609	54	0.0549399	0.0473619	0.00378896	0.00189448	0.0555556	No
BAL062_00449	BAL062_00449	oxidoreductase-like nitroreductase,Nitroreductase family	7.35666	9.81655	0.0981153	28.5	0.0464967	0.0448934	0.00160333	0.00160333	0.0350877	No
BAL062_00463	slt_1	lytic murein transglycosylase, soluble (Slt),Soluble lytic murein transglycosylase precursor,lytic murein transglycosylase,Transglycosylase SLT domain	7.27558	12.4311	0.128779	120	0.0671366	0.0671366	0.00727313	0.00111894	0.0625	No
BAL062_00471	BAL062_00471	hypothetical protein	8.07871	12.1844	0.0966334	51	0.0530587	0.0530587	0.00208073	0.00416146	0.0588235	No
BAL062_00475	BAL062_00475	hypothetical protein	9.24063	10.521	0.077525	11	0.0216706	0.0216706	0.00591017	0.00197006	0.181818	No
BAL062_00480	accD5	Acetyl-CoA carboxylase,Probable propionyl-CoA carboxylase beta chain 5,acetyl-CoA carboxylase carboxyltransferase subunit alpha,Acetyl-CoA carboxylase, carboxyltransferase component (subunits alpha and beta),methylmalonyl-CoA decarboxylase alpha subunit,Carboxyl transferase domain	4.26818	7.87462	0.278486	67	0.0468126	0.0454358	0.00413052	0.00137684	0.0597015	No
BAL062_00483	accA1_1	Biotin carboxyl carrier protein,Acetyl-/propionyl-coenzyme A carboxylase alpha chain,pyruvate carboxylase,Acetyl/propionyl-CoA carboxylase, alpha subunit,acetyl-CoA carboxylase, biotin carboxylase subunit,Carbamoyl-phosphate synthase L chain, ATP binding domain	9.27071	12.9854	0.077525	78	0.0440781	0.045223	0.00286221	0.00228977	0.0576923	No
BAL062_00494	BAL062_00494	hypothetical protein	6.62167	8.45009	0.128779	19.5	0.0597372	0.0567503	0.00597372	0	0.0512821	No
BAL062_00498	BAL062_00498	phosphohydrolase,Uncharacterized metallophosphoesterase Cj0846,phosphodiesterase YaeI,Calcineurin-like phosphoesterase superfamily domain	10.5282	14.7073	0.0765523	61	0.0692384	0.0648423	0.00659413	0.00549511	0.0901639	No
BAL062_00505	BAL062_00505	Ig domain-containing protein,Bacterial Ig-like domain (group 1)	6.96263	10.9855	0.0829258	59	0.0451671	0.0436615	0.00301114	0.00301114	0.0677966	No
BAL062_00508	trxC	Thioredoxin C-3,Thioredoxin-2,thioredoxin 2,Thiol:disulfide interchange protein,thioredoxin,Thioredoxin	7.97185	10.095	0.0814881	21.5	0.0507357	0.058346	0.00761035	0.00507357	0.116279	No
BAL062_00538	BAL062_00538	Phage-like protein,DNA primase (bacterial type),DNA primase	12.0302	16.9616	0.0765523	135	0.0559815	0.0535475	0.0032453	0.00446229	0.0703704	No
BAL062_00556	BAL062_00556	phage-related major tail tube protein (FII-like),phage major tail tube protein,Phage tail tube protein FII	6.28436	7.89873	0.120904	20	0.0406765	0.0449583	0.00214087	0.00428174	0.075	No
BAL062_00559	BAL062_00559	hypothetical protein	10.8196	15.1912	0.0812732	53.5	0.0512523	0.0522193	0.00580215	0.00580215	0.11215	No
BAL062_00562	BAL062_00562	phage-like tail fiber protein	11.9955	15.6081	0.0765523	56	0.0502513	0.0539736	0.00558347	0.00558347	0.107143	No
BAL062_00565	BAL062_00565	phage-related baseplate assembly protein (GPW-like),Gene 25-like lysozyme	7.52316	9.89294	0.0926086	15.5	0.0478927	0.0510856	0.00957854	0.0063857	0.16129	No
BAL062_00571	BAL062_00571	phage-related membrane protein	12.0774	14.9858	0.077525	18	0.0569801	0.0569801	0.00316556	0.0189934	0.194444	No
BAL062_00581	glnE	glnE,Glutamate-ammonia-ligase adenylyltransferase,bifunctional glutamine-synthetase adenylyltransferase/deadenyltransferase,UTP:GlnB (protein PII) uridylyltransferase,Glutamate-ammonia ligase adenylyltransferase	9.76263	15.0064	0.0803003	128	0.0529101	0.0504867	0.00323115	0.00242336	0.0546875	No
BAL062_00584	BAL062_00584	glycosyltransferase,Uncharacterized protein conserved in bacteria	4.14142	7.4108	0.311358	35.5	0.0388727	0.0377929	0	0.00323939	0.0422535	No
BAL062_00588	BAL062_00588	hypothetical protein	8.62978	11.7041	0.0913804	45.5	0.0561167	0.0573638	0	0.00498815	0.043956	No
BAL062_00595	BAL062_00595	TonB-dependent receptor,Probable TonB-dependent receptor NMB0964 precursor,vitamin B12/cobalamin outer membrane transporter,Outer membrane cobalamin receptor protein,TonB-dependent heme/hemoglobin receptor family protein,TonB dependent receptor	11.1967	15.9901	0.0765523	95.5	0.0523702	0.0507505	0.00323939	0.00269949	0.0575916	No
BAL062_00596	BAL062_00596	phospholipase D,cardiolipin synthetase,cardiolipin synthase	9.84707	11.7696	0.077525	51	0.0371888	0.0402247	0.00151791	0.00303582	0.0588235	No
BAL062_00602	acdA	acyl-CoA dehydrogenase,Acyl-CoA dehydrogenase, short-chain specific,putative acyl-CoA dehydrogenase,Rubredoxin,cyclohexanecarboxyl-CoA dehydrogenase,Acetyl-CoA dehydrogenase C-terminal like	10.3004	14.7423	0.0765523	79.5	0.0486345	0.0505051	0.00685871	0.0031176	0.100629	No
BAL062_00603	acdB	acyl-CoA dehydrogenase,Acyl-CoA dehydrogenase, short-chain specific,isovaleryl CoA dehydrogenase,Rubredoxin,cyclohexanecarboxyl-CoA dehydrogenase,Acetyl-CoA dehydrogenase C-terminal like	9.20834	13.9975	0.077525	83	0.0511493	0.0511493	0.00369754	0.00369754	0.0722892	No
BAL062_00605	baeS	kinase sensor component of a two component signal transduction system,Signal transduction histidine-protein kinase BaeS,signal transduction histidine-protein kinase BaeS,Predicted periplasmic ligand-binding sensor domain,phosphate regulon sensor kinase PhoR,Histidine kinase-, DNA gyrase B-, and HSP90-like ATPase	1.82022	4.50801	0.427892	48.5	0.0363948	0.0328267	0.00499536	0.00142725	0.0927835	No
BAL062_00608	BAL062_00608	fatty acid desaturase,Fatty acid desaturase	9.08601	13.9775	0.0776798	64	0.0606233	0.0606233	0.00663067	0.00757791	0.117188	No
BAL062_00612	btuB	Vitamin B12 receptor,Outer membrane cobalamin translocator,vitamin B12/cobalamin outer membrane transporter,Outer membrane cobalamin receptor protein,TonB-dependent vitamin B12 receptor,TonB dependent receptor	8.75	13.4786	0.100097	97.5	0.0563865	0.0593542	0.00356125	0.000593542	0.0358974	No
BAL062_00618	BAL062_00618	metal-dependent hydrolase,Predicted metal-dependent hydrolase	5.04438	8.38372	0.216337	43.5	0.0558092	0.0545408	0.00507357	0.00126839	0.0574713	No
BAL062_00624	BAL062_00624	putative phosphatase,Protein tyrosine/serine phosphatase,Dual specificity phosphatase, catalytic domain	10.43	12.5045	0.077525	27.5	0.0537325	0.0518135	0.00575705	0.00191902	0.0727273	No
BAL062_00629	yhjE_1	major facilitator superfamily transporter,Inner membrane metabolite transport protein yhjE,shikimate transporter,Transposase and inactivated derivatives,MFS transporter, metabolite:H+ symporter (MHS) family protein,Sugar (and other) transporter	10.5304	15.0061	0.0849299	80.5	0.0711925	0.0652598	0.00169506	0.00678024	0.0621118	No
BAL062_00637	fadA_1	acetyl-CoA acetyltransferase,Putative acyltransferase Rv0859,acetyl-CoA acetyltransferase,Uncharacterized protein, possibly involved in aromatic compounds catabolism,acetyl-CoA C-acetyltransferase,Thiolase, N-terminal domain	11.966	15.9827	0.0765523	52	0.0469873	0.0488299	0.00552792	0.00552792	0.115385	No
BAL062_00641	gcd	glucose dehydrogenase,Quinoprotein glucose dehydrogenase,outer membrane biogenesis protein BamB,Glucose dehydrogenase,membrane-bound PQQ-dependent dehydrogenase, glucose/quinate/shikimate family,PQQ enzyme repeat	1.75716	7.19148	0.650114	145	0.0669622	0.0669622	0.0184723	0.0147779	0.248276	No
BAL062_00664	namA	Putative FMN oxidoreductase,NADPH dehydrogenase,salicylyl-CoA 5-hydroxylase,tRNA-dihydrouridine synthase,mycofactocin system FadH/OYE family oxidoreductase 2,NADH:flavin oxidoreductase / NADH oxidase family	10.5774	14.465	0.0810409	66.5	0.0640641	0.0690691	0.00700701	0.002002	0.0676692	No
BAL062_00666	BAL062_00666	TPR repeat-containing SEL1 subfamily protein,hypothetical protein,Sel1 repeat	4.46201	6.27931	0.262056	27.5	0.0377104	0.0363636	0	0.0013468	0.0181818	No
BAL062_00670	yeaO	putative uroporphyrin-III C-methyltransferase,Uncharacterized conserved protein,Protein of unknown function, DUF488	8.25686	10.7891	0.0823973	14.5	0.0466853	0.043573	0.00311236	0.0124494	0.172414	No
BAL062_00674	mdtC	multidrug efflux protein,Multidrug transporter MdtC,multidrug efflux system subunit MdtB,Predicted exporter,RND transporter, hydrophobe/amphiphile efflux-1 (HAE1) family,AcrB/AcrD/AcrF family	5.08066	10.4075	0.2109	146.5	0.0537808	0.051271	0.00250977	0.00215123	0.0443686	No
BAL062_00675	macA_1	nolF,Macrolide-specific efflux protein macA precursor,multidrug efflux system subunit MdtA,Acetyl/propionyl-CoA carboxylase, alpha subunit,efflux transporter, RND family, MFP subunit,HlyD family secretion protein	11.4779	15.5964	0.0814881	61	0.06057	0.06057	0.00695065	0.00099295	0.0655738	No
BAL062_00697	yccS_2	inner membrane protein yccS,Inner membrane protein yccS,multidrug efflux system protein MdtO,TIGR01666 family membrane protein,FUSC-like inner membrane protein yccS	9.83706	14.6055	0.0849299	90.5	0.0464967	0.0502378	0.00427556	0.00374111	0.0828729	No
BAL062_00703	tdcB_1	tdcB,L-threonine dehydratase catabolic TdcB,threonine dehydratase,Threonine dehydratase,threonine ammonia-lyase,Pyridoxal-phosphate dependent enzyme	7.91952	12.2182	0.0982743	60	0.0521395	0.0557353	0.0062927	0.00269687	0.0833333	No
BAL062_00704	sbmA	transport protein,hypothetical protein,microcin B17 transporter,SbmA/BacA-like family	9.05726	13.3495	0.0855179	63.5	0.0584795	0.0594078	0.00278474	0.00464123	0.0629921	No
BAL062_00709	BAL062_00709	hypothetical protein	10.5577	13.4257	0.077525	35.5	0.0296656	0.0341604	0.00359583	0.000898957	0.0704225	No
BAL062_00719	waxdgaT	wax-dgaT,Diacylglycerol O-acyltransferase,acyltransferase, WS/DGAT/MGAT,Wax ester synthase-like Acyl-CoA acyltransferase domain	3.46413	9.53365	0.377845	67	NA	NA	NA	NA	NA	No
BAL062_00737	BAL062_00737	NfeD-like family protein,NfeD-like C-terminal, partner-binding	11.629	13.9335	0.077525	25	0.0601251	0.0601251	0.01443	0	0.12	No
BAL062_00739	BAL062_00739	1-acyl-sn-glycerol-3-phosphate acyltransferase,1-acylglycerol-3-phosphate O-acyltransferases,Acyltransferase	11.4055	13.7296	0.077525	17.5	0.0318979	0.0301258	0.00177211	0.00886054	0.171429	No
BAL062_00740	ampG_1	major facilitator superfamily permease,hypothetical protein,muropeptide transporter,siderophore transporter, RhtX/FptX family,Acetyl-coenzyme A transporter 1	12.2846	15.3436	0.0765523	46.5	0.042735	0.0400641	0.00356125	0.00445157	0.0967742	No
BAL062_00741	BAL062_00741	putative DcaP-like protein	7.60926	11.6241	0.077525	61	0.0544913	0.0493827	0.0034057	0.00681141	0.0983607	No
BAL062_00744	qseC_1	Signal transduction histidine kinase,Sensor protein qseC,sensor protein QseC,Predicted periplasmic ligand-binding sensor domain,heavy metal sensor kinase,Histidine kinase-, DNA gyrase B-, and HSP90-like ATPase	9.57338	13.1536	0.0812214	54	0.0432792	0.0466084	0.00166459	0.00416146	0.0648148	No
BAL062_00749	BAL062_00749	DnaJ domain-containing protein	6.20115	9.82329	0.1637	43	0.0458866	0.0480717	0	0.00437015	0.0465116	No
BAL062_00754	BAL062_00754	hypothetical protein	5.98556	8.42591	0.159194	17.5	0.0434227	0.045977	0	0.00255428	0.0285714	No
BAL062_00759	adeI	multidrug efflux protein AdeI,Acriflavine resistance protein A precursor,multidrug efflux system transporter AcrA,efflux transporter, RND family, MFP subunit,HlyD family secretion protein	10.2743	15.2763	0.0966998	66	0.0550671	0.0621725	0.00621725	0.000888178	0.0606061	No
BAL062_00772	plaP	amino acid APC transporter,Low-affinity putrescine importer PlaP,putative proline-specific permease,Amino acid transporters,amino acid transporter,Amino acid permease	8.85278	11.7978	0.0812214	56.5	0.0452058	0.0444127	0.00158617	0.00396542	0.0619469	No
BAL062_00779	BAL062_00779	metal binding protein,Predicted metal-binding protein related to the C-terminal domain of SecA,yecA family protein,Uncharacterised protein family (UPF0149)	9.71694	12.2146	0.077525	18.5	0.0402116	0.0380952	0.0042328	0.00846561	0.162162	No
BAL062_00780	BAL062_00780	hypothetical protein	11.4387	14.8294	0.077525	37.5	0.0356506	0.0386215	0.00297089	0.00891266	0.16	No
BAL062_00794	yedI	Inner membrane protein yedI,hypothetical protein,Uncharacterized protein conserved in bacteria,Protein of unknown function (DUF808)	5.88448	9.09519	0.138858	29.5	0.03367	0.0372775	0.00721501	0.0036075	0.152542	No
BAL062_00795	BAL062_00795	metalloprotease,Predicted metalloprotease,Putative neutral zinc metallopeptidase	10.6943	14.5995	0.0825395	51	0.0617284	0.0641975	0.00987654	0.00123457	0.0882353	No
BAL062_00796	BAL062_00796	Putative Na+/H+ antiporter,potassium/proton antiporter,NhaP-type Na+/H+ and K+/H+ antiporters,Na+/H+ antiporter,Sodium/hydrogen exchanger family	10.1042	13.7371	0.0803003	52.5	0.0406594	0.0369631	0.00887115	0.00221779	0.142857	No
BAL062_00797	BAL062_00797	putative cell-surface adhesin	3.337	9.03893	0.394268	140.5	0.0696637	0.0711672	0.00250589	0.00400942	0.0462633	No
BAL062_00798	BAL062_00798	biofilm-associated protein,type I secretion C-terminal target domain (VC_A0849 subclass)	8.25775	15.0739	0.127224	389	0.0268072	0.0272239	0.00180567	0.000902834	0.0501285	No
BAL062_00806	carB	carbamoyl-phosphate synthase, large subunit,Carbamoyl-phosphate synthase large chain,carbamoyl phosphate synthase large subunit,Carbamoylphosphate synthase small subunit,carbamoyl-phosphate synthase, large subunit,Carbamoyl-phosphate synthase L chain, ATP binding domain	6.95264	5.93896	0.098999	62	0.022009	0.0206334	0.000687782	0	0.016129	No
BAL062_00809	BAL062_00809	hypothetical protein	10.5928	14.4064	0.0806014	33.5	0.0744879	0.0641424	0.0165529	0.00620732	0.164179	No
BAL062_00813	folP_1	dihydropteroate synthase,Dihydropteroate synthase,dihydropteroate synthase,dihydropteroate synthase,Pterin binding enzyme	6.78401	7.40515	0.0908951	37	0.0482525	0.0482525	0.00130412	0.00130412	0.027027	No
BAL062_00821	prmA_1	methyltransferase,Ribosomal protein L11 methyltransferase,ribosomal protein L11 methyltransferase,Predicted methyltransferase,ribosomal protein L11 methyltransferase,Ribosomal protein L11 methyltransferase (PrmA)	11.4934	13.6075	0.077525	19.5	0.0332171	0.0315562	0.00664341	0	0.102564	No
BAL062_00835	mexB_2	multidrug efflux pump,Multidrug-efflux transporter MexB,aminoglycoside/multidrug efflux system,RND transporter, hydrophobe/amphiphile efflux-1 (HAE1) family,AcrB/AcrD/AcrF family	9.85513	14.0949	0.0835175	104.5	0.0373241	0.037683	0.00215332	0.000717772	0.0382775	No
BAL062_00845	dhbF_1	peptide synthetase,Dimodular nonribosomal peptide synthase,enterobactin synthase subunit F,Acyl carrier protein,non-ribosomal peptide synthetase terminal domain of unknown function,AMP-binding enzyme	6.83961	12.3128	0.128779	199	0.0544581	0.0561251	0.00500125	0.00250063	0.0678392	No
BAL062_00853	BAL062_00853	TetR family transcriptional regulator,DNA-binding transcriptional repressor AcrR,probable dihydroxyacetone kinase regulator,Bacterial regulatory proteins, tetR family	3.46006	4.74156	0.192193	27.5	0.0568293	0.0509504	0.00391926	0.00391926	0.0727273	No
BAL062_00855	BAL062_00855	Putative oxidoreductase molybdopterin,Putative formate dehydrogenase SA2102,putative oxidoreductase,Uncharacterized anaerobic dehydrogenase,oxidoreductase alpha (molybdopterin) subunit,Molybdopterin oxidoreductase	5.15113	9.90546	0.212432	102	0.0479683	0.0461233	0.000922467	0.0013837	0.0245098	No
BAL062_00861	BAL062_00861	DNA repair protein RadA,DNA repair protein RadA,RecA-superfamily ATPases implicated in signal transduction,DNA repair protein RadA,KaiC	10.7561	15.3449	0.0765523	58.5	0.0463963	0.0471962	0.0087993	0.00399968	0.136752	No
BAL062_00871	arnT	4-amino-4-deoxy-L-arabinose transferase,Undecaprenyl phosphate-alpha-4-amino-4-deoxy-L-arabinose arabinosyl transferase,4-amino-4-deoxy-L-arabinose transferase,Predicted membrane protein,conserved hypothetical protein,Dolichyl-phosphate-mannose-protein mannosyltransferase	12.5549	14.7992	0.0765523	42	0.0283343	0.0283343	0.00337314	0.00202388	0.0952381	No
BAL062_00889	BAL062_00889	metallo-beta-lactamase superfamily hydrolase,ComEC family competence protein,Predicted metal-dependent RNase, consists of a metallo-beta-lactamase domain and an RNA-binding KH domain,DNA internalization-related competence protein ComEC/Rec2,Competence protein	4.19912	7.72101	0.291727	95	0.0411015	0.0456684	0.00137005	0.000456684	0.0210526	No
BAL062_00893	purN	phosphoribosylglycinamide formyltransferase,Phosphoribosylglycinamide formyltransferase,phosphoribosylglycinamide formyltransferase,Folate-dependent phosphoribosylglycinamide formyltransferase PurN,phosphoribosylglycinamide formyltransferase,Formyl transferase	11.4167	13.0769	0.077525	30.5	0.0529101	0.0546737	0	0.00881834	0.0819672	No
BAL062_00896	hda	Putative chromosomal replication initiator, DnaA-type,DnaA-homolog protein hda,DNA replication initiation factor,DnaA regulatory inactivator Hda,Bacterial dnaA protein	9.91124	11.772	0.077525	28	0.044508	0.044508	0.00158957	0.00476872	0.0714286	No
BAL062_00898	BAL062_00898	putative outer membrane protein A,rhombotarget A	10.9062	14.8809	0.0812214	77.5	0.0351213	0.0355774	0.00228061	0.00136836	0.0516129	No
BAL062_00907	tolA_1	protein TolA,protein TolA	10.0827	13.666	0.0806014	41	0.0329951	0.0346449	0.00164976	0.00329951	0.0731707	No
BAL062_00930	cysA_1	cysA,Sulfate/thiosulfate import ATP-binding protein CysA,sulfate/thiosulfate transporter subunit,ABC-type spermidine/putrescine transport systems, ATPase components,sulfate ABC transporter, ATP-binding protein,ABC transporter	1.65333	4.17059	0.294154	32	0.0334798	0.0334798	0.00209249	0.00313873	0.078125	No
BAL062_00962	uvrB	excinuclease ABC subunit B,Excinuclease ABC subunit B,excinuclease ABC subunit B,Superfamily II DNA/RNA helicase required for DNA uptake (late competence protein),excinuclease ABC subunit B,Ultra-violet resistance protein B	9.30798	14.017	0.0895615	85	0.0467084	0.0467084	0.00164853	0.00329707	0.0529412	No
BAL062_00974	BAL062_00974	Putative nodulin 21-related protein,VIT family	8.56693	11.7138	0.0855179	24	0.0379867	0.0379867	0.0110795	0.00158278	0.166667	No
BAL062_00980	BAL062_00980	hypothetical protein	8.57124	11.5756	0.077525	33.5	0.0383996	0.0445931	0.00247739	0.00247739	0.0597015	No
BAL062_00984	ndh	NADH dehydrogenase,NADH dehydrogenase,NADH:flavorubredoxin oxidoreductase,Uncharacterized conserved protein,pyridine nucleotide-disulfide oxidoreductase family protein,Pyridine nucleotide-disulphide oxidoreductase	12.1887	15.2264	0.0803003	36.5	0.0319434	0.03108	0.00604334	0	0.0958904	No
BAL062_00990	BAL062_00990	hypothetical protein	8.13495	10.1944	0.0933204	14.5	0.0361337	0.0293586	0.00677507	0	0.103448	No
BAL062_00994	tcyP	putative transport protein,Transporter of cystine tcyP,glutamate/aspartate:proton symporter,Sodium:dicarboxylate symporter family	2.25708	6.31369	0.574992	57.5	0.0438072	0.0477897	0.000796495	0.00238949	0.0347826	No
BAL062_00997	BAL062_00997	Protein of unknown function (DUF3144)	9.13794	10.5021	0.077525	17.5	0.0434028	0.0578704	0.00289352	0.00578704	0.0857143	No
BAL062_01005	hepA	ATP-dependent helicase HepA,RNA polymerase-associated protein rapA,ATP-dependent helicase HepA,N-formylmethionyl-tRNA deformylase,RNA polymerase recycling family C-terminal	7.60163	11.0143	0.0996556	91	0.0368021	0.0344531	0.000391512	0.00117454	0.021978	No
BAL062_01015	feaB_1	NAD-dependent aldehyde dehydrogenase,Phenylacetaldehyde dehydrogenase,gamma-aminobutyraldehyde dehydrogenase,Delta 1-pyrroline-5-carboxylate dehydrogenase,betaine aldehyde dehydrogenase,Aldehyde dehydrogenase family	11.1045	15.1388	0.0765523	73	0.0551285	0.0582343	0.0054352	0.00310583	0.0753425	No
BAL062_01040	BAL062_01040	Na+-dependent transporter	10.9869	14.5219	0.0765523	46	0.0586611	0.047159	0.010352	0.0115022	0.206522	No
BAL062_01076	yxaF_1	TetR family transcriptional regulator,Uncharacterized HTH-type transcriptional regulator yxaF,putative transcriptional regulator,mycofactocin system transcriptional regulator,Bacterial regulatory proteins, tetR family	11.8653	12.2883	0.0765523	12	0.0254752	0.0215559	0.00587889	0	0.125	No
BAL062_01093	fcuA_1	bauA,Ferrichrome receptor FcuA precursor,ferrichrome receptor precursor protein,Outer membrane receptor for monomeric catechols,TonB-dependent siderophore receptor,TonB-dependent Receptor Plug Domain	9.33337	14.0424	0.0853132	81	0.0428487	0.0369385	0.00295508	0.00246257	0.0679012	No
BAL062_01095	basD	nonribosomal peptide synthetase BasD,Phenyloxazoline synthase MbtB,peptide synthase,Anthranilate/para-aminobenzoate synthases component I,Condensation domain	9.89605	13.4176	0.078849	62.5	0.02152	0.025673	0.00113263	0.00302035	0.088	No
BAL062_01104	ykuD	ErfK/YbiS/YcfS/YnhG family protein,Putative L,D-transpeptidase YkuD,L,D-transpeptidase,L,D-transpeptidase catalytic domain	10.7799	14.8997	0.0814881	51	0.0462963	0.0445157	0.00801282	0.00178063	0.107843	No
BAL062_01114	xdhB	xanthine dehydrogenase, large subunit,Aldehyde oxidoreductase,xanthine dehydrogenase subunit XdhA,Xanthine dehydrogenase, iron-sulfur cluster and FAD-binding subunit A,xanthine dehydrogenase, molybdopterin binding subunit,Molybdopterin-binding domain of aldehyde dehydrogenase	10.8202	14.6221	0.0803003	73.5	0.035073	0.03367	0.00187056	0.00327348	0.0748299	No
BAL062_01120	pepN_1	aminopeptidase N(PEPN),Aminopeptidase N,aminopeptidase N,aminopeptidase N,Peptidase family M1	7.35629	11.611	0.119218	86.5	0.0337449	0.0374486	0.00164609	0.000411523	0.0289017	No
BAL062_01126	BAL062_01126	hypothetical protein	13.3058	13.7853	0.0765523	17	0.0255428	0.0364897	0.00547345	0.00364897	0.147059	No
BAL062_01139	BAL062_01139	phosphoadenosine phosphosulfate reductase,hypothetical protein,PUA domain (predicted RNA-binding domain),putative sulfurtransferase DndC,Phosphoadenosine phosphosulfate reductase family	10.2142	12.3793	0.077525	26	0.0298895	0.0376868	0.00129955	0.00519818	0.0961538	No
BAL062_01140	BAL062_01140	Bacteriophage replication protein O,Bacteriophage replication protein O	11.6853	13.2591	0.0765523	22	0.022022	0.022022	0.004004	0.003003	0.159091	No
BAL062_01164	BAL062_01164	putative bacteriophage protein,Protein of unknown function (DUF3383)	9.05403	12.2384	0.0805115	48.5	0.0376393	0.0353809	0.00451671	0.00150557	0.0824742	No
BAL062_01169	BAL062_01169	bacteriophage protein	10.2935	12.8949	0.077525	26.5	0.0523756	0.0467639	0.00187056	0.00561167	0.0754717	No
BAL062_01177	BAL062_01177	hypothetical protein	8.39114	11.6477	0.0981153	77	0.0405515	0.0427142	0.00378481	0	0.0454545	No
BAL062_01185	intS_1	Putative Phage integrase,Putative prophage CPS-53 integrase,integrase,Site-specific recombinase XerC,Phage integrase family	9.76122	13.7459	0.0765523	54	0.0475294	0.0493229	0.00896781	0.00358712	0.12963	No
BAL062_01208	BAL062_01208	fadE,Acyl-CoA dehydrogenase, short-chain specific,acyl-CoA dehydrogenase,Rubredoxin,cyclohexanecarboxyl-CoA dehydrogenase,Domain of unknown function (DUF1974)	9.27263	13.8651	0.0849299	92	0.0410021	0.0419032	0.00180229	0.00180229	0.0434783	No
BAL062_01228	queF	EsvE1,NADPH-dependent 7-cyano-7-deazaguanine reductase,7-cyano-7-deazaguanine reductase,Uncharacterized protein conserved in bacteria,queuine synthase,GTP cyclohydrolase I	10.8341	8.20023	0.0765523	9.5	0.0123001	0.0136668	0	0.00410004	0.157895	No
BAL062_01238	bepE	Cation/multidrug efflux pump,Efflux pump membrane transporter BepE,aminoglycoside/multidrug efflux system,RND transporter, hydrophobe/amphiphile efflux-1 (HAE1) family,AcrB/AcrD/AcrF family	8.91838	13.0449	0.0838224	99.5	0.033543	0.0359888	0.00174703	0.00139762	0.0452261	No
BAL062_01241	dmlR_5	LysR family transcriptional regulator,D-malate degradation protein R,transcriptional regulator,ABC-type uncharacterized transport system, periplasmic component,putative choline sulfate-utilization transcription factor,LysR substrate binding domain	5.59046	7.69644	0.108322	21.5	0.0226098	0.0236865	0.00215332	0.00215332	0.0930233	No
BAL062_01244	hisM	ABC-type arginine/histidine transport system, permease component,Histidine transport system permease protein hisM,histidine/lysine/arginine/ornithine ABC transporter permease HisM,ABC-type amino acid transport system, permease component,ectoine/hydroxyectoine ABC transporter, permease protein EhuC,Binding-protein-dependent transport system inner membrane component	12.5631	14.2196	0.0765523	25.5	0.0389045	0.0404606	0.00155618	0.00778089	0.117647	No
BAL062_01253	BAL062_01253	MgtC family	10.2359	12.7989	0.0803003	37	0.0297697	0.0350232	0.0043779	0	0.0675676	No
BAL062_01254	epsE_1	Type II secretory pathway, ATPase PulE/Tfp pilus assembly pathway, ATPase PilB,Type II traffic warden ATPase,hypothetical protein,Type II secretory pathway, ATPase PulE/Tfp pilus assembly pathway, ATPase PilB,type II secretion system protein E,Type II/IV secretion system protein	11.8518	15.0581	0.0812214	47	0.0297055	0.0297055	0.00568828	0	0.0957447	No
BAL062_01255	ygiW	signal peptide,hypothetical protein,hypothetical protein,Uncharacterized conserved protein,conserved hypothetical protein,Bacterial OB fold (BOF) protein	12.7555	13.4677	0.0765523	10.5	0.0277778	0.037037	0.00308642	0.0123457	0.238095	No
BAL062_01261	mrcB	mrcB,Murein polymerase,bifunctional glycosyl transferase/transpeptidase,Membrane carboxypeptidase/penicillin-binding protein,penicillin-binding protein 1B,Transglycosylase	5.95926	9.95349	0.158683	81.5	0.0366198	0.0389376	0.000927085	0.00231771	0.0429448	No
BAL062_01301	BAL062_01301	hypothetical protein	14.2714	16.0795	0.0765523	24.5	0.0261675	0.0231481	0.00402576	0.00603865	0.204082	No
BAL062_01303	BAL062_01303	alpha-beta hydrolase family esterase,Patatin,Domain of unknown function (DUF3336)	10.7527	14.1985	0.0765523	44.5	0.0331345	0.0323982	0.00220897	0.00441794	0.101124	No
BAL062_01309	gltC_2	Regulatory protein LysR,HTH-type transcriptional regulator gltC,DNA-binding transcriptional regulator CynR,pca operon transcription factor PcaQ,LysR substrate binding domain	11.0736	14.403	0.0776798	26	0.0314694	0.0314694	0.00726216	0.00242072	0.153846	No
BAL062_01314	BAL062_01314	acyl-CoA dehydrogenase	4.99497	7.99563	0.192193	32.5	0.0381594	0.0347924	0.00224467	0.00112233	0.0461538	No
BAL062_01317	BAL062_01317	glycosyltransferase,putative glycosyl transferase,transferase 2, rSAM/selenodomain-associated,Glycosyl transferase family 2	9.57505	12.6187	0.0765523	25	0.0430663	0.0430663	0.00861326	0.00172265	0.12	No
BAL062_01333	caf1A	protein CsuD,F1 capsule-anchoring protein precursor,fimbrial outer membrane usher protein PefC,Fimbrial Usher protein	7.05038	8.96034	0.0933663	50	0.0213419	0.0231204	0.00133387	0.000444622	0.04	No
BAL062_01336	proP_1	Proline/betaine transporter,Proline porter II,proline/glycine betaine transporter,Arabinose efflux permease,MFS transporter, metabolite:H+ symporter (MHS) family protein,Sugar (and other) transporter	10.1151	12.4375	0.0765523	35.5	0.0253883	0.0276284	0.00373357	0.00373357	0.140845	No
BAL062_01340	patA	class I and II aminotransferase,Putative aminotransferase A,aspartate aminotransferase,aspartate 4-decarboxylase,Aminotransferase class I and II	7.19107	10.1132	0.0787198	41	0.0291849	0.0277951	0.00138976	0.000694879	0.0365854	No
BAL062_01343	yebS_2	pqiA-2,Inner membrane protein yebS,paraquat-inducible membrane protein A,Uncharacterized paraquat-inducible protein A,integral membrane protein, PqiA family,Paraquat-inducible protein A	12.2952	15.7214	0.077525	21.5	0.0302905	0.0289137	0.00413052	0.00688421	0.186047	No
BAL062_01344	BAL062_01344	pqiB,hypothetical protein,paraquat-inducible protein B,Uncharacterized paraquat-inducible protein A,virulence factor Mce family protein,mce related protein	8.89873	11.416	0.0812214	36	0.024822	0.0222092	0.000653211	0.00195963	0.0555556	No
BAL062_01352	dctA_2	C4-dicarboxylate transport protein,C4-dicarboxylate transport protein,C4-dicarboxylate transporter DctA,Sodium:dicarboxylate symporter family	10.0777	13.2938	0.077525	26	0.02395	0.0205286	0.00684287	0.00171072	0.192308	No
BAL062_01354	gloB	Zn-dependent hydrolase, including glyoxylase,Hydroxyacylglutathione hydrolase,hydroxyacylglutathione hydrolase,hydroxyacylglutathione hydrolase,Metallo-beta-lactamase superfamily	12.8839	14.9746	0.077525	31	0.0455373	0.0485732	0.00758956	0.00151791	0.0967742	No
BAL062_01389	BAL062_01389	17 kDa surface antigen family protein,Glycine zipper 2TM domain	10.5226	12.1303	0.077525	14.5	0.0286596	0.0352734	0.00661376	0	0.103448	No
BAL062_01391	dmlR_6	Regulatory protein LysR:LysR, substrate-binding protein,D-malate degradation protein R,LysR family transcriptional regulator,ABC-type uncharacterized transport system, periplasmic component,putative choline sulfate-utilization transcription factor,LysR substrate binding domain	4.98709	6.98146	0.178756	21	0.0233789	0.0283007	0.00123047	0.00123047	0.047619	No
BAL062_01423	BAL062_01423	Putative signal peptide-containing protein,Nickel uptake substrate-specific transmembrane region	13.0498	13.0813	0.0642797	13	0.0167715	0.0195667	0.00139762	0.00419287	0.153846	No
BAL062_01439	ppiB	peptidyl-prolyl cis-trans isomerase precursor (PPIase),Peptidyl-prolyl cis-trans isomerase cyp18,peptidyl-prolyl cis-trans isomerase B (rotamase B),Cyclophilin type peptidyl-prolyl cis-trans isomerase/CLD	6.81338	6.98568	0.104449	5.5	0.0087146	0.0152505	0	0.00217865	0.0909091	No
BAL062_01444	aroP_4	Putative transport protein,General aromatic amino acid permease,putative fructoselysine transporter,Amino acid transporters,ethanolamine permease,Amino acid permease	5.88778	7.58254	0.134387	33.5	0.0262893	0.0255161	0.00309286	0.00154643	0.0895522	No
BAL062_01448	dhaT_2	putative alcohol dehydrogenase,1,3-propanediol dehydrogenase,putative alcohol dehydrogenase,Glycerol dehydrogenase and related enzymes,lactaldehyde reductase,Iron-containing alcohol dehydrogenase	7.50117	10.7603	0.0990268	39.5	0.0378896	0.0369423	0.00378896	0.00189448	0.0759494	No
BAL062_01486	lrp_3	AsnC family transcriptional regulator,Leucine-responsive regulatory protein,leucine-responsive transcriptional regulator,AsnC family	11.5184	13.054	0.077525	13	0.0328176	0.0281294	0.0140647	0	0.230769	No
BAL062_01496	smvA	major facilitator superfamily permease,Methyl viologen resistance protein SmvA,methyl viologen resistance protein SmvA,Arabinose efflux permease,drug resistance MFS transporter, drug:H+ antiporter-2 (14 Spanner) (DHA2) family,Major Facilitator Superfamily	10.0063	13.6497	0.0803003	50	0.0383142	0.0368117	0.00150252	0.00375629	0.07	No
BAL062_01506	ytpA	lysophospholipase,Phospholipase ytpA,2-succinyl-6-hydroxy-2,4-cyclohexadiene-1-carboxylate synthase,Esterase/lipase,2-succinyl-6-hydroxy-2,4-cyclohexa diene-1-carboxylate synthase,Alpha/beta hydrolase family	9.77516	11.0929	0.0776798	18	0.0194363	0.0194363	0	0.00431919	0.111111	No
BAL062_01508	BAL062_01508	putative iron-regulated membrane protein,Uncharacterized iron-regulated membrane protein	10.9073	13.097	0.077525	31	0.0282345	0.023252	0.00249128	0.000830427	0.0645161	No
BAL062_01511	BAL062_01511	Putative phage integrase,site-specific tyrosine recombinase XerS,Site-specific recombinase XerD,tyrosine recombinase XerC,Phage integrase family	7.44581	10.125	0.0981153	30.5	0.0255124	0.0281517	0.00087974	0.00263922	0.0655738	No
BAL062_01541	BAL062_01541	phage protein,Uncharacterized conserved protein,Uncharacterized conserved protein (DUF2280)	7.04333	6.00677	0.0933663	8	0.0165133	0.0212314	0	0.00235905	0.0625	No
BAL062_01572	BAL062_01572	phage tail length tape-measure protein 1,Phage-related minor tail protein,tape measure domain	7.79687	12.2049	0.123089	120.5	0.0249637	0.0297295	0.00113471	0	0.0207469	No
BAL062_01574	BAL062_01574	bacteriophage protein,Domain of unknown function (DUF1833)	6.89617	8.69416	0.0806014	22	0.0504054	0.0460224	0.00876616	0.00219154	0.113636	No
BAL062_01597	narB	nasA,Nitrate reductase,nitrate reductase catalytic subunit,Uncharacterized anaerobic dehydrogenase,formate dehydrogenase, alpha subunit,Molybdopterin oxidoreductase	8.71699	12.0574	0.0812214	69.5	0.0259699	0.0295657	0.00119861	0.00119861	0.0431655	No
BAL062_01612	galE_1	Putative UDP-galactose 4-epimerase,UDP-glucose 4-epimerase,UDP-galactose-4-epimerase,Uncharacterized conserved protein,UDP-glucose 4-epimerase,NAD dependent epimerase/dehydratase family	8.41567	11.3845	0.0814881	30.5	0.0330688	0.0341711	0.00330688	0.00220459	0.0819672	No
BAL062_01621	BAL062_01621	hypothetical protein	8.50553	11.522	0.0838661	14.5	0.031746	0.0296296	0.0021164	0.00634921	0.137931	No
BAL062_01625	glnL	glnL,Nitrogen regulation protein NR(II),nitrogen regulation protein NR(II),Signal transduction histidine kinase, nitrogen specific,phosphate regulon sensor kinase PhoR,Histidine kinase-, DNA gyrase B-, and HSP90-like ATPase	11.6047	15.0462	0.0765523	35	0.032032	0.038038	0.011011	0.00600601	0.242857	No
BAL062_01653	BAL062_01653	Extracellular serine proteinase,Extracellular serine proteinase precursor,Regulatory P domain of the subtilisin-like proprotein convertases and other proteases,type VII secretion-associated serine protease mycosin,Subtilase family	5.52355	8.24739	0.165181	31	0.0263877	0.0320422	0.00188484	0.000942418	0.0483871	No
BAL062_01663	fruA	phosphotransferase system, fructose-specific IIBC component,EIIBC-Fru,PTS system fructose-specific transporter subunits IIBC,PTS system, Fru family, IIC component,Phosphotransferase system, EIIC	1.97952	5.04776	0.597126	36.5	0.0219766	0.0252085	0.00323185	0	0.0684932	No
BAL062_01664	lacC	fructose-1-phosphate kinase,Tagatose-6-phosphate kinase,1-phosphofructokinase,ADP-heptose synthase, bifunctional sugar kinase/adenylyltransferase,1-phosphofructokinase,pfkB family carbohydrate kinase	11.2259	13.7825	0.077525	22	0.021097	0.0304735	0.00234412	0.00586029	0.159091	No
BAL062_01672	dmlR_7	Putative transcriptional regulator,D-malate degradation protein R,LysR family transcriptional regulator,ABC-type uncharacterized transport system, periplasmic component,D-serine deaminase transcriptional activator,LysR substrate binding domain	1.67962	4.01693	0.269311	20.5	0.0258398	0.0246093	0.00246093	0.00123047	0.0731707	No
BAL062_01687	cydB	cytochrome D ubiquinol oxidase subunit II,Cytochrome d ubiquinol oxidase subunit 2,cytochrome d ubiquinol oxidase subunit 2,cytochrome d ubiquinol oxidase, subunit II,Cytochrome oxidase subunit II	6.83184	9.38681	0.0803003	26	0.0252085	0.0252085	0.00193911	0.00290867	0.0961538	No
BAL062_01688	cydA_1	cytochrome d terminal oxidase, polypeptide subunit I,Cytochrome d ubiquinol oxidase subunit 1,cytochrome d terminal oxidase subunit 1,Bacterial Cytochrome Ubiquinol Oxidase	10.7546	13.4455	0.0765523	37	0.0266051	0.0252048	0.00490093	0.00280053	0.148649	No
BAL062_01694	BAL062_01694	Zn-dependent peptidase,Peptidase M16C associated	10.3827	14.3564	0.078849	83	0.0309902	0.031746	0.00415722	0.00491308	0.144578	No
BAL062_01707	aroF_1	Phospho-2-dehydro-3-deoxyheptonate aldolase,Phospho-2-dehydro-3-deoxyheptonate aldolase, Tyr-sensitive,phospho-2-dehydro-3-deoxyheptonate aldolase,3-deoxy-D-arabino-heptulosonate 7-phosphate (DAHP) synthase,3-deoxy-7-phosphoheptulonate synthase,DAHP synthetase I family	6.08508	9.70099	0.0966334	26.5	0.0294613	0.0263047	0.00315657	0.00210438	0.0943396	No
BAL062_01710	fadH_1	2,4-dienoyl-CoA reductase,2,4-dienoyl-CoA reductase [NADPH],NADPH dehydrogenase NamA,Uncharacterized conserved protein,mycofactocin system FadH/OYE family oxidoreductase 2,NADH:flavin oxidoreductase / NADH oxidase family	11.2318	14.3425	0.0765523	53.5	0.0301783	0.0285322	0.00548697	0.00329218	0.149533	No
BAL062_01713	BAL062_01713	alpha/beta hydrolase,putative hydrolase,Predicted hydrolase of the alpha/beta-hydrolase fold,Alpha/beta hydrolase family	6.45458	7.85762	0.109822	22	0.0192796	0.0253678	0.00101471	0.00202943	0.0681818	No
BAL062_01727	pcaK_1	pcaK,4-hydroxybenzoate transporter PcaK,putative 3-hydroxyphenylpropionic transporter MhpT,Arabinose efflux permease,MFS transporter, aromatic acid:H+ symporter (AAHS) family,Major Facilitator Superfamily	1.87366	4.12479	0.216337	37.5	0.0270403	0.0344149	0.00245821	0.000819403	0.0533333	No
BAL062_01734	quiA_1	quinate/shikimate dehydrogenase,Quinate/shikimate dehydrogenase (quinone),outer membrane biogenesis protein BamB,Glucose dehydrogenase,membrane-bound PQQ-dependent dehydrogenase, glucose/quinate/shikimate family,PQQ enzyme repeat	11.9745	15.0568	0.0765523	74.5	0.0310928	0.037037	0.00274348	0.00274348	0.0805369	No
BAL062_01742	BAL062_01742	aminoglycoside phosphotransferase,thiamine kinase,Phosphotransferase enzyme family	10.981	13.0338	0.0765523	22.5	0.0237671	0.0207962	0.00297089	0.00495148	0.177778	No
BAL062_01758	tynA	tyramine oxidase,Primary amine oxidase precursor,tyramine oxidase,Copper amine oxidase, enzyme domain	8.15712	11.0205	0.0890839	54	0.0274527	0.0245629	0.00144488	0.000481626	0.037037	No
BAL062_01760	feaB_2	phenylacetaldehyde dehydrogenase,Phenylacetaldehyde dehydrogenase,gamma-aminobutyraldehyde dehydrogenase,Delta 1-pyrroline-5-carboxylate dehydrogenase,betaine aldehyde dehydrogenase,Aldehyde dehydrogenase family	10.638	12.9448	0.077525	28.5	0.020908	0.0216547	0.00149343	0.00224014	0.0877193	No
BAL062_01761	pac	putative penicillin acylase precursor (penicillin amidase) (penicillin amidohydrolase),Penicillin G acylase precursor,Penicillin amidase	7.56041	10.4402	0.0933663	67.5	0.0293229	0.0315785	0.00135336	0.000451121	0.0296296	No
BAL062_01763	catF_2	beta-ketoadipyl CoA thiolase,Beta-ketoadipyl-CoA thiolase,beta-ketoadipyl CoA thiolase,Uncharacterized protein, possibly involved in aromatic compounds catabolism,3-oxoadipyl-CoA thiolase,Thiolase, N-terminal domain	10.6254	13.7206	0.077525	44.5	0.0420668	0.0393233	0.00274348	0.00365798	0.0786517	No
BAL062_01780	gno	dehydrogenase,Gluconate 5-dehydrogenase,3-ketoacyl-(acyl-carrier-protein) reductase,Uncharacterized conserved protein,3-oxoacyl-[acyl-carrier-protein] reductase,short chain dehydrogenase	8.1454	11.143	0.0903558	29.5	0.0376157	0.0477431	0.00434028	0.00144676	0.0677966	No
BAL062_01788	cpo	Lactonohydrolase,Non-heme chloroperoxidase,acetoin dehydrogenase E2 subunit dihydrolipoyllysine-residue acetyltransferase,Predicted hydrolase of the alpha/beta-hydrolase fold,3-oxoadipate enol-lactonase,Alpha/beta hydrolase family	12.8461	14.3066	0.0765523	19.5	0.0240674	0.0280786	0.00534831	0.00133708	0.128205	No
BAL062_01791	BAL062_01791	Putative intracellular protease/amidase,chaperone protein HchA,intracellular protease, PfpI family,DJ-1/PfpI family	10.2706	11.0693	0.077525	19.5	0.02616	0.0275368	0.00413052	0	0.0769231	No
BAL062_01792	lip2	Alpha/beta hydrolase fold-3 domain protein precursor,Lipase 2,acetyl esterase,alpha/beta hydrolase fold	13.9427	15.6302	0.0765523	24.5	0.0285746	0.0252775	0.00659413	0.00109902	0.142857	No
BAL062_01794	BAL062_01794	Oxidoreductase FMN-binding protein,NADH oxidase,NADPH dehydrogenase NamA,mycofactocin system FadH/OYE family oxidoreductase 2,NADH:flavin oxidoreductase / NADH oxidase family	11.7659	13.7237	0.0765523	33.5	0.0303436	0.0294511	0.00178492	0.00446229	0.104478	No
BAL062_01802	bm3R1_1	TetR family transcriptional regulator,HTH-type transcriptional repressor Bm3R1,division inhibitor protein,transcriptional repressor BetI,Bacterial regulatory proteins, tetR family	11.9805	14.2133	0.077525	11	0.0175439	0.0253411	0	0.00779727	0.181818	No
BAL062_01819	rhmT_2	transporter, anion:cation symporter (ACS) family,Inner membrane transport protein RhmT,regulatory protein UhpC,Arabinose efflux permease,4-hydroxyphenylacetate permease,Major Facilitator Superfamily	9.53161	11.6421	0.0781847	30.5	0.0231999	0.0273428	0.00248571	0.000828569	0.0655738	No
BAL062_01821	BAL062_01821	di- and tricarboxylate transporter,Dicarboxylate carrier protein MatC N-terminus	12.4606	13.7736	0.0765523	34	0.0301464	0.0284238	0.00430663	0.000861326	0.0882353	No
BAL062_01830	pgdH	putative D-3-phosphoglycerate dehydrogenase (PgdH),D-3-phosphoglycerate dehydrogenase,D-3-phosphoglycerate dehydrogenase,Phosphoserine aminotransferase,phosphoglycerate dehydrogenase,D-isomer specific 2-hydroxyacid dehydrogenase, NAD binding domain	13.5498	14.6039	0.0765523	22	0.0249943	0.0249943	0.00454442	0.00113611	0.113636	No
BAL062_01834	cya	RTX toxins-related Ca2+-binding protein,Cyclolysin,type I secretion C-terminal target domain (VC_A0849 subclass),Hemolysin-type calcium-binding repeat (2 copies)	9.94968	14.507	0.077525	110.5	0.0248893	0.0255743	0.00182673	0.00205508	0.0769231	No
BAL062_01835	yibH_1	multidrug resistance efflux pump,Inner membrane protein yibH,multidrug efflux system protein EmrA,efflux pump membrane protein,HlyD family secretion protein	9.18389	11.7599	0.0805115	31.5	0.0306091	0.03367	0.0010203	0.00408122	0.0793651	No
BAL062_01839	ilvD_3	dihydroxy-acid dehydratase,Dihydroxy-acid dehydratase,dihydroxy-acid dehydratase,Dihydroxyacid dehydratase/phosphogluconate dehydratase,dihydroxy-acid dehydratase,Dehydratase family	4.61567	7.54346	0.223107	60.5	0.037907	0.0372856	0.00124285	0.00124285	0.0330579	No
BAL062_01840	BAL062_01840	fumarylacetoacetate (FAA) hydrolase family protein,Fumarylacetoacetate (FAA) hydrolase family protein,Fumarylacetoacetate (FAA) hydrolase family	7.17942	8.19322	0.0996556	21	0.0207861	0.0188964	0	0.00188964	0.047619	No
BAL062_01843	rhmT_4	tartrate ABC transporter permease,Inner membrane transport protein RhmT,regulatory protein UhpC,Splicing factor (branch point binding protein),4-hydroxyphenylacetate permease,Major Facilitator Superfamily	10.7544	13.0668	0.077525	36	0.0274348	0.0306625	0.00484144	0.000806907	0.0972222	No
BAL062_01856	BAL062_01856	putative nicotinate phosphoribosyltransferase,putative nicotinate phosphoribosyltransferase,Nicotinate phosphoribosyltransferase (NAPRTase) family	7.71919	11.0911	0.0996556	58	0.0386732	0.0475978	0.00223115	0.000743716	0.0344828	No
BAL062_01885	BAL062_01885	Putative DNA-binding protein,Uncharacterized phage-encoded protein,Phage antirepressor protein KilAC domain	10.135	9.66552	0.077525	17.5	0.0359147	0.0426487	0.00224467	0	0.0285714	No
BAL062_01899	adeC	outer membrane protein,Outer membrane protein oprM precursor,copper/silver efflux system outer membrane protein CusC,efflux transporter, outer membrane factor (OMF) lipoprotein, NodT family,Outer membrane efflux protein	7.55591	10.1892	0.077525	34.5	0.0262279	0.0286123	0.00158957	0.000794786	0.0434783	No
BAL062_01901	ethA_2	flavoprotein,FAD-containing monooxygenase EthA,protoporphyrinogen oxidase,Protoporphyrinogen oxidase,putative bacillithiol system oxidoreductase, YpdA family,Flavin-binding monooxygenase-like	12.0299	13.4956	0.0765523	32	0.0223375	0.0237786	0.00288226	0.00216169	0.109375	No
BAL062_01907	BAL062_01907	outer membrane protein E,Outer membrane protein transport protein (OMPP1/FadL/TodX)	6.12976	4.09674	0.0765523	15.5	0.0136785	0.0189394	0.00210438	0	0.0645161	No
BAL062_01913	mrkC	outer membrane usher protein,Heat shock protein E,putative fimbrial outer membrane usher protein,Fimbrial Usher protein	10.3789	13.2658	0.077525	61	0.0247493	0.0282228	0.000868395	0.00217099	0.057377	No
BAL062_01925	BAL062_01925	acdP,Membrane dipeptidase (Peptidase family M19)	1.21658	4.10116	0.473877	33.5	0.0348211	0.0358763	0.00633112	0.00422074	0.149254	No
BAL062_01926	moaA_2	pqqE,Molybdenum cofactor biosynthesis protein A,pyrroloquinoline quinone biosynthesis protein PqqE,Predicted metal-binding protein,coenzyme PQQ biosynthesis enzyme PqqE,Radical SAM superfamily	1.54213	4.0802	0.288605	41	0.040404	0.03848	0.00577201	0.00577201	0.146341	No
BAL062_01931	yhcR	5'-nucleotidase/2',3'-cyclic phosphodiesterase-related esterase,Endonuclease YhcR precursor,bifunctional 2',3'-cyclic nucleotide 2'-phosphodiesterase/3'-nucleotidase precursor protein,Predicted RNA-binding protein, contains TRAM domain,NAD nucleotidase,5'-nucleotidase, C-terminal domain	8.01231	9.70915	0.0894848	39.5	0.0243172	0.0249408	0	0.00124704	0.0253165	No
BAL062_01937	modA	molybdate ABC transporter periplasmic molybdate-binding protein,Molybdate-binding periplasmic protein precursor,molybdate transporter periplasmic protein,Accessory colonization factor AcfC, contains ABC-type periplasmic domain,molybdate ABC transporter, periplasmic molybdate-binding protein,Bacterial extracellular solute-binding protein	12.2516	14.6157	0.077525	17	0.0212044	0.0268589	0.00848176	0.00282725	0.235294	No
BAL062_01944	BAL062_01944	meta-pathway phenol degradation protein,Protein involved in meta-pathway of phenol degradation	9.98732	11.6683	0.077525	20	0.021097	0.0257853	0.00351617	0.00117206	0.1	No
BAL062_01959	atoE	short-chain fatty acid transporter,Short-chain fatty acids transporter,conserved hypothetical protein,Short chain fatty acid transporter	13.7497	15.2134	0.0765523	20.5	0.0141844	0.0181245	0.00394011	0.00236407	0.195122	No
BAL062_01967	kgtP_2	major facilitator superfamily permease,Alpha-ketoglutarate permease,alpha-ketoglutarate transporter,Transposase and inactivated derivatives,MFS transporter, metabolite:H+ symporter (MHS) family protein,Sugar (and other) transporter	8.34232	8.98678	0.0814881	21	0.01813	0.01813	0	0.00172667	0.047619	No
BAL062_01980	BAL062_01980	DMT family permease,putative DMT superfamily transporter inner membrane protein,carboxylate/amino acid/amine transporter,EamA-like transporter family	9.01893	10.8774	0.0812214	23.5	0.0266279	0.030259	0	0.00484144	0.0851064	No
BAL062_01983	fccB	oxidoreductase,Sulfide dehydrogenase [flavocytochrome c] flavoprotein chain precursor,dihydrolipoamide dehydrogenase,Uncharacterized protein conserved in bacteria,conserved hypothetical protein,Putative phosphatase (DUF442)	7.80513	9.99296	0.0855179	46	0.0322061	0.0295223	0.000670961	0.000670961	0.0217391	No
BAL062_01987	gutB	(R,R)-butanediol dehydrogenase,Sorbitol dehydrogenase,L-threonine 3-dehydrogenase,L-threonine 3-dehydrogenase,Zinc-binding dehydrogenase	6.04074	8.1423	0.157907	35.5	0.0388207	0.0356731	0.00104921	0	0.0140845	No
BAL062_01994	BAL062_01994	Putative transcriptional regulator,DNA-binding transcriptional regulator DhaR	12.6681	14.8443	0.077525	43.5	0.0409357	0.0438596	0.00779727	0	0.091954	No
BAL062_02011	metZ	metZ,O-succinylhomoserine sulfhydrylase,O-succinylhomoserine sulfhydrylase,Protoheme ferro-lyase (ferrochelatase),O-succinylhomoserine sulfhydrylase,Cys/Met metabolism PLP-dependent enzyme	3.32129	6.15194	0.373547	33	0.0299289	0.0317995	0.00187056	0.00280584	0.0757576	No
BAL062_02022	BAL062_02022	hypothetical protein	6.52733	8.54239	0.133517	19.5	0.040885	0.0529101	0.002405	0	0.025641	No
BAL062_02030	fhuE_2	outer membrane receptor,Outer-membrane receptor for Fe(III)-coprogen, Fe(III)-ferrioxamine B and Fe(III)-rhodotrulic acid,ferric-rhodotorulic acid outer membrane transporter,Outer membrane receptor for ferric coprogen and ferric-rhodotorulic acid,TonB-dependent siderophore receptor,TonB dependent receptor	12.6373	16.1575	0.0765523	72	0.0384935	0.0364128	0.00572201	0.00364128	0.125	No
BAL062_02034	BAL062_02034	permease,Sulfite exporter TauE/SafE	10.9064	14.6751	0.0806014	23	0.0251099	0.0326428	0.00251099	0.00753296	0.173913	No
BAL062_02039	cobT	NaMN:DMB phosphoribosyltransferase,Nicotinate-nucleotide--dimethylbe nzimidazole phosphoribosyltransferase,nicotinate-nucleotide--dimethylbe nzimidazole phosphoribosyltransferase,nicotinate-nucleotide--dimethylbe nzimidazole phosphoribosyltransferase,Phosphoribosyltransferase	6.00492	7.5405	0.0972786	29	0.0263047	0.0347222	0.00210438	0.00105219	0.0517241	No
BAL062_02075	mfd	Transcription-repair coupling protein,Transcription-repair-coupling factor,transcription-repair coupling factor,Superfamily II DNA/RNA helicase required for DNA uptake (late competence protein),transcription-repair coupling factor,TRCF domain	11.144	15.9368	0.0765523	96.5	0.0298479	0.0320945	0.00417228	0.00256756	0.108808	No
BAL062_02084	BAL062_02084	hypothetical protein	10.417	11.0716	0.0765523	9	0.0271003	0.0271003	0.00903342	0.00301114	0.222222	No
BAL062_02088	gsiC	ABC-type dipeptide/oligopeptide/nickel transport systems permease component,Glutathione transport system permease protein gsiC,glutathione ABC transporter permease GsiC,nickel ABC transporter, permease subunit NikB,Binding-protein-dependent transport system inner membrane component	8.61375	10.7342	0.0838224	34	0.0402319	0.0402319	0	0.00473317	0.0588235	No
BAL062_02091	hbpA	dipeptide ABC transporter substrate-binding protein,Hemin-binding lipoprotein,oligopeptide ABC transporter substrate-binding protein OppA,ABC-type oligopeptide transport system, periplasmic component,nickel ABC transporter, nickel/metallophore periplasmic binding protein,Bacterial extracellular solute-binding proteins, family 5 Middle	9.81214	11.333	0.077525	31	0.021164	0.0174292	0.00124494	0.00186741	0.0806452	No
BAL062_02093	cirA_2	outer membrane receptor,Colicin I receptor precursor,enterobactin receptor protein,Outer membrane receptor for ferrienterochelin and colicins,TonB-dependent hemoglobin/transferrin/lactoferrin receptor family protein,TonB dependent receptor	11.3721	14.0359	0.077525	50	0.0203912	0.0212235	0.00291303	0.000416146	0.08	No
BAL062_02102	hapE_1	flavoprotein,4-hydroxyacetophenone monooxygenase,hypothetical protein,Protoporphyrinogen oxidase,flavin-dependent oxidoreductase, MSMEG_0569 family,Flavin-binding monooxygenase-like	10.8151	10.8855	0.0765523	23.5	0.0161991	0.0184081	0.000736323	0	0.0212766	No
BAL062_02119	ycfH	TatD-related deoxyribonuclease,Uncharacterized deoxyribonuclease YcfH,putative DNAse,Mg-dependent DNase,hydrolase, TatD family,TatD related DNase	6.00406	9.52022	0.15256	25.5	0.0387597	0.0344531	0.00287109	0.00143554	0.0588235	No
BAL062_02130	gtaB	Putative nucleotidyl transferase,UTP--glucose-1-phosphate uridylyltransferase,glucose-1-phosphate thymidylyltransferase RfbA,CTP:phosphocholine cytidylyltransferase involved in choline phosphorylation for cell surface LPS epitopes,UDP-N-acetylglucosamine diphosphorylase/glucosamine-1-phosphate N-acetyltransferase,Nucleotidyl transferase	8.30751	12.0384	0.0849309	24.5	0.0386473	0.0402576	0.00966184	0.00644122	0.204082	No
BAL062_02170	queG	Fe-S protein,Epoxyqueuosine reductase,Methylated DNA-protein cysteine methyltransferase,putative iron-sulfur cluster-binding protein,Domain of unknown function (DUF1730)	11.434	13.2777	0.0765523	26.5	0.0265279	0.0275482	0.00510152	0.0010203	0.113208	No
BAL062_02177	fimA	fimbria adhesin protein,Type-1A pilin,putative major fimbrial protein SthE,P pilus assembly protein, pilin FimA,Fimbrial protein	12.0675	13.6274	0.077525	20.5	0.0217865	0.0228758	0	0.00544662	0.121951	No
BAL062_02200	hsaA_2	Putative Acyl-CoA dehydrogenase,Flavin-dependent monooxygenase, oxygenase subunit HsaA,putative acyl-CoA dehydrogenase,sulfur acquisition oxidoreductase, SfnB family,Acyl-CoA dehydrogenase, C-terminal domain	10.8846	13.0723	0.077525	35.5	0.0326797	0.031772	0.000907771	0.00453885	0.084507	No
BAL062_02207	BAL062_02207	Protein of unknown function (DUF962)	9.61264	11.4972	0.077525	17	0.0361856	0.0361856	0.00212857	0.00425713	0.0882353	No
BAL062_02214	purT	purT,Phosphoribosylglycinamide formyltransferase 2,phosphoribosylglycinamide formyltransferase 2,Formate-dependent phosphoribosylglycinamide formyltransferase (GAR transformylase),phosphoribosylglycinamide formyltransferase 2,ATP-grasp domain	7.41179	10.8118	0.103992	31	0.0294091	0.027571	0.000919033	0.00367613	0.0806452	No
BAL062_02216	dapL	succinyldiaminopimelate transaminase,LL-diaminopimelate aminotransferase,succinyldiaminopimelate transaminase,Alanine-alpha-ketoisovalerate (or valine-pyruvate) aminotransferase,succinyldiaminopimelate transaminase,Aminotransferase class I and II	9.70176	12.7812	0.0765523	26.5	0.0235443	0.0244499	0.00271665	0.00452776	0.150943	No
BAL062_02221	BAL062_02221	aminotransferase AlaT,Aspartate aminotransferase,aminotransferase AlaT,Alanine-alpha-ketoisovalerate (or valine-pyruvate) aminotransferase,tyrosine/nicotianamine family aminotransferase,Aminotransferase class I and II	10.2767	14.7268	0.0959858	29.5	0.0232937	0.0225173	0.00388229	0	0.0847458	No
BAL062_02223	ansB	aspQ,Glutaminase-asparaginase,L-asparaginase II,L-asparaginase, type II,Asparaginase	10.6676	14.3145	0.0838224	25.5	0.0249688	0.0280899	0.00832293	0	0.156863	No
BAL062_02241	ybbW	permease,Allantoin transport protein,allantoin permease,NCS1 nucleoside transporter family,Permease for cytosine/purines, uracil, thiamine, allantoin	3.52543	4.25743	0.127957	32	0.0219199	0.026455	0.000755858	0	0.015625	No
BAL062_02246	tauA	ABC-type taurine transport system periplasmic protein,Sulfate starvation-induced protein 1,taurine transporter substrate binding subunit,ABC-type taurine transport system, periplasmic component,taurine ABC transporter, periplasmic binding protein,Substrate binding domain of ABC-type glycine betaine transport system	11.3876	12.4064	0.0765523	25.5	0.0271533	0.0282394	0.00108613	0.00325839	0.0784314	No
BAL062_02253	cydA_2	cytochrome bd-type quinol oxidase subunit 1,Cytochrome d ubiquinol oxidase subunit 1,cytochrome d terminal oxidase subunit 1,Bacterial Cytochrome Ubiquinol Oxidase	15.641	19.0631	0.0736284	45.5	0.0345781	0.0353465	0.00537882	0.00537882	0.153846	No
BAL062_02254	cioB	ubiquinol oxidase subunit II, cyanide insensitive,Cytochrome d ubiquinol oxidase subunit 2,cytochrome bd-II oxidase subunit 2,cytochrome d ubiquinol oxidase, subunit II,Cytochrome oxidase subunit II	5.04032	6.6272	0.191721	19.5	0.0221117	0.0210061	0.00221117	0.00110558	0.0769231	No
BAL062_02256	ydcR_3	bifunctional transcriptional regulator /amino transferase,Uncharacterized HTH-type transcriptional regulator ydcR,aspartate aminotransferase,Alanine-alpha-ketoisovalerate (or valine-pyruvate) aminotransferase,tyrosine/nicotianamine family aminotransferase,Aminotransferase class I and II	10.8003	14.0649	0.077525	42.5	0.032887	0.03367	0.0031321	0.00548117	0.129412	No
BAL062_02257	cynR_2	malonate utilization transcriptional regulator, LysR family protein,Cyn operon transcriptional activator,DNA-binding transcriptional activator XapR,pca operon transcription factor PcaQ,LysR substrate binding domain	4.56302	5.57034	0.221707	17.5	0.0217865	0.0205761	0.00363108	0.00121036	0.114286	No
BAL062_02266	mdcA	malonate decarboxylase subunit alpha,Acyl CoA:acetate/3-ketoacid CoA transferase,malonate decarboxylase, alpha subunit	7.28212	9.76629	0.0913804	43	0.0291005	0.0277778	0.00198413	0.00198413	0.0697674	No
BAL062_02270	gabR_2	transcriptional regulator,HTH-type transcriptional regulatory protein gabR,transcriptional regulatory protein PtsJ,Alanine-alpha-ketoisovalerate (or valine-pyruvate) aminotransferase,capreomycidine synthase,Bacterial regulatory proteins, gntR family	9.66577	12.5453	0.0776798	38	0.0268276	0.0298085	0.00223564	0.00149042	0.0657895	No
BAL062_02276	dmlR_11	Putative transcriptional regulator,D-malate degradation protein R,transcriptional regulator,ABC-type uncharacterized transport system, periplasmic component,putative choline sulfate-utilization transcription factor,LysR substrate binding domain	8.69351	11.8739	0.0838224	25	0.0301605	0.0301605	0.00482567	0.00241284	0.12	No
BAL062_02279	cysE_2	Serine acetyltransferase,Serine acetyltransferase,serine acetyltransferase,Acetyltransferase (isoleucine patch superfamily),serine O-acetyltransferase,Bacterial transferase hexapeptide (six repeats)	11.6905	13.3397	0.0765523	32	0.0372775	0.0396825	0.0012025	0.00601251	0.09375	No
BAL062_02285	peb1A	ArtI protein,PEB1,cystine transporter subunit,Response regulator containing a CheY-like receiver domain and a GGDEF domain,lysine-arginine-ornithine-binding periplasmic protein,Bacterial extracellular solute-binding proteins, family 3	7.14382	8.15061	0.102621	18.5	0.0219383	0.0258098	0.00258098	0	0.0540541	No
BAL062_02291	luxQ	Signal transduction histidine kinase,Autoinducer 2 sensor kinase/phosphatase luxQ,two component system sensor kinase SsrA,Predicted periplasmic ligand-binding sensor domain,TMAO reductase sytem sensor TorS,Histidine kinase-, DNA gyrase B-, and HSP90-like ATPase	9.35274	12.9609	0.0836541	86	0.026936	0.0282187	0.00160333	0.000320667	0.0348837	No
BAL062_02292	BAL062_02292	signal transduction histidine kinase containing a receiver domain (hybrid) and a purine-cytosine permease domain	6.83579	8.929	0.0956501	41.5	0.02886	0.0281729	0.00206143	0.00137429	0.060241	No
BAL062_02309	BAL062_02309	hypothetical protein	14.6163	15.8681	0.0765523	8.5	0.0604686	0.0680272	0.0302343	0	0.235294	No
BAL062_02313	BAL062_02313	putative DcaP-like protein	10.0516	12.062	0.077525	41.5	0.0328067	0.03885	0.000863334	0.00604334	0.0963855	No
BAL062_02322	dmlR_14	LysR family transcriptional regulator,D-malate degradation protein R,transcriptional regulator,ABC-type uncharacterized transport system, periplasmic component,putative choline sulfate-utilization transcription factor,LysR substrate binding domain	8.6002	10.8287	0.0855179	21	0.0212314	0.0283086	0.00471809	0	0.0952381	No
BAL062_02324	BAL062_02324	hypothetical protein	10.9623	12.984	0.077525	30	0.0386954	0.0442233	0	0.00552792	0.0666667	No
BAL062_02339	BAL062_02339	2-nitropropane dioxygenase,Nitronate monooxygenase,inosine 5'-monophosphate dehydrogenase,putative enoyl-[acyl-carrier-protein] reductase II,Nitronate monooxygenase	8.41356	9.9889	0.0812214	19	0.0182899	0.0251486	0.00114312	0.00114312	0.0526316	No
BAL062_02345	phnX	Phosphonoacetaldehyde phosphonohydrolase,Phosphonoacetaldehyde hydrolase,phosphonoacetaldehyde hydrolase,phosphonoacetaldehyde hydrolase	12.2647	13.3122	0.0765523	17	0.0190632	0.0272331	0.00544662	0	0.117647	No
BAL062_02347	soxA	Putative FAD dependent oxidoreductase,Monomeric sarcosine oxidase,N-methyltryptophan oxidase,Glycine cleavage system T protein (aminomethyltransferase),FAD dependent oxidoreductase,FAD dependent oxidoreductase	11.4003	12.9829	0.077525	24.5	0.022126	0.025012	0.003848	0	0.0816327	No
BAL062_02348	potH	Fe3+ ABC transporter permease,Putrescine transport system permease protein PotH,2-aminoethylphosphonate transport system permease PhnU,ABC-type uncharacterized transport system, permease component,putative 2-aminoethylphosphonate ABC transporter, permease protein,Binding-protein-dependent transport system inner membrane component	10.6919	12.6765	0.077525	38	0.0240416	0.0253411	0.00194932	0	0.0394737	No
BAL062_02359	BAL062_02359	Putative purine cytosine permease,allantoin permease,NCS1 nucleoside transporter family,Permease for cytosine/purines, uracil, thiamine, allantoin	6.81003	8.71334	0.0963291	25	0.0205323	0.0189529	0.0015794	0.00236911	0.1	No
BAL062_02368	srpA	catalase,hypothetical protein,Catalase	8.82989	10.7888	0.0765523	22	0.0219092	0.0239958	0.00312989	0.00417319	0.159091	No
BAL062_02370	BAL062_02370	Putative transcriptional regulator,probable dihydroxyacetone kinase regulator,Bacterial regulatory proteins, tetR family	11.4929	12.7275	0.0765523	11	0.020269	0.020269	0.00737055	0.00184264	0.227273	No
BAL062_02377	yrdA_2	phenylacetic acid degradation acetyltransferase,hypothetical protein,carnitine operon protein CaiE,Acetyltransferase (isoleucine patch superfamily),phenylacetic acid degradation protein PaaY,Bacterial transferase hexapeptide (six repeats)	8.84984	11.1871	0.0803003	18	0.0348368	0.0311698	0.00183352	0.00733407	0.138889	No
BAL062_02393	proP_2	Major facilitator superfamily MFS_1,Proline porter II,shikimate transporter,Transposase and inactivated derivatives,MFS transporter, metabolite:H+ symporter (MHS) family protein,Major Facilitator Superfamily	10.7961	12.3984	0.0765523	26.5	0.0215332	0.0241171	0.00344531	0.00172265	0.113208	No
BAL062_02409	accC_2	bccA,Biotin carboxylase,pyruvate carboxylase,Acetyl/propionyl-CoA carboxylase, alpha subunit,pyruvate carboxylase,Carbamoyl-phosphate synthase L chain, ATP binding domain	11.1059	14.4883	0.0803003	45	0.0277939	0.0303794	0.00387822	0.000646371	0.0777778	No
BAL062_02410	kipI	allophanate hydrolase subunit 1 and 2,Sporulation inhibitor kipI,Allophanate hydrolase subunit 2,biotin-dependent carboxylase uncharacterized domain,Allophanate hydrolase subunit 2	7.07472	11.6276	0.105198	58.5	0.0378788	0.0441919	0.00701459	0.00280584	0.119658	No
BAL062_02418	BAL062_02418	Rhs element Vgr protein,Uncharacterized protein conserved in bacteria,type VI secretion system Vgr family protein,Uncharacterized protein conserved in bacteria (DUF2345)	4.77729	9.92223	0.180408	100	0.0339244	0.0360228	0.00104921	0.00139894	0.035	No
BAL062_02421	BAL062_02421	acetyltransferase	12.8882	14.5859	0.077525	14.5	0.0411523	0.0334362	0.0180041	0	0.241379	No
BAL062_02428	yxaF_4	transcriptional regulator, TetR family,Uncharacterized HTH-type transcriptional regulator yxaF,transcriptional regulator BetI,mycofactocin system transcriptional regulator,Bacterial regulatory proteins, tetR family	11.6411	12.3123	0.0765523	14.5	0.0242298	0.0259605	0.00692281	0	0.137931	No
BAL062_02433	lrp_7	Putative transcriptional regulator,Leucine-responsive regulatory protein,leucine-responsive transcriptional regulator,AsnC family	11.9809	13.1356	0.0765523	9	0.0189934	0.0237417	0	0.00474834	0.111111	No
BAL062_02460	kdsB_2	oxidoreductase,3-deoxy-manno-octulosonate cytidylyltransferase,putative oxidoreductase,Predicted oxidoreductase,voltage-dependent potassium channel beta subunit,Aldo/keto reductase family	9.12807	12.5011	0.0806014	32	0.0204625	0.0231908	0.00409249	0.00136416	0.125	No
BAL062_02462	BAL062_02462	fibronectin type III domain protein,Fibronectin type III domain	9.26906	12.5391	0.0812214	88	0.0361446	0.0423918	0.000892459	0.00223115	0.0397727	No
BAL062_02463	BAL062_02463	putative cell wall-associated hydrolase,putative phage cell wall peptidase, NlpC/P60 family,NlpC/P60 family	9.39584	11.6884	0.0765523	17.5	0.04921	0.04144	0.01036	0.01036	0.228571	No
BAL062_02472	BAL062_02472	hypothetical protein	7.14768	9.59376	0.0933663	19.5	0.0289352	0.0274884	0.00144676	0.00144676	0.0512821	No
BAL062_02473	BAL062_02473	hypothetical protein	10.2214	11.0201	0.0765523	15.5	0.04004	0.0375375	0.00750751	0.00750751	0.193548	No
BAL062_02509	BAL062_02509	bacteriophage protein	8.13149	10.5162	0.0855179	31	0.0311236	0.0331985	0.00103745	0.00103745	0.0322581	No
BAL062_02528	rhtB_2	Transporter LysE family,Homoserine/homoserine lactone efflux protein,homoserine/homoserine lactone efflux protein,homoserine/Threonine efflux protein,LysE type translocator	12.703	12.9322	0.0765523	10	0.0161812	0.0197771	0.00719166	0	0.2	No
BAL062_02530	BAL062_02530	putative bacteriophage protein	9.34361	9.7058	0.077525	8.5	0.025641	0.022792	0.002849	0.00569801	0.176471	No
BAL062_02543	actP_3	copper-transporting P-type ATPase,Copper-transporting P-type ATPase,copper exporting ATPase,Uncharacterized protein conserved in bacteria,heavy metal translocating P-type ATPase,E1-E2 ATPase	11.2016	14.4036	0.0776865	64	0.0292161	0.0283172	0.00269687	0.000898957	0.0625	No
BAL062_02554	hrpA	ATP-dependent helicase HrpA,ATP-dependent RNA helicase HrpA,ATP-dependent helicase HrpA,Domain of unknown function (DUF3418)	3.46242	8.06371	0.355832	104	0.0296642	0.0302402	0.00259202	0.000288002	0.0480769	No
BAL062_02581	yggG_2	Zn-dependent protease with chaperone function,Uncharacterized metalloprotease yggG,Putative Zn-dependent protease, contains TPR repeats,Peptidase family M48	10.8879	13.9209	0.0776865	21.5	0.0296862	0.0310998	0.00141363	0.00706814	0.139535	No
BAL062_02584	hisZ	hisZ,ATP phosphoribosyltransferase regulatory subunit,ATP phosphoribosyltransferase regulatory subunit,ATP phosphoribosyltransferase involved in histidine biosynthesis,ATP phosphoribosyltransferase, regulatory subunit	7.73907	7.87938	0.0848618	17	0.0161859	0.0161859	0	0.000952109	0.0294118	No
BAL062_02593	purP	transporter,Probable adenine permease PurP,Permeases,Permease family	8.32678	10.7145	0.0765523	37	0.0311448	0.0311448	0.0016835	0.003367	0.0810811	No
BAL062_02604	BAL062_02604	hypothetical protein	7.42595	8.73853	0.0895615	21	0.0335315	0.0304832	0.00304832	0.00152416	0.0714286	No
BAL062_02631	yjgN	Inner membrane protein yjgN,Predicted membrane protein,Bacterial protein of unknown function (DUF898)	11.5624	14.5719	0.077525	32	0.0326497	0.0326497	0.00306091	0.00918274	0.1875	No
BAL062_02634	fadH_2	fadH,2,4-dienoyl-CoA reductase [NADPH],NADPH dehydrogenase NamA,Uncharacterized conserved protein,mycofactocin system FadH/OYE family oxidoreductase 2,NADH:flavin oxidoreductase / NADH oxidase family	12.202	16.095	0.0765523	68.5	0.0377482	0.0372012	0.00382953	0.00328246	0.0948905	No
BAL062_02635	argG	argG,Argininosuccinate synthase,argininosuccinate synthase,Argininosuccinate synthase,argininosuccinate synthase,Arginosuccinate synthase	9.65591	13.6272	0.0838224	59	0.0512566	0.0462963	0.00082672	0.00744048	0.0847458	No
BAL062_02640	fhuA_3	TonB-dependent siderophore receptor,Ferric hydroxamate uptake,ferrichrome outer membrane transporter,Outer membrane receptor for monomeric catechols,TonB-dependent siderophore receptor,TonB dependent receptor	8.10679	12.1908	0.0895615	63.5	0.034673	0.0320462	0.00210139	0.00210139	0.0629921	No
BAL062_02642	gsiA_2	oligopeptide ABC transporter ATP-binding protein,Glutathione import ATP-binding protein GsiA,microcin C ABC transporter ATP-binding protein YejF,ABC-type oligopeptide transport system, ATPase component,nickel import ATP-binding protein NikD,ABC transporter	5.35677	6.93581	0.182675	31	0.0209644	0.022362	0	0.000698812	0.016129	No
BAL062_02649	nudC	NADH pyrophosphatase,NADH pyrophosphatase,NADH pyrophosphatase,NTP pyrophosphohydrolases containing a Zn-finger, probably nucleic-acid-binding,mutator mutT protein,NUDIX domain	11.751	14.3351	0.0776865	23.5	0.0358423	0.0343489	0.00597372	0	0.0851064	No
BAL062_02662	pepP	pepP,Xaa-Pro aminopeptidase,proline aminopeptidase P II,Xaa-Pro aminopeptidase,methionine aminopeptidase, type I,Metallopeptidase family M24	10.7899	13.9638	0.0776798	45	0.0361132	0.0394726	0.00671874	0.00167968	0.111111	No
BAL062_02667	BAL062_02667	Integrase,site-specific tyrosine recombinase XerC,Site-specific recombinase XerD,Phage integrase family	10.6837	14.4614	0.0814881	38.5	0.030932	0.031746	0.004884	0.000814001	0.0909091	No
BAL062_02673	BAL062_02673	hypothetical protein	9.18009	12.2875	0.078849	61.5	0.0316369	0.0354552	0.00218186	0.00327279	0.0813008	No
BAL062_02681	BAL062_02681	phage-like protein	8.14664	10.8043	0.0838224	24	0.0538329	0.0495263	0.00430663	0.00430663	0.0833333	No
BAL062_02691	BAL062_02691	Phage terminase-like protein, large subunit,Phage terminase-like protein, large subunit,Phage Terminase	7.36381	11.1245	0.109083	55.5	0.0367093	0.0360538	0.000655523	0.00196657	0.036036	No
BAL062_02703	BAL062_02703	Phage antitermination protein Q,Phage antitermination protein Q	9.06134	11.4965	0.0806014	26	0.0580098	0.0580098	0.00669344	0.00223115	0.0769231	No
BAL062_02725	eptA_2	lipid A phosphoethanolamine transferase, associated with polymyxin resistance,Phosphoethanolamine transferase eptA,putative metal dependent hydrolase,Predicted membrane-associated, metal-dependent hydrolase,Sulfatase	3.95675	5.00527	0.253907	28.5	0.0161911	0.0222627	0.00269851	0	0.0701754	No
BAL062_02734	BAL062_02734	Putative bacteriophage protein,putative peptidase,Phage-related minor tail protein,tape measure domain	11.6441	15.9417	0.0765523	106	0.0260316	0.028609	0.00309286	0.00180417	0.0896226	No
BAL062_02776	BAL062_02776	Bacteriophage replication protein O,phage replication protein O, N-terminal domain,Bacteriophage replication protein O	9.76936	11.2068	0.0765523	17	0.0239355	0.0188964	0.00503905	0.00125976	0.147059	No
BAL062_02800	yadA	Autotransporter adhesin,Adhesin yadA precursor,Haemagglutinin	5.9022	10.7809	0.157762	177	0.0279494	0.0299108	0.00114413	0.00130757	0.0423729	No
BAL062_02801	lon	DNA-binding ATP-dependent protease La,Lon protease,DNA-binding ATP-dependent protease La,Archaeal serine proteases,ATP-dependent protease La,Lon protease (S16) C-terminal proteolytic domain	5.54614	8.2896	0.116244	88	0.0416095	0.038866	0.00411523	0.00137174	0.0681818	No
BAL062_02803	ygiD	extradiol ring-cleavage dioxygenase, class III enzyme, subunit B,hypothetical protein,LigB family dioxygenase,Uncharacterized conserved protein,Catalytic LigB subunit of aromatic ring-opening dioxygenase	10.6372	14.1608	0.0803003	30.5	0.0429	0.04433	0.00286	0.0143	0.196721	No
BAL062_02811	ftsI_2	pbpA,Peptidoglycan synthase FtsI precursor,penicillin-binding protein 2,Membrane carboxypeptidase/penicillin-binding protein,penicillin-binding protein 2,Penicillin binding protein transpeptidase domain	8.28375	10.7554	0.0806014	51.5	0.0264157	0.030268	0.00275164	0.00110065	0.0679612	No
BAL062_02842	ppk_2	polyphosphate kinase,Polyphosphate kinase,polyphosphate kinase,polyphosphate kinase 1,Polyphosphate kinase	4.96327	8.63295	0.213022	56.5	0.0293945	0.0309978	0.00106889	0.00213778	0.0530973	No
BAL062_02844	aarA	rhomboid family protein,Rhomboid protease AarA,intramembrane serine protease GlpG,rhomboid family protease GlpG,Rhomboid family	10.6958	12.9135	0.077525	30.5	0.042524	0.0411523	0.00411523	0.00137174	0.0655738	No
BAL062_02845	BAL062_02845	efflux ABC transporter permease,lipoprotein releasing system, transmembrane protein, LolC/E family,FtsX-like permease family	7.32049	10.7796	0.0817131	64	0.0271003	0.0307136	0.00271003	0.00271003	0.09375	No
BAL062_02850	BAL062_02850	hypothetical protein	9.9285	12.6684	0.077525	23.5	0.026455	0.0253527	0.00220459	0.00440917	0.12766	No
BAL062_02854	atsA	AtsA protein,Arylsulfatase,arylsulfatase,Phosphoglycerol transferase and related proteins, alkaline phosphatase superfamily,choline-sulfatase,Sulfatase	6.79949	10.3549	0.121405	64	0.0397535	0.045054	0.00265024	0.00132512	0.046875	No
BAL062_02860	metH	B12-dependent methionine synthase,Methionine synthase,B12-dependent methionine synthase,Predicted cobalamin binding protein,methionine synthase,Homocysteine S-methyltransferase	2.94741	8.08219	0.449412	126	0.0370672	0.0388753	0.00120544	0.000904077	0.0277778	No
BAL062_02871	def_1	Peptide deformylase 2,Peptide deformylase,peptide deformylase,N-formylmethionyl-tRNA deformylase,peptide deformylase,Polypeptide deformylase	13.5916	15.3113	0.077525	15.5	0.0345066	0.036807	0	0.0138026	0.193548	No
BAL062_02888	kdgR_2	putative transcriptional regulator (PcaU-like),Transcriptional regulator kdgR,DNA-binding transcriptional regulator KdgR,beta-ketoadipate pathway transcriptional regulators, PcaR/PcaU/PobR family,Bacterial transcriptional regulator	11.4302	12.9333	0.0765523	24	0.030067	0.0355337	0.00820008	0.00136668	0.145833	No
BAL062_02894	pgaB_2	lipoprotein HmsF,Poly-beta-1,6-N-acetyl-D-glucosamine N-deacetylase precursor,outer membrane N-deacetylase,Uncharacterized protein conserved in bacteria,poly-beta-1,6-N-acetyl-D-glucosamine N-deacetylase PgaB,Polysaccharide deacetylase	9.49634	13.6618	0.0838661	67.5	0.0384294	0.0367586	0.0011139	0.00278474	0.0518519	No
BAL062_02903	betP_5	choline/carnitine/betaine transporter family protein,Glycine betaine transporter BetP,choline transport protein BetT,Dephospho-CoA kinase,transporter, betaine/carnitine/choline transporter (BCCT) family,BCCT family transporter	4.45394	8.35367	0.259675	57.5	0.0403916	0.0383378	0.00342302	0.000684603	0.0521739	No
BAL062_02911	BAL062_02911	PGAP1-like family protein,Alpha/beta hydrolase family	10.1507	14.3821	0.0838224	71	0.0417973	0.0406362	0.00290259	0.000580518	0.0422535	No
BAL062_02913	BAL062_02913	hypothetical protein	10.9908	12.0258	0.0765523	6.5	0.0281804	0.0241546	0.00805153	0.00402576	0.230769	No
BAL062_02915	hemO	heme oxygenase,Heme oxygenase,Heme oxygenase	12.3922	14.32	0.0765523	21.5	0.035362	0.0446678	0.00372232	0.00930579	0.162791	No
BAL062_02916	BAL062_02916	TonB family protein,TonB family C-terminal domain,Gram-negative bacterial tonB protein	11.2101	13.7551	0.077525	42	0.051876	0.0494631	0.00241284	0.00482567	0.0714286	No
BAL062_02919	BAL062_02919	outer membrane receptor,Probable TonB-dependent receptor HI_1217 precursor,Outer membrane receptor for ferric coprogen and ferric-rhodotorulic acid,TonB-dependent heme/hemoglobin receptor family protein,TonB dependent receptor	9.78271	14.2431	0.0765523	110.5	0.0392074	0.0381572	0.0031506	0.00280053	0.0769231	No
BAL062_02925	BAL062_02925	PhaK-like protein,outer membrane porin, OprD family	8.37818	9.97168	0.0765523	20.5	0.0320073	0.0304832	0.00457247	0.00304832	0.121951	No
BAL062_02947	BAL062_02947	hypothetical protein	11.5444	14.9135	0.0765523	30	0.0448495	0.041956	0.0115741	0.00289352	0.166667	No
BAL062_02960	BAL062_02960	hypothetical protein	10.9334	13.0826	0.0768925	23.5	0.0240636	0.0251099	0.00209249	0.00104624	0.0638298	No
BAL062_02961	BAL062_02961	type III restriction enzyme, res subunit family,Type III restriction enzyme, res subunit	5.33716	9.42209	0.129815	105	0.0310334	0.0298733	0.000580063	0.00174019	0.0380952	No
BAL062_02963	BAL062_02963	hypothetical protein	6.73129	9.2016	0.130141	50.5	0.0278773	0.0295841	0.00113785	0	0.019802	No
BAL062_02969	BAL062_02969	carbohydrate binding domain-containing protein,Phage-related protein,Domain of unknown function (DUF1983)	6.72563	12.8214	0.155356	324.5	0.0335725	0.0360395	0.00203795	0.000536302	0.03698	No
BAL062_02976	BAL062_02976	putative antirepressor protein,P22_AR N-terminal domain	9.36575	12.3277	0.0810409	37.5	0.0433544	0.0495479	0.0012387	0.00619348	0.08	No
BAL062_02987	BAL062_02987	hypothetical protein	10.0301	13.1372	0.0776865	57	0.0418742	0.0404303	0.00360985	0.00216591	0.0701754	No
BAL062_02992	BAL062_02992	hypothetical protein	3.93614	5.11219	0.269311	21.5	0.0269806	0.0257542	0.00367918	0	0.0697674	No
BAL062_02996	BAL062_02996	hypothetical protein	12.3485	15.0868	0.0765523	46	0.0353465	0.0353465	0.00307361	0.00537882	0.119565	No
BAL062_02999	BAL062_02999	hypothetical protein	6.63233	9.40606	0.112677	44	0.051899	0.051899	0.00235905	0.00117952	0.0340909	No
BAL062_03000	BAL062_03000	Abi family protein,Abi-like protein	10.2152	13.1466	0.0812214	25	0.0293945	0.0293945	0.00705467	0	0.12	No
BAL062_03039	BAL062_03039	hypothetical protein	13.6635	15.5024	0.0765523	16	0.041423	0.0365497	0.00487329	0.0121832	0.21875	No
BAL062_03043	ggt	gamma-glutamyltransferase,Gamma-glutamyltranspept idase precursor,gamma-glutamyltranspeptidase,gamma-glutamyltransf erase,Gamma-glutamyltranspeptidase	2.12935	6.05122	0.572742	89	0.0492335	0.0503525	0.00335683	0.00279736	0.0617978	No
BAL062_03044	emrB_3	multidrug resistance protein B,Multidrug resistance protein B,putative transporter,Arabinose efflux permease,drug resistance MFS transporter, drug:H+ antiporter-2 (14 Spanner) (DHA2) family,Major Facilitator Superfamily	3.14816	7.16002	0.409027	63	0.0459318	0.0459318	0.00218723	0.0029163	0.0555556	No
BAL062_03048	thiO_2	glycine/D-amino acid oxidase (deaminating),Glycine oxidase,D-amino acid dehydrogenase small subunit,Uncharacterized conserved protein,glycine oxidase ThiO,FAD dependent oxidoreductase	3.85412	7.47359	0.304625	54	0.0557547	0.0517722	0.00398248	0.00199124	0.0555556	No
BAL062_03053	sbcD	sbcD,Nuclease sbcCD subunit D,exonuclease subunit SbcD,Uncharacterized protein conserved in bacteria,exonuclease SbcCD, D subunit,Calcineurin-like phosphoesterase	6.74785	9.30884	0.130141	47.5	0.0429034	0.0402767	0.00262674	0	0.0315789	No
BAL062_03054	sbcC	sbcC,Nuclease sbcCD subunit C,exonuclease subunit SbcC,ATPase involved in DNA repair,exonuclease SbcC	5.69487	9.91861	0.183588	134.5	0.0401569	0.042937	0.0015445	0.000308899	0.0223048	No
BAL062_03056	pilT_1	Tfp pilus assembly protein, pilus retraction ATPase PilT,Twitching mobility protein,hypothetical protein,Type II secretory pathway, ATPase PulE/Tfp pilus assembly pathway, ATPase PilB,twitching motility protein,Type II/IV secretion system protein	1.64524	4.20874	0.34719	43	0.0436954	0.0457761	0.00416146	0.00208073	0.0697674	No
BAL062_03057	pilT_2	PilU,Twitching mobility protein,hypothetical protein,Type II secretory pathway, ATPase PulE/Tfp pilus assembly pathway, ATPase PilB,twitching motility protein,Type II/IV secretion system protein	10.9463	13.948	0.0803003	43.5	0.0436898	0.0426969	0	0.00496475	0.0574713	No
BAL062_03084	BAL062_03084	metal-dependent hydrolase,Predicted metal-dependent hydrolase	10.9401	13.1215	0.0765523	29.5	0.035515	0.0393201	0.00253678	0.00507357	0.101695	No
BAL062_03090	BAL062_03090	EcsC protein family	1.38732	5.14004	0.701845	58	0.0452489	0.0519524	0.00335177	0.00251383	0.0603448	No
BAL062_03093	yhhW_4	Pirin,Quercetin 2,3-dioxygenase,Pirin	3.53812	5.34652	0.355869	30.5	0.0387147	0.0400052	0	0.00129049	0.0163934	No
BAL062_03096	BAL062_03096	hypothetical protein	4.14771	5.44187	0.289681	23.5	0.0226757	0.0280747	0.0010798	0	0.0212766	No
BAL062_03100	antA_3	Dioxygenase alpha subunit,Anthranilate 1,2-dioxygenase large subunit,anthranilate 1,2-dioxygenase, large subunit,Rieske [2Fe-2S] domain	10.8286	14.424	0.0765523	51.5	0.049781	0.0527678	0.0109518	0.0049781	0.15534	No
BAL062_03151	otsA	trehalose-6-phosphate synthase,Alpha,alpha-trehalose-phosphate synthase [UDP-forming],trehalose-6-phosphate synthase,Trehalose-6-phosphate synthase,alpha,alpha-trehalose-phosphate synthase (UDP-forming),Glycosyltransferase family 20	11.4813	16.4418	0.0838224	79.5	0.0636695	0.0597873	0.00698812	0.00155292	0.0691824	No
BAL062_03163	dusC	tRNA-dihydrouridine synthase C,Probable tRNA-dihydrouridine synthase,tRNA-dihydrouridine synthase C,tRNA-dihydrouridine synthase,putative TIM-barrel protein, nifR3 family,Dihydrouridine synthase (Dus)	7.2551	10.7981	0.106045	54.5	0.0658436	0.0623163	0.00470312	0.00235156	0.0550459	No
BAL062_03164	BAL062_03164	signal peptide	9.7431	13.0144	0.0806014	32	0.0395993	0.0349406	0.00116469	0.00582343	0.09375	No
BAL062_03165	BAL062_03165	large exoproteins involved in heme utilization or adhesion	7.9838	12.122	0.0976873	81	0.0363921	0.0382348	0.00322462	0.00138198	0.0617284	No
BAL062_03168	BAL062_03168	hypothetical protein	8.88462	13.8799	0.0937735	77.5	0.0570956	0.0593494	0.00450755	0.00525881	0.083871	No
BAL062_03173	ylxH	Putative ATP-binding protein,hypothetical protein,antiporter inner membrane protein,Septum formation inhibitor-activating ATPase,cell division ATPase MinD,ParA/MinD ATPase like	9.31391	12.4228	0.0838224	53.5	0.0460705	0.0505872	0	0.00451671	0.046729	No
BAL062_03180	macA_2	multidrug resistance efflux pump,Macrolide-specific efflux protein macA precursor,multidrug efflux system protein EmrA,efflux pump membrane protein,HlyD family secretion protein	7.05065	11.0056	0.138223	45.5	0.0411523	0.048011	0.00391926	0	0.043956	No
BAL062_03190	upp	upp,Uracil phosphoribosyltransferase,uracil phosphoribosyltransferase,uracil phosphoribosyltransferase,Phosphoribosyl transferase domain	8.32776	12.1591	0.10114	44	0.0751223	0.0786164	0	0.0122292	0.0795455	No
BAL062_03211	gchK	Signal transduction histidine kinase,Globin-coupled histidine kinase,sensory histidine kinase AtoS,Signal transduction histidine kinase regulating C4-dicarboxylate transport system,proteobacterial dedicated sortase system histidine kinase,Histidine kinase-, DNA gyrase B-, and HSP90-like ATPase	10.2363	14.2825	0.0814881	82.5	0.0375119	0.0408357	0.000949668	0.00332384	0.0545455	No
BAL062_03212	BAL062_03212	hypothetical protein	8.75833	13.3289	0.0803003	74	0.0429583	0.0429583	0.00464414	0.00232207	0.0810811	No
BAL062_03219	BAL062_03219	putative transposition protein	11.3771	14.6207	0.0801973	43.5	0.0490712	0.0525762	0.0058418	0.00116836	0.0689655	No
BAL062_03233	BAL062_03233	Putative transcriptional regulator,transcriptional regulator BetI,transcriptional repressor BetI,Bacterial regulatory proteins, tetR family	10.2711	13.346	0.0812214	25	0.0420875	0.0420875	0	0.00841751	0.1	No
BAL062_03237	BAL062_03237	Domain of unknown function (DUF1852)	11.8774	14.9264	0.077525	20.5	0.0247664	0.0213892	0.00562873	0.00112575	0.146341	No
BAL062_03243	BAL062_03243	long-chain fatty acid ABC transporter,Outer membrane protein transport protein (OMPP1/FadL/TodX)	9.27374	12.9658	0.0812214	58.5	0.0464967	0.0472984	0.00481	0.00160333	0.0683761	No
BAL062_03244	gltC_5	LysR family transcriptional regulator,HTH-type transcriptional regulator gltC,nitrogen assimilation transcriptional regulator,pca operon transcription factor PcaQ,LysR substrate binding domain	17.0099	20.1347	0.0445247	42.5	0.0454002	0.0561529	0.0119474	0.0107527	0.223529	No
BAL062_03245	citA	major facilitator superfamily citrate-proton symporter,Proline porter II,citrate-proton symporter,Arabinose efflux permease,MFS transporter, metabolite:H+ symporter (MHS) family protein,Sugar (and other) transporter	2.94556	5.73665	0.407408	54	0.0457666	0.0457666	0.00339012	0.000847529	0.0462963	No
BAL062_03249	BAL062_03249	citrate utilization protein B,tricarballylate utilization protein B,Fe-S oxidoreductase,CitB domain protein	10.2114	13.6306	0.0765523	46.5	0.0450715	0.0460513	0.00685871	0.00391926	0.11828	No
BAL062_03252	gcdH	glutaryl-CoA dehydrogenase,Acyl-CoA dehydrogenase, short-chain specific,putative acyl-CoA dehydrogenase,Rubredoxin,cyclohexanecarboxyl-CoA dehydrogenase,Acyl-CoA dehydrogenase, N-terminal domain	11.2907	14.8896	0.0803003	63.5	0.0536901	0.0618801	0.00364	0.00182	0.0472441	No
BAL062_03264	BAL062_03264	Co/Zn/Cd efflux system protein,zinc transporter ZitB,Predicted Co/Zn/Cd cation transporters,cation diffusion facilitator family transporter,Cation efflux family	10.7909	13.8989	0.077525	40	0.0435074	0.0457385	0.00334672	0.00557787	0.1	No
BAL062_03266	copA	Copper resistance protein A,Copper resistance protein A precursor,multicopper oxidase,Uncharacterized copper-binding protein,copper-resistance protein, CopA family,Multicopper oxidase	7.53296	11.63	0.105948	80	0.0453632	0.0465116	0.00344531	0.00114844	0.05	No
BAL062_03271	fghA	esterase,S-formylglutathione hydrolase,Predicted hydrolase of the alpha/beta superfamily,S-formylglutathione hydrolase,Putative esterase	9.66878	13.6279	0.0812214	37	0.045968	0.0512214	0.00394011	0.00525348	0.0945946	No
BAL062_03272	BAL062_03272	peptidase C13 family protein,Peptidase C13 family	9.72656	11.7786	0.0765523	47	0.0321396	0.0397919	0.00229568	0.00382614	0.0851064	No
BAL062_03280	BAL062_03280	protein FilD,long-chain fatty acid outer membrane transporter,Outer membrane protein (porin),Outer membrane protein transport protein (OMPP1/FadL/TodX)	9.62023	13.1717	0.0806014	64	0.0427094	0.0427094	0.002002	0.004004	0.0703125	No
BAL062_03281	BAL062_03281	pilus assembly protein	9.59665	13.2577	0.0835175	49.5	0.0470013	0.0460613	0.00282008	0.000940026	0.040404	No
BAL062_03304	BAL062_03304	Predicted membrane protein,Predicted membrane protein (DUF2339)	5.70201	10.5942	0.179536	132	0.0534188	0.0510446	0.00237417	0.00079139	0.030303	No
BAL062_03319	ybiA	Swarming motility protein ybiA,Uncharacterized protein conserved in bacteria,conserved hypothetical protein,Domain of unknown function (DUF1768)	11.9622	14.6442	0.0776865	20	0.0398248	0.0398248	0	0.00995619	0.125	No
BAL062_03327	alkK	acyl-CoA synthetase,Long-chain-fatty-acid--CoA ligase,acyl-CoA synthetase,Uncharacterized protein conserved in bacteria,O-succinylbenzoate-CoA ligase,AMP-binding enzyme	9.63581	14.0758	0.0831978	88	0.0607053	0.0593411	0.00204625	0.00272833	0.0397727	No
BAL062_03338	relA	relA,GTP pyrophosphokinase,(p)ppGpp synthetase I/GTP pyrophosphokinase,Guanosine polyphosphate pyrophosphohydrolases/synthetases,RelA/SpoT family protein,Region found in RelA / SpoT proteins	5.21055	11.5265	0.225333	141.5	0.0693541	0.066946	0.00240813	0.00240813	0.0353357	No
BAL062_03339	rlmD	rumA,23S rRNA (uracil(1939)-C(5))-methyltransferase RlmD,23S rRNA m(5)U1939 methyltransferase,tRNA(1-methyladenosine) methyltransferase and related methyltransferases,23S rRNA (uracil-5-)-methyltransferase RumA,tRNA (Uracil-5-)-methyltransferase	8.58897	13.5002	0.0996556	67.5	0.0502874	0.0574713	0.00558748	0.00239464	0.0740741	No
BAL062_03357	moeB_2	molybdopterin/thiamine biosynthesis family protein,Molybdopterin-synthase adenylyltransferase,sulfur acceptor protein CsdL,thiazole biosynthesis adenylyltransferase ThiF,ThiF family	10.6567	14.179	0.0780418	44	0.0624546	0.0653595	0.010167	0.00290487	0.102273	No
BAL062_03361	BAL062_03361	putative lipoprotein,Protein of unknown function (DUF3298)	6.10867	9.13011	0.1637	47.5	0.0587889	0.0529101	0.00352734	0	0.0315789	No
BAL062_03365	nemR_2	transcriptional regulator,HTH-type transcriptional repressor nemR,putative transcriptional regulator,transcriptional repressor BetI,Bacterial regulatory proteins, tetR family	6.17623	8.24489	0.151055	19	0.0340136	0.0377929	0.00566893	0	0.0789474	No
BAL062_03387	BAL062_03387	phosphoribosylglycinamide formyltransferase	5.36611	7.84868	0.164716	16.5	0.045977	0.0383142	0.00510856	0.00510856	0.121212	No
BAL062_03393	BAL062_03393	dehydrogenase,hypothetical protein,Protoporphyrinogen oxidase,geranylgeranyl reductase family,Tryptophan halogenase	7.38058	11.4163	0.0933663	56	0.048011	0.048011	0.00342936	0.00514403	0.0892857	No
BAL062_03394	BAL062_03394	exporter,Predicted exporter,hopanoid biosynthesis associated RND transporter like protein HpnN	9.77206	14.7899	0.0855179	118	0.056611	0.056611	0.00431779	0.00239877	0.059322	No
BAL062_03395	BAL062_03395	outer membrane lipoprotein-sorting protein,lipoprotein chaperone,Outer membrane lipoprotein-sorting protein,Outer membrane lipoprotein carrier protein LolA	11.2568	14.1522	0.077525	34.5	0.0652557	0.0564374	0.00176367	0.00705467	0.0724638	No
BAL062_03397	hutH_2	histidine ammonia-lyase,Histidine ammonia-lyase,histidine ammonia-lyase,histidine ammonia-lyase,Phenylalanine and histidine ammonia-lyase	8.75618	13.1308	0.0855179	66.5	0.0470197	0.0491898	0.00434028	0.00434028	0.0902256	No
BAL062_03411	BAL062_03411	cytoskeletal protein RodZ,Uncharacterized protein conserved in bacteria	7.38191	6.43456	0.0814881	16.5	0.0210438	0.0252525	0.00140292	0.00140292	0.0606061	No
BAL062_03417	mgtA_2	glycosyltransferase,GDP-mannose-dependent alpha-mannosyltransferase,lipopolysaccharide 1,2-N-acetylglucosaminetransferase,Uncharacterized protein conserved in bacteria,N-acetyl-alpha-D-glucosaminyl L-malate synthase BshA,Glycosyl transferases group 1	9.38673	13.2373	0.0812214	52	0.0457567	0.04403	0.00345334	0.00431667	0.0865385	No
BAL062_03419	nagZ	nagZ,Beta-hexosaminidase,beta-hexosaminidase,Glyc osyl hydrolase family 3 N terminal domain	11.573	16.1412	0.0803003	60	0.0664488	0.0642702	0.0043573	0.0043573	0.0666667	No
BAL062_03422	proA_2	proA,Gamma-glutamyl phosphate reductase,gamma-glutamyl phosphate reductase,Gamma-glutamyl phosphate reductase,glutamate-5-semialdehyde dehydrogenase,Aldehyde dehydrogenase family	9.88508	14.049	0.0812214	54	0.048271	0.0465157	0.00351062	0.00702124	0.111111	No
BAL062_03424	gntK	shikimate kinase,Thermoresistant gluconokinase,gluconate kinase 1,Gluconate kinase,carbohydrate kinase, thermoresistant glucokinase family,Shikimate kinase	10.4524	14.1401	0.0802149	28	0.0628113	0.0584795	0.00649773	0.0108295	0.142857	No
BAL062_03427	ilvD_4	Phosphogluconate dehydratase,Dihydroxy-acid dehydratase,phosphogluconate dehydratase,Dihydroxyacid dehydratase/phosphogluconate dehydratase,phosphogluconate dehydratase,Dehydratase family	3.45018	11.4791	0.426823	142.5	0.0862999	0.084502	0.0101882	0.00359583	0.0807018	No
BAL062_03434	clpP	ATP-dependent Clp protease proteolytic subunit,ATP-dependent Clp protease proteolytic subunit,ATP-dependent Clp protease proteolytic subunit,ATP-dependent Clp endopeptidase, proteolytic subunit ClpP,Clp protease	7.8454	9.59967	0.0765523	22	0.0440044	0.0366703	0.00183352	0.00366703	0.0681818	No
BAL062_03436	bfrD_2	outer membrane receptor,Virulence-associated outer membrane protein Vir-90,catecholate siderophore receptor Fiu,Outer membrane receptor for monomeric catechols,TonB-dependent siderophore receptor,TonB dependent receptor	3.34357	7.84526	0.389056	104	0.049781	0.0537634	0.000995619	0.00149343	0.0240385	No
BAL062_03438	leuA	2-isopropylmalate synthase,2-isopropylmalate synthase,2-isopropylmalate synthase,Isopropylmalate/homocitrate/citramalate synthases,2-isopropylmalate synthase,HMGL-like	10.2098	15.0372	0.0885436	83.5	0.0569297	0.0523492	0.0104698	0.00261746	0.11976	No
BAL062_03448	BAL062_03448	phosphatase,Predicted phosphatase,Bacterial protein of unknown function (DUF839)	8.59548	13.2272	0.0895615	119	0.0566505	0.0566505	0.00238027	0.00333238	0.0504202	No
BAL062_03451	BAL062_03451	hypothetical protein; putative membrane protein	10.8974	13.2732	0.0776798	12.5	0.0339506	0.0432099	0	0.0123457	0.16	No
BAL062_03470	pcrA	putative ATP-dependent DNA helicase (PcrA),ATP-dependent DNA helicase pcrA,DNA-dependent helicase II,Superfamily I DNA and RNA helicases,ATP-dependent DNA helicase PcrA,UvrD/REP helicase	9.86178	15.0835	0.077525	105.5	0.0606061	0.0578002	0.00617284	0.00392817	0.0853081	No
BAL062_03479	leuE_3	transporter protein,Leucine efflux protein,leucine export protein LeuE,homoserine/Threonine efflux protein,LysE type translocator	7.59922	9.25482	0.098999	21	0.0386168	0.0351062	0.00526593	0	0.0714286	No
BAL062_03481	mfpsA	glycosyltransferase,Mannosylfructose-phosphate synthase,lipopolysaccharide 1,2-N-acetylglucosaminetransferase,Glycogen synthase,sugar transferase, PEP-CTERM/EpsH1 system associated,Glycosyl transferases group 1	3.59768	5.16388	0.236366	53.5	0.0524775	0.0555051	0.0100918	0.00908265	0.17757	No
BAL062_03501	BAL062_03501	Putative hydrolase, haloacid dehalogenase-like family,ACT domain-containing protein,HAD hydrolase, family IB,haloacid dehalogenase-like hydrolase	6.30546	9.40161	0.128779	28	0.0477897	0.0477897	0.00341355	0.00512033	0.0892857	No
BAL062_03505	BAL062_03505	Zn-dependent hydrolase,metal-dependent hydrolase,Beta-lactamase superfamily domain	10.8509	14.8915	0.0812214	54	0.0601456	0.0538145	0.00211037	0.00844149	0.0925926	No
BAL062_03511	rluC	rluC,Ribosomal large subunit pseudouridine synthase C,23S rRNA pseudouridylate synthase C,pseudouridine synthase, RluA family,RNA pseudouridylate synthase	5.31423	8.94092	0.183897	65	0.0774086	0.0774086	0.0011909	0.00476361	0.0384615	No
BAL062_03513	BAL062_03513	long-chain-acyl-CoA synthetase,Long-chain-fatty-acid--CoA ligase FadD17,long-chain-acyl-CoA synthetase,Uncharacterized protein conserved in bacteria,amino acid adenylation domain,AMP-binding enzyme	10.4413	14.5214	0.0765523	74	0.0440343	0.0452407	0.00482567	0.00120642	0.0675676	No
BAL062_03521	C2hpah_2	acyl-CoA dehydrogenase,p-hydroxyphenylacetate 3-hydroxylase, oxygenase component,sulfur acquisition oxidoreductase, SfnB family,Acyl-CoA dehydrogenase, C-terminal domain	10.9082	13.5625	0.0798919	41	NA	NA	NA	NA	NA	No
BAL062_03522	hsaA_3	acyl-CoA dehydrogenase,Flavin-dependent monooxygenase, oxygenase subunit HsaA,putative acyl-CoA dehydrogenase,sulfur acquisition oxidoreductase, SfnB family,Acyl-CoA dehydrogenase, C-terminal domain	8.45124	11.9221	0.0838224	62	0.0551994	0.0551994	0.00267094	0.00356125	0.0564516	No
BAL062_03529	trmB_2	putative methyltransferase,tRNA (guanine-N(7)-)-methyltransferase,tRNA (guanine-N(7)-)-methyltransferase,tRNA (guanine-N(7)-)-methyltransferase,Putative methyltransferase	11.3512	14.3826	0.0776865	34.5	0.0631912	0.0579252	0.0175531	0.00175531	0.15942	No
BAL062_03530	yacG	Putative Zinc-binding protein,DNA gyrase inhibitor YacG,DNA gyrase inhibitor,Domain of unknown function (DUF329)	11.8569	14.8731	0.077525	17.5	0.0968661	0.102564	0.011396	0.022792	0.171429	No
BAL062_03533	BAL062_03533	hypothetical protein	1.42639	5.00761	0.704698	43.5	0.0442233	0.0519624	0.00110558	0.00110558	0.0229885	No
BAL062_03543	epsF_1	PulF,Cholera toxin secretion protein epsF,type IV pilin biogenesis protein,type II secretion system protein F,Bacterial type II secretion system protein F domain	7.70596	12.3034	0.111905	60.5	0.0598858	0.0515939	0.000921319	0.00552792	0.0578512	No
BAL062_03553	estB	Beta-lactamase class C,Esterase estB,putative periplasmic esterase,Uncharacterized protein conserved in bacteria,Beta-lactamase	5.1646	9.25953	0.190015	73	0.0632966	0.0615858	0.00256608	0.00342144	0.0479452	No
BAL062_03562	ubiB_4	ubiB,Probable ubiquinone biosynthesis protein UbiB,putative ubiquinone biosynthesis protein UbiB,2-polyprenylphenol 6-hydroxylase,ABC1 family	2.17109	6.32345	0.555206	95	0.0665295	0.063786	0.0192044	0.0130316	0.247368	No
BAL062_03563	xlnD	putative oxidoreductase; putative flavoprotein monooxygenase,3-hydroxybenzoate 6-hydroxylase 1,hypothetical protein,Uncharacterized conserved protein,ubiquinone biosynthesis hydroxylase, UbiH/UbiF/VisC/COQ6 family,FAD binding domain	4.47474	8.46017	0.268907	65	0.0558092	0.054118	0.000845594	0.000845594	0.0153846	No
BAL062_03565	BAL062_03565	DNA helicase,DNA helicase IV,ATP-dependent DNA helicase Rep,UvrD/REP helicase	4.53238	8.81372	0.26796	70.5	0.0539661	0.0502698	0.000739262	0.00147852	0.0212766	No
BAL062_03587	rlmB_2	tRNA/rRNA methyltransferase,23S rRNA (guanosine-2'-O-)-methyltransferase RlmB,23S rRNA (guanosine-2'-O-)-methyltransferase,RNA methyltransferase, TrmH family, group 3,SpoU rRNA Methylase family	7.53542	10.4646	0.0855179	37	0.0577778	0.0518519	0.00592593	0.00444444	0.0945946	No
BAL062_03595	aaeB	putative fusaric acid resistance protein,p-hydroxybenzoic acid efflux pump subunit AaeB,p-hydroxybenzoic acid efflux subunit AaeB,Predicted membrane protein,Fusaric acid resistance protein family	6.84893	11.6855	0.0963776	113.5	0.0592593	0.0608466	0.0021164	0.0031746	0.0440529	No
BAL062_03598	ada_2	methylated-DNA--protein-cysteine methyltransferase,Regulatory protein of adaptative response,bifunctional DNA-binding transcriptional dual regulator/O6-methylguanine-DNA methyltransferase,Methylated DNA-protein cysteine methyltransferase,methylated-DNA-[protein]-cysteine S-methyltransferase,6-O-methylguanine DNA methyltransferase, DNA binding domain	1.14544	4.46603	0.716698	50	0.0675763	0.0623782	0.00259909	0	0.02	No
BAL062_03601	uvrC	excinuclease ABC subunit C,Excinuclease ABC subunit C,excinuclease ABC subunit C,Nuclease subunit of the excinuclease complex,excinuclease ABC subunit C,UvrC Helix-hairpin-helix N-terminal	5.68147	10.3747	0.183588	87	0.0546649	0.0522081	0.00245685	0.00122843	0.0344828	No
BAL062_03616	htpG	heat shock protein 90,High temperature protein G,heat shock protein 90,Molecular chaperone, HSP90 family,Hsp90 protein	3.44588	8.44384	0.366838	91	0.052662	0.052662	0.00462963	0.00289352	0.0714286	No
BAL062_03638	trpE	trpE,Anthranilate synthase component 1,anthranilate synthase component I,Anthranilate/para-aminobenzoate synthases component I,anthranilate synthase component I,chorismate binding enzyme	8.20596	13.4534	0.0996556	84	0.0617284	0.0632158	0.00446229	0.00743716	0.0952381	No
BAL062_03641	pulD	PulD,Pullulanase secretion envelope pulD,putative outer membrane porin HofQ,Type II secretory pathway, component HofQ,type II secretion system protein D,Bacterial type II and III secretion system protein	8.14281	13.9433	0.117617	112	0.051725	0.0575806	0.00195189	0.00292783	0.0446429	No
BAL062_03650	yehT	alginate biosynthesis regulatory protein,Probable transcriptional regulatory protein YehT,putative two-component response-regulatory protein YehT,Response regulator of the LytR/AlgR family,sporulation transcription factor Spo0A,Response regulator receiver domain	11.2047	14.8482	0.0790362	37.5	0.0524816	0.059979	0.00299895	0.0104963	0.12	No
BAL062_03651	ypdA	Alginate biosynthesis protein,Inner membrane protein ypdA,Predicted signal transduction protein with a C-terminal ATPase domain,Histidine kinase	9.0883	13.1957	0.0982176	59	0.0565302	0.0584795	0.00584795	0	0.0508475	No
BAL062_03652	argH	argininosuccinate lyase,Argininosuccinate lyase,argininosuccinate lyase,Argininosuccinate lyase,argininosuccinate lyase,Lyase	5.59275	10.9178	0.172031	65.5	0.0547504	0.0507246	0.00402576	0.00322061	0.0687023	No
BAL062_03655	tolC	channel-tunnel spanning the outer membrane and periplasm segregation of daughter chromosomes,Outer membrane protein tolC precursor,outer membrane channel protein,type I secretion outer membrane protein, TolC family,Outer membrane efflux protein	9.81136	14.4113	0.0853876	71	0.0585664	0.0585664	0.00329951	0.00659903	0.084507	No
BAL062_03656	BAL062_03656	Permease DMT superfamily,putative DMT superfamily transporter inner membrane protein,Predicted permease, DMT superfamily,carboxylate/amino acid/amine transporter,EamA-like transporter family	1.34614	4.84804	0.664226	41	0.0478293	0.0527349	0.00613196	0.00245278	0.0853659	No
BAL062_03660	thiC	thiamine biosynthesis protein ThiC,Phosphomethylpyrimidine synthase,thiamine biosynthesis protein ThiC,Thiamine monophosphate synthase,thiamine biosynthesis protein ThiC,ThiC family	5.18667	9.15704	0.139362	104.5	0.0627145	0.0609395	0.00354988	0.00236658	0.0478469	No
BAL062_03661	nudF	aspP,ADP-ribose pyrophosphatase,ADP-ribose pyrophosphatase NudF,nudix-type nucleoside diphosphatase, YffH/AdpP family,NUDIX domain	10.7235	14.8092	0.0812214	43.5	0.0762006	0.0779727	0.0124047	0.00886054	0.137931	No
BAL062_03664	gluQ	glutamyl t-RNA synthetase,Glutamyl-Q tRNA(Asp) synthetase,glutamyl-Q tRNA(Asp) synthetase,Glutamyl- and glutaminyl-tRNA synthetases,glutamyl-queuosine tRNA(Asp) synthetase,tRNA synthetases class I (E and Q), catalytic domain	11.0193	15.0916	0.0765523	49.5	0.0583542	0.0595451	0.00833631	0.00952721	0.151515	No
BAL062_03668	feoB	FeoB,Ferrous iron transport protein B,ferrous iron transport protein B,Fe2+ transport system protein B,ferrous iron transport protein B,Ferrous iron transport protein B	3.82994	5.26046	0.236366	107.5	0.0659235	0.062927	0.00359583	0.00419513	0.0604651	No
BAL062_03671	dsbC_2	dsbC,Thiol:disulfide interchange protein DsbC precursor,protein disulfide isomerase II DsbC,Protein-disulfide isomerase,Disulfide bond isomerase protein N-terminus	10.8516	14.3606	0.077525	46.5	0.0626362	0.0639978	0.00816993	0.0149782	0.182796	No
BAL062_03690	amtB_2	Ammonium transport protein,Ammonia transporter,ammonium transporter,Ammonia permease,ammonium transporter,Ammonium Transporter Family	9.5685	14.3837	0.086442	101	0.0794786	0.0810682	0.00476872	0.00238436	0.0445545	No
BAL062_03693	comM_1	ATPase,Competence protein ComM,putative ATP-dependent protease,Mg chelatase-like protein,Magnesium chelatase, subunit ChlI	10.6811	14.4022	0.0806014	46	0.0569801	0.0621601	0.00259	0.00777001	0.0869565	No
BAL062_03694	BAL062_03694	hypothetical protein	9.46922	14.1198	0.0920577	69.5	0.0434999	0.0428784	0.00372856	0.00124285	0.057554	No
BAL062_03696	strB	Streptomycin resistance protein B,Aminoglycoside/hydroxyurea antibiotic resistance kinase	11.3548	14.9608	0.0787198	41	0.0557547	0.0530997	0.00530997	0.0119474	0.158537	No
BAL062_03701	tetA	Tetracycline resistance protein, class B (TETA(B) ) (Metal-tetracycline/H(+) antiporter),Metal-tetracycline/H(+) antiporter,bicyclomycin/multidrug efflux system,Arabinose efflux permease,multidrug resistance protein,Major Facilitator Superfamily	3.40199	6.99225	0.378799	54.5	0.0492611	0.0501733	0.000912242	0.000912242	0.0183486	No
BAL062_03704	BAL062_03704	Universal stress protein,Universal stress protein family	10.6646	14.0815	0.0765523	43.5	0.0560772	0.0573813	0.00521648	0.00652061	0.103448	No
BAL062_03706	BAL062_03706	hypothetical protein	13.3582	15.6815	0.0765523	17	0.0537634	0.0477897	0.0179211	0.00298686	0.205882	No
BAL062_03710	tnsB	transposase,Transposon Tn7 transposition protein tnsB,Integrase core domain	7.73403	12.9741	0.0838224	113	0.0651201	0.0662829	0.00465143	0.00290715	0.0575221	No
BAL062_03714	fucA	class II aldolase/adducin domain-containing protein,L-fuculose phosphate aldolase,class II aldolase/adducin domain protein,Ribulose-5-phosphate 4-epimerase and related epimerases and aldolases,L-fuculose phosphate aldolase,Class II Aldolase and Adducin N-terminal domain	11.3345	14.7604	0.0803003	46.5	0.0643501	0.0686401	0.01144	0.00143	0.0967742	No
BAL062_03722	fadD_2	acyl-CoA synthetase,Long-chain-fatty-acid--CoA ligase,Long-chain-fatty-acid--CoA ligase,ABC-type sugar transport system, periplasmic component,dicarboxylate--CoA ligase PimA,AMP-binding enzyme	7.41143	11.2017	0.0939153	77.5	0.0509259	0.0515873	0.00396825	0.0026455	0.0645161	No
BAL062_03727	yoaE	membrane protein TerC,hypothetical protein,magnesium/cobalt efflux protein CorC,Putative Mg2+ and Co2+ transporter CorB,gliding motility-associated protein GldE,Integral membrane protein TerC family	9.97975	14.4335	0.0894137	79	0.0537072	0.0564972	0.00906745	0.000697496	0.0886076	No
BAL062_03731	dinP	DNA polymerase IV,DNA polymerase IV,DNA polymerase IV,Nucleotidyltransferase/DNA polymerase involved in DNA repair,impB/mucB/samB family	3.83436	7.11003	0.322954	51.5	0.055766	0.0526094	0.00105219	0.00210438	0.0291262	No
BAL062_03735	BAL062_03735	putative glycerophosphoryl diester phosphodiesterase,Uncharacterized protein conserved in bacteria	4.54508	6.96986	0.26815	49	0.0396825	0.0467372	0.00176367	0	0.0204082	No
BAL062_03769	zur	Zn transport system transcriptional repressor,Zinc uptake regulation protein,zinc uptake transcriptional repressor,Ferric uptake regulator family	1.83102	5.41971	0.619846	41.5	0.0981705	0.0870147	0.00446229	0.00669344	0.060241	No
BAL062_03772	rhtB_3	Homoserine/homoserine lactone efflux protein,Homoserine/homoserine lactone efflux protein,homoserine/homoserine lactone efflux protein,homoserine/Threonine efflux protein,LysE type translocator	11.0691	14.7325	0.0806014	41	0.0726564	0.0726564	0.00886054	0.00354421	0.0853659	No
BAL062_03782	ant1	Streptomycin 3''-adenylyltransferase,Streptomycin 3''-adenylyltransferase,aminoglycoside resistance protein,Predicted nucleotidyltransferases,Nucleotidyltransferase domain	3.40805	5.86423	0.351741	40	0.0563301	0.0563301	0.0028165	0.00140825	0.0375	No
BAL062_03797	BAL062_03797	RND superfamily exporter,Predicted exporter,efflux transporter, putative, hydrophobe/amphiphile efflux-3 (HAE3) family,MMPL family	7.93359	13.8308	0.111685	196	0.0581271	0.0611705	0.00334764	0.00365197	0.0586735	No
BAL062_03798	dhbF_4	Amino acid adenylation,Dimodular nonribosomal peptide synthase,peptide synthase,Acyl carrier protein,amino acid adenylation domain,AMP-binding enzyme	8.58998	14.5956	0.109822	234.5	0.0667789	0.0648148	0.00196409	0.00392817	0.0447761	No
BAL062_03800	BAL062_03800	acyl-CoA dehydrogenase,Acyl-CoA dehydrogenase, short-chain specific,putative acyl-CoA dehydrogenase,cyclohexanecarboxyl-CoA dehydrogenase,Acyl-CoA dehydrogenase, C-terminal domain	9.46976	14.278	0.0890295	96	0.0708278	0.0708278	0.00295116	0.00516453	0.0572917	No
BAL062_03803	blaOXA23	OXA-23 carbapenemase	10.7687	14.6984	0.0765523	36	NA	NA	NA	NA	NA	No
BAL062_03809	lasR	eR transcriptional regulator,Transcriptional activator protein lasR,DNA-binding transcriptional activator SdiA,ATP-dependent transcriptional regulator,LuxR family transcriptional regulatory, chaperone HchA-associated,Autoinducer binding domain	8.98679	12.6235	0.0855179	45	0.069735	0.069735	0.013947	0.00154967	0.111111	No
BAL062_03812	yhjE_2	major facilitator superfamily permease,Inner membrane metabolite transport protein yhjE,shikimate transporter,Transposase and inactivated derivatives,MFS transporter, metabolite:H+ symporter (MHS) family protein,Major Facilitator Superfamily	8.26202	13.0585	0.0966334	71	0.0599491	0.0566642	0.00656976	0.0041061	0.0915493	No
BAL062_03816	acs	acetyl-coenzyme A synthetase,Acetyl-coenzyme A synthetase,acetyl-CoA synthetase,ABC-type sugar transport system, periplasmic component,acetate--CoA ligase,AMP-binding enzyme	8.55291	13.6387	0.0982176	115	0.0767677	0.0781145	0.0020202	0.003367	0.0347826	No
BAL062_03817	Hgd	mmsB,2-(hydroxymethyl)glutarate dehydrogenase,tartronate semialdehyde reductase,Uncharacterized protein conserved in bacteria,3-hydroxyisobutyrate dehydrogenase,NAD binding domain of 6-phosphogluconate dehydrogenase	10.5991	14.6153	0.0812214	61.5	0.0810575	0.0723282	0.0112233	0.00249408	0.0894309	No
BAL062_03820	cycA_2	gamma-aminobutyrate permease,D-serine/D-alanine/glycine transporter,D-alanine/D-serine/glycine permease,Amino acid transporters,GABA permease,Amino acid permease	7.56376	11.781	0.0814881	70	0.054352	0.054352	0.00698812	0.00232937	0.0857143	No
BAL062_03826	BAL062_03826	ribonuclease HI,Predicted membrane protein,Protein of unknown function (DUF1624)	10.2586	13.7731	0.0812214	55.5	0.0581734	0.0494474	0.00581734	0.000969556	0.0630631	No
BAL062_03842	prpC	methylcitrate synthase,2-methylcitrate synthase,methylcitrate synthase,2-methylcitrate synthase/citrate synthase II,Citrate synthase	9.33275	14.1416	0.0855179	82.5	0.0815582	0.0767607	0.00575705	0.00671656	0.0787879	No
BAL062_03873	fkpA_1	FKBP-type peptidyl-prolyl cis-trans isomerase,Probable FKBP-type peptidyl-prolyl cis-trans isomerase fkpA precursor,FKBP-type peptidyl-prolyl cis-trans isomerase,ABC-type uncharacterized transport system, permease component,peptidyl-prolyl isomerase, gliding motility-associated,FKBP-type peptidyl-prolyl cis-trans isomerase	8.51498	12.6862	0.0861481	53	0.0845244	0.0783771	0.00614723	0.00922084	0.0943396	No
BAL062_03877	nadC	nadC,Nicotinate-nucleotide pyrophosphorylase [carboxylating],nicotinate-nucleotide pyrophosphorylase,Aspartate oxidase,nicotinate-nucleotide diphosphorylase (carboxylating),Quinolinate phosphoribosyl transferase, C-terminal domain	8.75816	12.9963	0.0950284	51.5	0.0696086	0.0656685	0.00788022	0.00131337	0.0679612	No
BAL062_03879	plc_2	phospholipase C,Non-hemolytic phospholipase C precursor,Phospholipase C,phospholipase C, phosphocholine-specific,Phosphoesterase family	6.84211	10.5859	0.108367	65.5	0.0481783	0.0504366	0.00301114	0.00376393	0.0687023	No
BAL062_03881	rph	ribonuclease PH,Ribonuclease PH,ribonuclease PH,Xanthosine triphosphate pyrophosphatase,ribonuclease PH,3' exoribonuclease family, domain 1	9.50462	11.9018	0.0787198	42.5	0.065086	0.0666357	0.00154967	0.00774833	0.0705882	No
BAL062_03884	fabR_2	transcriptional regulator,HTH-type transcriptional repressor fabR,DNA-binding transcriptional repressor FabR,Bacterial regulatory proteins, tetR family	5.68262	11.2938	0.179911	48.5	0.0921579	0.0765084	0.0208659	0.0121718	0.195876	No
BAL062_03896	ssuC_3	ssuC,Putative aliphatic sulfonates transport permease protein ssuC,alkanesulfonate transporter permease subunit,ABC-type anion transport system, duplicated permease component,nitrate ABC transporter, permease protein,Binding-protein-dependent transport system inner membrane component	10.4302	13.9682	0.078849	49	0.0668338	0.0696185	0.00974659	0.00278474	0.0918367	No
BAL062_03905	azr	flavoprotein,FMN-dependent NADPH-azoreductase,Predicted flavoprotein,NADPH-dependent FMN reductase	13.5682	14.9558	0.0765523	20.5	0.0429711	0.0409249	0.0102312	0.00204625	0.146341	No
BAL062_03924	mpl	L-alanyl-gamma-D- glutamyl-meso- diaminopimelate ligase (UDP-N-acetylmuramate),UDP-N-acetylmuramate:L-alanyl-gamma- D-glutamyl-meso-diaminopimelate ligase,UDP-N-acetylmuramate--L-alanine ligase,Folylpolyglutamate synthase,UDP-N-acetylmuramate:L-alanyl-gamma-D-glutamyl-mes o-diaminopimelate ligase,Mur ligase middle domain	2.41892	8.16392	0.522958	88.5	0.0711629	0.0719715	0.00323468	0.00646935	0.0677966	No
BAL062_03926	ybjG	membrane-associated phospholipid phosphatase,Putative undecaprenyl-diphosphatase ybjG,undecaprenyl pyrophosphate phosphatase,PAP2 superfamily	10.5528	14.2167	0.0803003	35.5	0.0670017	0.0651405	0.00930579	0.00186116	0.084507	No
BAL062_00003	recF	recF, DNA replication, recombinaison and repair protein,DNA replication and repair protein recF,recombination protein F,Recombinational DNA repair ATPase (RecF pathway),DNA replication and repair protein RecF,RecF/RecN/SMC N terminal domain	-0.154985	4.32432	1	36.5	0.0400123	0.0348825	0.00307787	0.00205191	0.0684932	No
BAL062_00004	gyrB	DNA gyrase, subunit B (type II topoisomerase),DNA gyrase subunit B,DNA gyrase subunit B,Type IIA topoisomerase (DNA gyrase/topo II, topoisomerase IV), A subunit,DNA gyrase, B subunit,DNA gyrase B	3.55563	-1.91958	0.447286	13	0.00450025	0.0072004	0.000450025	0	0.0384615	No
BAL062_00007	yheS_1	ABC transporter ATPase,Uncharacterized ABC transporter ATP-binding protein YheS,putative ABC transporter ATP-binding protein,ATP-dependent transcriptional regulator,ATP-binding cassette protein, ChvD family,ABC transporter	-2.91864	5.42945	0.424514	98.5	0.0569358	0.0563607	0.00115022	0.000575109	0.0152284	No
BAL062_00008	BAL062_00008	AdeT, RND type efflux pump	-0.237912	4.42426	1	46.5	0.0541736	0.0486457	0.00331675	0.00221117	0.0537634	No
BAL062_00010	adeT	RND type efflux pump involved in aminoglycoside resistance	-1.82728	4.48108	0.480024	47.5	0.0497512	0.0552792	0.00221117	0.00110558	0.0315789	No
BAL062_00013	anmK	anhydro-N-acetylmuramic acid kinase,Anhydro-N-acetylmuramic acid kinase,anhydro-N-acetylmuramic acid kinase,Uncharacterised protein family (UPF0075)	-1.63523	5.68999	0.700349	73.5	0.072892	0.071907	0.00689519	0.000985028	0.0544218	No
BAL062_00014	tyrS	tyrosyl-tRNA synthetase,Tyrosine--tRNA ligase,tyrosyl-tRNA synthetase,Tyrosyl-tRNA synthetase,tyrosine--tRNA ligase,tRNA synthetases class I (W and Y)	4.63195	-2.6803	0.374228	6	0.00548697	0.00548697	0.000914495	0	0.0833333	No
BAL062_00019	BAL062_00019	Transporter,Na+-dependent transporters of the SNF family,Sodium:neurotransmitter symporter family	-4.10171	5.07653	0.252081	74.5	0.0593494	0.0525881	0.000751258	0	0.00671141	No
BAL062_00021	rsmB	16S rRNA m5C967 SAM-dependent methyltransferase,Ribosomal RNA small subunit methyltransferase B,16S rRNA methyltransferase B,tRNA and rRNA cytosine-C5-methylases,ribosomal RNA small subunit methyltransferase B,NOL1/NOP2/sun family	-2.89411	4.84847	0.345346	69	0.0604513	0.0570456	0.000851426	0.000851426	0.0144928	No
BAL062_00024	BAL062_00024	hypothetical protein	0.559889	6.89641	0.968302	64	0.0542636	0.0559862	0.00602929	0.00689061	0.117188	No
BAL062_00027	rutG	Putative uracil transport protein,Putative pyrimidine permease RutG,uracil transporter,pyrimidine utilization transport protein G,Permease family	-1.62099	5.0308	0.658155	66	0.0591564	0.0540123	0.00342936	0.000857339	0.0378788	No
BAL062_00028	ppc	phosphoenolpyruvate carboxylase,Phosphoenolpyruvate carboxylase,phosphoenolpyruvate carboxylase,Uncharacterized protein conserved in archaea,Phosphoenolpyruvate carboxylase	-1.57431	6.48428	0.704698	165	0.0686944	0.0678667	0.00331057	0.00124146	0.0333333	No
BAL062_00030	mdtA	Putative RND family drug transporter,Macrolide-specific efflux protein macA precursor,macrolide transporter subunit MacA,efflux transporter, RND family, MFP subunit,HlyD family secretion protein	-1.69814	5.70699	0.677473	83.5	0.0867898	0.0817439	0.0060551	0.00201837	0.0479042	No
BAL062_00036	BAL062_00036	collagenase,START domain	-0.722076	4.93494	0.902884	35.5	0.06456	0.0560652	0.00509684	0.00169895	0.056338	No
BAL062_00039	dmlR_1	Putative transcriptional regulator,D-malate degradation protein R,DNA-binding transcriptional activator GcvA,ABC-type uncharacterized transport system, periplasmic component,putative choline sulfate-utilization transcription factor,LysR substrate binding domain	-1.65058	4.3892	0.533414	47.5	0.0566015	0.0602929	0.00246093	0	0.0210526	No
BAL062_00043	tag	3-methyladenine DNA glycosylase,DNA-3-methyladenine glycosylase 1,3-methyl-adenine DNA glycosylase I,3-methyladenine DNA glycosylase,DNA-3-methyladenine glycosylase I,Methyladenine glycosylase	-1.53045	4.27778	0.543126	31	0.0633789	0.0594177	0.00594177	0	0.0483871	No
BAL062_00051	yliI	glucose / Sorbosone dehydrogenase family protein,Soluble aldose sugar dehydrogenase yliI precursor,Cytochrome c551/c552,dehydrogenase, PQQ-dependent, s-GDH family,Glucose / Sorbosone dehydrogenase	-0.710926	5.7557	0.931207	83.5	0.0786208	0.0795681	0.00284172	0.00473619	0.0479042	No
BAL062_00056	BAL062_00056	NlpB	-3.21591	4.19503	0.109615	43	0.0733407	0.0843418	0	0.00183352	0.0116279	No
BAL062_00058	rutB	nicotinamidase-like amidase,Peroxyureidoacrylate/ureidoacrylate amidohydrolase RutB,nicotinamidase/pyrazinamidase,pyrimidine utilization protein B,Isochorismatase family	-2.05604	4.05468	0.293588	30.5	0.0534022	0.0516796	0	0.00172265	0.0163934	No
BAL062_00062	hpd	4-hydroxyphenylpyruvate dioxygenase,4-hydroxyphenylpyruvate dioxygenase,4-hydroxyphenylpyruvate dioxygenase and related hemolysins,4-hydroxyphenylpyruvate dioxygenase,Glyoxalase/Bleomycin resistance protein/Dioxygenase superfamily	-2.6436	4.72116	0.389522	48	0.0473485	0.0536616	0.00210438	0	0.0208333	No
BAL062_00066	hmgB	fumarylacetoacetase,2-keto-4-pentenoate hydratase/2-oxohepta-3-ene-1,7-dioic acid hydratase (catechol pathway),fumarylacetoacetase,Fumarylacetoacetate (FAA) hydrolase family	-0.760846	5.3147	0.909999	93	0.0781515	0.0798505	0.00424737	0.00169895	0.0376344	No
BAL062_00067	aroP_1	Aromatic amino acid transporter,General aromatic amino acid permease,aromatic amino acid transporter,Amino acid transporters,GABA permease,Amino acid permease	-1.83551	4.37131	0.423079	62.5	0.0511959	0.0487961	0	0.00239981	0.024	No
BAL062_00068	BAL062_00068	peptidase M15 family,Peptidase M15	-3.37142	4.41087	0.185634	44	0.071475	0.071475	0.00162443	0	0.0113636	No
BAL062_00069	yjiA_1	Putative regulatory protein,Uncharacterized GTP-binding protein YjiA,putative GTP-binding protein YjiA,Ni2+-binding GTPase involved in regulation of expression and maturation of urease and hydrogenase,cobalamin biosynthesis protein CobW,CobW/HypB/UreG, nucleotide-binding domain	-0.0740439	5.03982	1	71	0.0596805	0.0649465	0.00351062	0.00175531	0.0422535	No
BAL062_00070	oatA	acyltransferase,O-acetyltransferase OatA,Acyltransferase family	-0.959638	4.07786	0.664226	45.5	0.042927	0.0479185	0.00199661	0.000998303	0.032967	No
BAL062_00071	yvoA_1	Histidine utilization repressor,HTH-type transcriptional repressor yvoA,histidine utilization repressor,Transcriptional regulators,histidine utilization repressor,UTRA domain	0.944551	4.53597	0.729853	38.5	0.0590232	0.0545964	0.00295116	0.00147558	0.038961	No
BAL062_00073	hutU	urocanate hydratase,Urocanate hydratase,urocanate hydratase,urocanate hydratase,Urocanase	-1.56169	5.59543	0.709709	99.5	0.067581	0.0642682	0.00397535	0.000662559	0.0351759	No
BAL062_00074	hutH_1	histidine ammonia-lyase,Histidine ammonia-lyase,histidine ammonia-lyase,histidine ammonia-lyase,Phenylalanine and histidine ammonia-lyase	-1.26557	5.28672	0.783983	78.5	0.0555917	0.0577576	0	0.00288788	0.0254777	No
BAL062_00077	hutG	arginase/agmatinase/formimionoglutamate hydrolase,Formimidoylglutamase,formimidoylglutamase,Arginas e/agmatinase/formimionoglutamate hydrolase, arginase family,formimidoylglutamase,Arginase family	-1.21802	4.81369	0.725636	53	0.0628931	0.0605637	0.00232937	0.00349406	0.0471698	No
BAL062_00087	ribBA	3,4-dihydroxy-2-butanone 4-phosphate synthase,Riboflavin biosynthesis protein ribBA,bifunctional 3,4-dihydroxy-2-butanone 4-phosphate synthase/GTP cyclohydrolase II-like protein,3,4-dihydroxy-2-butanone-4-phosphate synthase,3,4-dihydroxy-2-butanone 4-phosphate synthase	0.980205	5.86604	0.846481	59.5	0.0584274	0.0594177	0.00396118	0.00495148	0.0756303	No
BAL062_00090	BAL062_00090	hypothetical protein	-0.0855185	4.02796	1	20.5	0.0694444	0.0661376	0.00330688	0.00330688	0.0487805	No
BAL062_00091	BAL062_00091	hypothetical protein	-1.19936	4.79809	0.726614	30	0.0663009	0.0708733	0.00457247	0.00914495	0.1	No
BAL062_00096	fmdA	acetamidase/formamidase,Formamidase,Acetamidase/F ormamidase family	-0.900761	4.94613	0.839505	59.5	0.0509601	0.0573301	0.00273	0.00273	0.0504202	No
BAL062_00098	BAL062_00098	accessory colonization factor AcfC,Accessory colonization factor AcfC, contains ABC-type periplasmic domain,molybdate ABC transporter, periplasmic molybdate-binding protein	-3.23715	4.28549	0.169918	33	0.0483092	0.0483092	0.00146391	0	0.0151515	No
BAL062_00099	BAL062_00099	Secretory lipase family protein,Predicted dienelactone hydrolase,Secretory lipase	-1.59993	4.52814	0.553715	56	0.0529101	0.0510536	0	0.00185649	0.0178571	No
BAL062_00100	phoR	phoR,Phosphate regulon sensor protein phoR,phosphate regulon sensor protein,Predicted periplasmic ligand-binding sensor domain,phosphate regulon sensor kinase PhoR,Histidine kinase-, DNA gyrase B-, and HSP90-like ATPase	1.69939	3.23115	0.259054	67	0.0531437	0.056414	0.00408797	0.00163519	0.0522388	No
BAL062_00102	BAL062_00102	Putative transcriptional regulator,DNA-binding transcriptional regulator EnvR,transcriptional repressor BetI	-2.43229	4.52682	0.378799	31.5	0.0512566	0.0529101	0.00165344	0	0.015873	No
BAL062_00103	BAL062_00103	short-chain dehydrogenase,Uncharacterized oxidoreductase SAV2478,short chain dehydrogenase,Uncharacterized conserved protein,acetoin reductases,short chain dehydrogenase	-2.07603	4.77831	0.531113	38.5	0.0532907	0.0492939	0.00266454	0	0.025974	No
BAL062_00104	mepA	Na+-driven multidrug efflux pump,Multidrug export protein mepA,multidrug efflux protein,MATE efflux family protein,MatE	-1.93605	5.24635	0.601987	96	0.0763483	0.0795971	0.00243665	0.00162443	0.0260417	No
BAL062_00105	ybdL	Putative aminotransferase,Methionine aminotransferase,methionine aminotransferase,Alanine-alpha-ketoisovalerate (or valine-pyruvate) aminotransferase,LL-diaminopimelate aminotransferase,Aminotransferase class I and II	-0.93273	5.42603	0.867772	81	0.0779221	0.0779221	0.001924	0.00481	0.0432099	No
BAL062_00107	BAL062_00107	hypothetical protein	-1.2373	4.32255	0.598179	40	0.0768322	0.0807723	0.00394011	0.00197006	0.0375	No
BAL062_00108	BAL062_00108	Uncharacterized protein conserved in bacteria,Bacterial protein of unknown function (DUF924)	-3.18269	4.233	0.158889	26.5	0.0596708	0.0493827	0.00205761	0	0.0188679	No
BAL062_00109	gshA	Gamma-glutamate-cysteine ligase,Glutamate--cysteine ligase,glutamate--cysteine ligase,glutamate--cysteine ligase,Glutamate-cysteine ligase	2.76326	2.22156	0.0792993	53.5	0.0352063	0.0401352	0.000704126	0.000704126	0.0186916	No
BAL062_00114	BAL062_00114	PGAP1-like protein,PGAP1-like protein	0.116764	5.34793	1	67.5	0.0553902	0.0562169	0.00248016	0.00330688	0.0518519	No
BAL062_00115	BAL062_00115	putative esterase,esterase YqiA,Predicted esterase,Uncharacterised protein family (UPF0227)	-2.31832	4.41938	0.376566	33	0.0630011	0.0630011	0.00190913	0	0.0151515	No
BAL062_00120	BAL062_00120	Putative flavoprotein monooxygenase acting on aromatic compound,6-hydroxynicotinate 3-monooxygenase precursor,hypothetical protein,salicylate 1-monooxygenase,FAD binding domain	-0.593835	4.69147	0.915527	57	0.0518135	0.0575705	0.00191902	0.00191902	0.0350877	No
BAL062_00121	BAL062_00121	nucleoside-binding outer membrane protein,Nucleoside-specific channel-forming protein, Tsx	-1.38895	4.14642	0.562388	35.5	0.0550964	0.053566	0.00306091	0	0.028169	No
BAL062_00125	BAL062_00125	Putative Polysaccharide deacetylase,putative urate catabolism protein,Polysaccharide deacetylase	-1.42551	4.54041	0.61328	46.5	0.0529101	0.0540603	0.00345066	0.00115022	0.0430108	No
BAL062_00128	BAL062_00128	signal peptide protein	-1.82325	4.54947	0.535186	38.5	0.0549769	0.0564236	0.00434028	0	0.038961	No
BAL062_00130	ycdT_1	diguanylate cyclase,Probable diguanylate cyclase YcdT,putative diguanylate cyclase YedQ,Response regulator containing a CheY-like receiver domain and a GGDEF domain,diguanylate cyclase (GGDEF) domain,GGDEF domain	0.521757	4.38095	0.865385	42	0.0409455	0.0372232	0.000930579	0.00186116	0.0357143	No
BAL062_00131	est	esterase,Monoterpene epsilon-lactone hydrolase,acetyl esterase,alpha/beta hydrolase fold	-2.34888	4.37029	0.294049	40	0.0487329	0.0487329	0.00121832	0.00121832	0.025	No
BAL062_00133	yffB	arsenate reductase,hypothetical protein,putative reductase,Arsenate reductase and related proteins, glutaredoxin family,transcriptional regulator, Spx/MgsR family,ArsC family	-3.21141	4.19119	0.109443	19	0.0569801	0.0633112	0	0.00316556	0.0263158	No
BAL062_00136	fhuA_1	ferric siderophore receptor protein,Ferric hydroxamate uptake,ferrichrome receptor precursor protein,Outer membrane receptor for monomeric catechols,TonB-dependent siderophore receptor,TonB dependent receptor	-1.22744	5.60727	0.787241	102	0.0517504	0.0517504	0.00101471	0.00202943	0.0294118	No
BAL062_00148	aceE	aceE,Pyruvate dehydrogenase E1 component,pyruvate dehydrogenase subunit E1,Pyruvate dehydrogenase complex, dehydrogenase (E1) component,pyruvate dehydrogenase (acetyl-transferring), homodimeric type,Transketolase, thiamine diphosphate binding domain	-1.65279	5.36355	0.677394	134	0.0555964	0.0539612	0.000817595	0.000817595	0.0149254	No
BAL062_00152	fhuA_2	TonB-dependent receptor protein,Ferric hydroxamate uptake,ferrichrome outer membrane transporter,Outer membrane receptor for monomeric catechols,TonB-dependent siderophore receptor,TonB dependent receptor	-0.773946	5.86047	0.907854	101.5	0.0499665	0.0546026	0.00309071	0.00257559	0.0541872	No
BAL062_00154	BAL062_00154	Putative ferredoxin,Flagellin N-methylase	-2.00482	4.06444	0.329995	32.5	0.0971463	0.100182	0.00303582	0.00303582	0.0307692	No
BAL062_00156	glmM	phosphoglucosamine mutase,Phosphoglucosamine mutase,phosphoglucosamine mutase,Predicted glutamine amidotransferase,phosphoglucosamine mutase,Phosphoglucomutase/phosphomannomutase, alpha/beta/alpha domain I	5.09901	-2.95549	0.376584	4.5	0.00415213	0.00332171	0.000830427	0	0.111111	No
BAL062_00158	recJ	SsDNA exonuclease,Single-stranded-DNA-specific exonuclease recJ,ssDNA exonuclease RecJ,Uncharacterized protein conserved in bacteria,single-stranded-DNA-specific exonuclease RecJ,DHH family	-1.34143	5.22601	0.752834	100	0.0640146	0.0666275	0.00326605	0.00130642	0.035	No
BAL062_00163	nemA	Xenobiotic reductase,N-ethylmaleimide reductase,N-ethylmaleimide reductase,mycofactocin system FadH/OYE family oxidoreductase 2,NADH:flavin oxidoreductase / NADH oxidase family	-1.30726	5.2365	0.768548	69.5	0.0734445	0.0723953	0.00419683	0.00104921	0.0359712	No
BAL062_00165	rsmE_1	rsmE,Ribosomal RNA small subunit methyltransferase E,16S ribosomal RNA methyltransferase RsmE,RNA methyltransferase, RsmE family,RNA methyltransferase	-1.12792	4.82386	0.765937	38.5	0.0612053	0.0596359	0.00313873	0.00313873	0.0519481	No
BAL062_00166	mscS_1	small-conductance mechanosensitive channel,Small-conductance mechanosensitive channel,mechanosensitive channel MscS,Mechanosensitive ion channel	-1.70253	4.31647	0.436532	51	0.0566316	0.0588968	0.00113263	0.00113263	0.0196078	No
BAL062_00168	acsA_1	acetyl-CoA synthetase,Acetyl-coenzyme A synthetase,acetyl-CoA synthetase,Uncharacterized protein conserved in bacteria,acetate--CoA ligase,AMP-binding enzyme	-1.94618	6.06877	0.609851	119	0.0683761	0.0672365	0.0017094	0.002849	0.0336134	No
BAL062_00171	BAL062_00171	mutator family transposase,Transposase and inactivated derivatives,Transposase, Mutator family	-1.58992	4.95322	0.647464	58.5	0.0514659	0.056061	0.0027571	0.00183807	0.042735	No
BAL062_00172	ssuD_1	sulfonate monooxygenase (MsuD),Alkanesulfonate monooxygenase,alkanesulfonate monooxygenase,dimethyl sulfone monooxygenase SfnG,Luciferase-like monooxygenase	-1.5967	4.22571	0.428335	49	0.0489168	0.0489168	0.000998303	0.00199661	0.0306122	No
BAL062_00174	yhjB	two-component response regulator,Putative HTH-type transcriptional regulator yhjB,transcriptional regulator NarL,Response regulator,nitrogen regulation protein NR(I),Response regulator receiver domain	-2.41626	4.36257	0.272141	31	0.0546168	0.0512033	0	0.00341355	0.0322581	No
BAL062_00175	BAL062_00175	hypothetical protein	-2.40426	4.4194	0.304411	43.5	0.0694444	0.0564236	0.00144676	0.00144676	0.0229885	No
BAL062_00178	actP_1	acetate permease,Acetate transporter ActP,acetate permease,Predicted symporter,cation/acetate symporter ActP,Sodium:solute symporter family	-1.45208	5.23874	0.714806	99	0.0666926	0.0615126	0.0019425	0.000647501	0.020202	No
BAL062_00180	betP_1	Putative high affinity choline transport protein,Glycine betaine transporter BetP,choline transport protein BetT,Dephospho-CoA kinase,transporter, betaine/carnitine/choline transporter (BCCT) family,BCCT family transporter	-1.66995	6.27991	0.678156	130	0.0756549	0.0711382	0.00225836	0.00282294	0.0346154	No
BAL062_00181	BAL062_00181	34 kDa Outer Membrane Protein	-2.92706	4.00262	0.193796	47.5	0.0567901	0.0604938	0.00123457	0	0.0105263	No
BAL062_00182	pleD_1	diguanylate cyclase,Stalked cell differentiation-controlling protein,response regulator PleD,Response regulator containing a CheY-like receiver domain and a GGDEF domain,diguanylate cyclase (GGDEF) domain,GGDEF domain	-1.77355	5.05752	0.606947	67	0.0436113	0.0436113	0.00130183	0.00130183	0.0298507	No
BAL062_00184	uvrA	excinuclease ABC subunit A,Excinuclease ABC subunit A,excinuclease ABC subunit A,Predicted ABC-type transport system involved in lysophospholipase L1 biosynthesis, ATPase component,excinuclease ABC subunit A,ABC transporter	-1.50602	6.9435	0.714949	172.5	0.0690521	0.0663057	0.00353107	0.00117702	0.0347826	No
BAL062_00186	qorA_1	NADPH:quinone reductase,Quinone oxidoreductase 1,quinone oxidoreductase, NADPH-dependent,putative NAD(P)H quinone oxidoreductase, PIG3 family,Zinc-binding dehydrogenase	-0.168111	5.19112	1	68	0.0795274	0.074983	0.00454442	0.00568053	0.0661765	No
BAL062_00189	tenA	Putative transcriptional activator,Thiaminase-2,multifunctional hydroxymethylpyrimidine phosphokinase/4-amino-5-aminomethyl-2-methylpyrimidine hydrolase,TENA/THI-4/PQQC family	0.0994553	4.4562	1	37	0.0625514	0.0592593	0	0.00329218	0.027027	No
BAL062_00197	gabR_1	Putative transcriptional regulator,HTH-type transcriptional regulatory protein gabR,transcriptional regulatory protein PtsJ,Transcriptional regulators,histidinol-phosphate transaminase,Aminotransferase class I and II	-1.60801	5.2743	0.696432	91	0.0668824	0.0640058	0.00287666	0.000719166	0.0274725	No
BAL062_00198	gabT	4-aminobutyrate aminotransferase,4-aminobutyrate aminotransferase PuuE,4-aminobutyrate aminotransferase,4-aminobutyrate aminotransferase and related aminotransferases,4-aminobutyrate transaminase,Aminotransferase class-III	-1.70159	5.15276	0.671357	67.5	0.0592936	0.0567156	0.00343731	0	0.0296296	No
BAL062_00199	gabD_1	gabD,Succinate-semialdehyde dehydrogenase [NADP(+)] GabD,succinate-semialdehyde dehydrogenase I,Delta 1-pyrroline-5-carboxylate dehydrogenase,succinate-semialdehyde dehydrogenase,Aldehyde dehydrogenase family	-1.37785	5.217	0.734421	85.5	0.0674795	0.0636454	0.00306725	0.000766812	0.0292398	No
BAL062_00201	ycaC_1	Hydrolase,hypothetical protein,nicotinamidase/pyrazinamidase,Isochorismatase family	-0.833565	4.22288	0.711928	31	0.0567074	0.0531632	0.00177211	0.00354421	0.0483871	No
BAL062_00205	BAL062_00205	Glutathione-dependent formaldehyde-activating GFA,Uncharacterized conserved protein,Glutathione-dependent formaldehyde-activating enzyme	-2.11897	4.67303	0.446355	20.5	0.0551615	0.0525348	0.00262674	0.00525348	0.0731707	No
BAL062_00208	ynfM_1	MFS family transporter,Inner membrane transport protein ynfM,putative 3-hydroxyphenylpropionic transporter MhpT,Argininosuccinate lyase,MFS transporter, aromatic acid:H+ symporter (AAHS) family,Major Facilitator Superfamily	-1.51156	4.88648	0.661955	76	0.0678269	0.0678269	0.00267738	0.00178492	0.0328947	No
BAL062_00209	hcaR_1	transcriptional regulator,Hca operon transcriptional activator,DNA-binding transcriptional activator XapR,aminoethylphosphonate catabolism associated LysR family transcriptional regulator,LysR substrate binding domain	-1.32015	5.3975	0.768873	56.5	0.0735915	0.0627337	0.00482567	0.00241284	0.0530973	No
BAL062_00210	BAL062_00210	DMT family permease,Predicted permease, DMT superfamily,carboxylate/amino acid/amine transporter,EamA-like transporter family	-0.551288	4.22006	0.841505	34.5	0.0437938	0.0425425	0.00125125	0.00125125	0.0289855	No
BAL062_00211	BAL062_00211	putative signal peptide-containing protein	-3.24784	4.29548	0.172572	33	0.0492832	0.0492832	0.00149343	0	0.0151515	No
BAL062_00212	BAL062_00212	putative signal peptide-containing protein	-12.7	4.23641	0.0765523	20	0.0537178	0.0593723	0	0	0	No
BAL062_00214	adaA	AraC family transcriptional regulator,Methylphosphotriester-DNA--protein-cysteine S-methyltransferase,DNA-binding transcriptional regulator AraC,Adenosine deaminase,4-hydroxyphenylacetate catabolism regulatory protein HpaA,Helix-turn-helix domain	-1.94818	4.07656	0.388721	33.5	0.0430663	0.0393749	0.00246093	0	0.0298507	No
BAL062_00223	BAL062_00223	hypothetical protein	-12.4928	4.05112	0.0765523	38.5	0.0441194	0.0452804	0	0	0	No
BAL062_00224	BAL062_00224	hypothetical protein	1.25434	2.34834	0.524027	10.5	0.0242072	0.0266279	0.00242072	0.00726216	0.190476	No
BAL062_00226	BAL062_00226	putative potassium transport system protein kup,potassium transport protein Kup,Uroporphyrinogen-III decarboxylase,potassium uptake protein,K+ potassium transporter	2.93871	0.883392	0.104297	39.5	0.0248491	0.0218909	0.00118329	0.000591646	0.0379747	No
BAL062_00228	nucA	Putative DNA/RNA non-specific endonuclease G protein,Nuclease precursor,DNA/RNA non-specific endonuclease	-0.693925	4.77471	0.886725	46.5	0.0462963	0.0473027	0.00301932	0.00201288	0.0537634	No
BAL062_00232	BAL062_00232	AraC-type DNA-binding domain-containing protein,DNA-binding transcriptional activator FeaR,Adenosine deaminase,YSIRK-targeted surface antigen transcriptional regulator,Arabinose-binding domain of AraC transcription regulator, N-term	0.0982666	5.19095	1	71	0.0784964	0.0784964	0.00331675	0.00442233	0.0492958	No
BAL062_00233	BAL062_00233	hypothetical protein	-0.268195	4.68249	1	43	0.0747696	0.0747696	0.00347766	0.00347766	0.0465116	No
BAL062_00235	thrB	homoserine kinase,Homoserine kinase,homoserine kinase,homoserine kinase,Phosphotransferase enzyme family	-1.40649	4.16234	0.562388	46.5	0.054913	0.0537446	0.00233672	0	0.0215054	No
BAL062_00239	BAL062_00239	DMT family permease,putative DMT superfamily transporter inner membrane protein,carboxylate/amino acid/amine transporter,EamA-like transporter family	-2.0155	4.51887	0.430139	45.5	0.0602929	0.0516796	0	0.0036914	0.032967	No
BAL062_00245	hisB	imidazoleglycerol-phosphate dehydratase,Histidine biosynthesis bifunctional protein hisB,imidazoleglycerol-phosphate dehydratase,Imidazoleglycerol-phosphate dehydratase,Imidazoleglycerol-phosphate dehydratase	-0.661246	5.18062	0.931818	38	0.0710812	0.0710812	0.00748223	0.00748223	0.105263	No
BAL062_00254	ychM_1	sulfate permease,Putative sulfate transporter ychM,carbonic anhydrase,Carbonic anhydrase,sulfate permease,Sulfate transporter family	-2.71586	5.25687	0.446355	107	0.0537798	0.0547945	0.00101471	0.000507357	0.0140187	No
BAL062_00264	czcC	Outer membrane protein,Cation efflux system protein CzcC,type I secretion outer membrane protein, TolC family,Outer membrane efflux protein	-3.17644	4.99498	0.325679	70.5	0.0520095	0.0591017	0	0.000788022	0.0070922	No
BAL062_00267	czcD_1	czcD,Cadmium, cobalt and zinc/H(+)-K(+) antiporter,zinc transporter ZitB,Predicted Co/Zn/Cd cation transporters,cation diffusion facilitator family transporter,Cation efflux family	-2.46638	4.47433	0.310057	46	0.0568907	0.0499245	0.00116104	0.00116104	0.0217391	No
BAL062_00269	BAL062_00269	hypothetical protein	-1.34282	4.04404	0.535822	46	0.0539147	0.0539147	0.00234412	0.00117206	0.0326087	No
BAL062_00273	lysP_1	amino acid transporter,Lysine-specific permease,S-methylmethionine transporter,Amino acid transporters,GABA permease,Amino acid permease	-0.701727	5.29713	0.929429	81	0.0626419	0.064208	0.00234907	0.00156605	0.0308642	No
BAL062_00279	rsmH	S-adenosylmethionine methyltransferase,Ribosomal RNA small subunit methyltransferase H,16S rRNA m(4)C1402 methyltranserfase,S-adenosyl-methyltransferase MraW,MraW methylase family	1.90178	2.01896	0.279387	30	0.036075	0.036075	0.0012025	0.0036075	0.0666667	No
BAL062_00286	rlmA	SAM-dependent methyltransferase,Ribosomal RNA large subunit methyltransferase A,23S rRNA methyltransferase A,Ribosomal protein L11 methylase,biotin biosynthesis protein BioC,Methyltransferase domain	-0.632219	5.31757	0.951307	55	0.0767677	0.0713805	0.00673401	0.0040404	0.0727273	No
BAL062_00293	aroK	aroK,Shikimate kinase 1,shikimate kinase,5-enolpyruvylshikimate-3-phosphate synthase,Shikimate kinase	7.96841	-1.74058	0.000334923	4	0.00584795	0.00974659	0.00389864	0.00779727	0.75	No
BAL062_00295	BAL062_00295	signal peptide	-0.489893	4.75615	0.961968	47.5	0.0659564	0.0545408	0.00380518	0.00380518	0.0631579	No
BAL062_00300	BAL062_00300	beta-propeller domain-containing protein,Domain of unknown function (DUF477)	-2.58006	4.57439	0.322826	38	0.0369344	0.0410383	0.00102596	0.00102596	0.0263158	No
BAL062_00301	BAL062_00301	Domain of unknown function (DUF477)	-1.77878	4.3234	0.427703	28	0.0554565	0.0554565	0	0.00396118	0.0357143	No
BAL062_00305	bfr_1	Bacterioferritin,Bacterioferritin,bacterioferriti n,Bacterioferritin (cytochrome b1),bacterioferritin,Ferritin-like domain	-0.960632	4.36735	0.712528	24	0.0549582	0.0597372	0.00477897	0.00716846	0.104167	No
BAL062_00308	spoT_1	Putative bifunctional protein SpoT,Bifunctional (p)ppGpp synthase/hydrolase SpoT,bifunctional (p)ppGpp synthetase II/ guanosine-3',5'-bis pyrophosphate 3'-pyrophosphohydrolase,Guanosine polyphosphate pyrophosphohydrolases/synthetases,RelA/SpoT family protein,TGS domain	6.14087	-2.84476	0.158683	5	0.00316556	0.00211037	0.000527593	0	0.1	No
BAL062_00309	rpoZ	DNA-directed RNA polymerase subunit omega,DNA-directed RNA polymerase subunit omega,DNA-directed RNA polymerase subunit omega,DNA-directed RNA polymerase, omega subunit,RNA polymerase Rpb6	1.01879	1.20196	0.880194	9	0.0398248	0.0318598	0	0.00398248	0.0555556	No
BAL062_00314	BAL062_00314	protein PilW,Tfp pilus assembly protein PilW,prepilin-type N-terminal cleavage/methylation domain	-1.76014	5.20273	0.664226	73.5	0.0820581	0.0809492	0.00332668	0	0.0204082	No
BAL062_00321	trmD	tRNA (guanine-1-)-methyltransferase,tRNA (guanine-N(1)-)-methyltransferase,tRNA (guanine-N(1)-)-methyltransferase,tRNA-(guanine-N1)-methylt ransferase,tRNA (guanine(37)-N(1))-methyltransferase,tRNA (Guanine-1)-methyltransferase	7.17769	-3.74311	0.486391	1	0.00149948	0.00149948	0.00149948	0	0.5	No
BAL062_00323	lip	Lipase,Lactonizing lipase precursor,alpha/beta hydrolase fold	-1.47481	4.48025	0.562388	55.5	0.0626781	0.0638177	0.0011396	0.0011396	0.018018	No
BAL062_00325	truB	tRNA pseudouridine 55 synthase,tRNA pseudouridine synthase B,tRNA pseudouridine synthase B,Pseudouridine synthase,tRNA pseudouridine(55) synthase,TruB family pseudouridylate synthase (N terminal domain)	1.62694	3.94146	0.410679	31.5	0.0367918	0.0404709	0.00245278	0.00122639	0.047619	No
BAL062_00326	yfcA	permease,hypothetical protein,hypothetical protein,Sulfite exporter TauE/SafE	-12.5862	4.13479	0.0765523	26.5	0.04147	0.03432	0	0	0	No
BAL062_00328	rhtA_1	DMT superfamily permease,Inner membrane transporter rhtA,threonine and homoserine efflux system,Predicted permease, DMT superfamily,carboxylate/amino acid/amine transporter,EamA-like transporter family	-3.6614	4.57079	0.160781	46	0.060653	0.058072	0	0.00129049	0.0108696	No
BAL062_00329	rhtA_2	DMT superfamily permease,Inner membrane transporter rhtA,threonine and homoserine efflux system,Predicted permease, DMT superfamily,carboxylate/amino acid/amine transporter,EamA-like transporter family	-2.45296	4.46249	0.317042	43	0.0564972	0.0514752	0.00125549	0.00125549	0.0232558	No
BAL062_00331	BAL062_00331	FAD/FMN-containing dehydrogenase,Uncharacterized FAD-linked oxidoreductase Rv2280,glycolate oxidase subunit GlcD,Fe-S oxidoreductase,glycolate oxidase, subunit GlcD,FAD linked oxidases, C-terminal domain	0.28472	4.16104	0.953073	50.5	0.0386131	0.0409771	0.00394011	0.00157604	0.0693069	No
BAL062_00336	mdfA	mdfA,Chloramphenicol resistance pump Cmr,multidrug efflux system translocase MdfA,Arabinose efflux permease,drug resistance transporter, Bcr/CflA subfamily,Major Facilitator Superfamily	-0.73781	4.24968	0.797293	52	0.0469738	0.0469738	0.00361337	0.000903342	0.0480769	No
BAL062_00337	yccS_1	inner membrane protein yccS,Inner membrane protein yccS,Predicted membrane protein,TIGR01666 family membrane protein,FUSC-like inner membrane protein yccS	-1.71424	4.73762	0.572375	69.5	0.0356423	0.0361589	0.00103311	0.000516556	0.0215827	No
BAL062_00338	sodC	superoxide dismutase (Cu-Zn),Superoxide dismutase [Cu-Zn] precursor,superoxide dismutase,Copper/zinc superoxide dismutase (SODC)	-1.97088	4.60976	0.480024	38	0.0771605	0.0694444	0.00385802	0.00192901	0.0394737	No
BAL062_00344	BAL062_00344	SAM-dependent methyltransferase,hypothetical protein,Trans-aconitate methyltransferase,biotin biosynthesis protein BioC,Methyltransferase domain	-1.9896	4.11317	0.377207	31.5	0.0433263	0.044724	0.00139762	0	0.015873	No
BAL062_00345	BAL062_00345	hypothetical protein	4.96943	-2.88202	0.376584	5	0.00521648	0.00347766	0.000869414	0	0.1	No
BAL062_00346	lysP_2	S-methylmethionine APC transporter,Lysine-specific permease,S-methylmethionine transporter,Amino acid transporters,GABA permease,Amino acid permease	-1.74957	4.76796	0.566413	59.5	0.0480397	0.0441655	0.00154967	0.000774833	0.0252101	No
BAL062_00347	gdhA_1	NAD-specific glutamate dehydrogenase; NADP-specific glutamate dehydrogenase,Glutamate dehydrogenase,glutamate dehydrogenase,Glutamate/Leucine/Phenylalanine/Valine dehydrogenase	-1.85761	5.23225	0.625031	62	0.0550314	0.0532844	0.00349406	0.000873515	0.0403226	No
BAL062_00350	astD	succinylglutamic semialdehyde dehydrogenase,N-succinylglutamate 5-semialdehyde dehydrogenase,succinylglutamic semialdehyde dehydrogenase,Delta 1-pyrroline-5-carboxylate dehydrogenase,succinylglutamic semialdehyde dehydrogenase,Aldehyde dehydrogenase family	-2.00305	5.60311	0.608533	59.5	0.0453515	0.0445956	0.00226757	0.000755858	0.0336134	No
BAL062_00351	astB	astB,N-succinylarginine dihydrolase,succinylarginine dihydrolase,Succinylarginine dihydrolase,succinylarginine dihydrolase,Succinylarginine dihydrolase	-4.10549	5.07999	0.252946	56.5	0.0496032	0.0438161	0.00082672	0	0.00884956	No
BAL062_00355	aprE	alkaline protease,Subtilisin E precursor,type VII secretion-associated serine protease mycosin,Subtilase family	-2.1044	5.07098	0.538389	74.5	0.0606359	0.0614553	0.00163881	0.00163881	0.0268456	No
BAL062_00359	yhbE	DMT family permease,Uncharacterized inner membrane transporter yhbE,putative DMT superfamily transporter inner membrane protein,Predicted permease, DMT superfamily,carboxylate/amino acid/amine transporter,EamA-like transporter family	-2.96493	4.0365	0.182592	36.5	0.0418359	0.0479882	0.00123047	0	0.0136986	No
BAL062_00364	BAL062_00364	Uncharacterized protein conserved in bacteria,Protein of unknown function (DUF1311)	-1.63922	4.31088	0.473877	30.5	0.0799361	0.0826006	0.00532907	0.00266454	0.0491803	No
BAL062_00365	BAL062_00365	DNA-binding protein,putative DNA modification/repair radical SAM protein	-1.26061	5.16905	0.757359	59	0.0527844	0.0510249	0.00087974	0.00263922	0.0338983	No
BAL062_00366	BAL062_00366	putative DNA metabolism protein,probable DNA metabolism protein	-1.64282	4.31418	0.473877	33	0.0431635	0.0487329	0.00139237	0.00139237	0.030303	No
BAL062_00367	BAL062_00367	HPP domain-containing protein,putative manganese-dependent inorganic pyrophosphatase,Predicted transcriptional regulator with C-terminal CBS domains,glycine betaine/L-proline transport ATP binding subunit,HPP family	-0.660365	4.72962	0.917291	61	0.0615602	0.0615602	0.00201837	0	0.0163934	No
BAL062_00370	BAL062_00370	acyl-CoA dehydrogenase,Acyl-CoA dehydrogenase, short-chain specific,isovaleryl CoA dehydrogenase,Rubredoxin,cyclohexanecarboxyl-CoA dehydrogenase,Acetyl-CoA dehydrogenase C-terminal like	-0.940156	5.37699	0.863471	98	0.0609162	0.0584795	0.00182749	0.00243665	0.0357143	No
BAL062_00375	aroE	shikimate 5-dehydrogenase,Shikimate dehydrogenase,shikimate 5-dehydrogenase,5-enolpyruvylshikimate-3-phosphate synthase,shikimate 5-dehydrogenase,Shikimate dehydrogenase substrate binding domain	6.30928	1.26822	4.49e-06	18	0.0337981	0.016899	0.00563301	0.00704126	0.25	No
BAL062_00382	ttg2B	toluene tolerance efflux ABC transporter,Probable phospholipid ABC transporter permease protein mlaE,conserved hypothetical protein,Domain of unknown function DUF140	-1.2514	5.31139	0.778951	54.5	0.0829401	0.0729301	0.00143	0.00429	0.0366972	No
BAL062_00383	ttg2C	toluene tolerance efflux transporter (ABC superfamily, PerI-bind),Probable phospholipid ABC transporter-binding protein mlaD,virulence factor Mce family protein,mce related protein	-2.40938	5.07119	0.50458	46	0.0717899	0.0783162	0.00163159	0	0.0108696	No
BAL062_00384	mlaC	toluene tolerance protein (Ttg2D),Probable phospholipid-binding protein mlaC precursor,ABC transporter periplasmic binding protein MlaC,hopanoid biosynthesis associated membrane protein HpnM,Toluene tolerance, Ttg2	-1.39992	4.57977	0.664344	32	0.0519211	0.0588439	0.00692281	0	0.0625	No
BAL062_00388	mutT_1	NTP pyrophosphohydrolase,8-oxo-dGTP diphosphatase,nucleoside triphosphate pyrophosphohydrolase,mutator mutT protein,NUDIX domain	-1.24368	4.32818	0.598179	18.5	0.0469873	0.0552792	0.00276396	0.00276396	0.0540541	No
BAL062_00391	BAL062_00391	nucleoside-diphosphate-sugar epimerase,Putative NADH-flavin reductase	-1.51505	4.99315	0.703563	54.5	0.0748911	0.0735294	0.00680828	0	0.0458716	No
BAL062_00392	BAL062_00392	RND type efflux pump involved in aminoglycoside resistance (adeT)	-1.26285	4.03547	0.612057	43	0.0506586	0.0461556	0.00225149	0	0.0232558	No
BAL062_00395	gltP_1	sodium:dicarboxylate symporter,Glutamate-aspartate carrier protein,glutamate/aspartate:proton symporter,Sodium:dicarboxylate symporter family	-4.13195	5.10288	0.249787	67.5	0.0563973	0.0572391	0.000841751	0	0.00740741	No
BAL062_00396	BAL062_00396	metal-dependent hydrolase,Predicted metal-dependent hydrolase	-1.61521	4.65225	0.57785	53	0.0644632	0.059775	0.00234412	0.00234412	0.0377358	No
BAL062_00399	hmp_1	Putative flavohemoprotein,Nitric oxide dioxygenase,bifunctional nitric oxide dioxygenase/dihydropteridine reductase 2,Globin	-3.84551	4.84854	0.243451	50	0.0726216	0.0726216	0.00145243	0	0.01	No
BAL062_00424	secY	preprotein translocase subunit SecY,hypothetical protein,preprotein translocase subunit SecY,Preprotein translocase subunit SecY,preprotein translocase, SecY subunit,SecY translocase	5.097	-2.95493	0.377207	4.5	0.00246366	0.00492732	0.00082122	0	0.111111	No
BAL062_00428	rpsD	30S ribosomal protein S4,30S ribosomal protein S4,30S ribosomal protein S4,ribosomal protein S4,Ribosomal protein S4/S9 N-terminal domain	7.73485	-3.46562	0.195553	1.5	0.00531632	0	0.00177211	0	0.333333	No
BAL062_00431	ethA_1	flavoprotein,FAD-containing monooxygenase EthA,glutamate synthase subunit beta,Lysine/ornithine N-monooxygenase,putative bacillithiol system oxidoreductase, YpdA family,Flavin-binding monooxygenase-like	-1.03104	4.84986	0.788725	63.5	0.0432223	0.0514196	0.00149042	0.00372606	0.0551181	No
BAL062_00433	ygfY	hypothetical protein,hypothetical protein,Flavinator of succinate dehydrogenase	7.91519	-3.88034	0.493624	0.5	0	0.00430663	0.00430663	0	1	No
BAL062_00436	BAL062_00436	hypothetical protein	-0.256599	4.99173	1	52	0.0572949	0.0491099	0.00409249	0.00306937	0.0673077	No
BAL062_00438	BAL062_00438	Putative integral membrane protein,TRAP-type C4-dicarboxylate transport system, small permease component,TRAP transporter, DctM subunit,DctM-like transporters	-1.04355	5.67028	0.838101	98.5	0.0490791	0.050597	0.00151791	0.00202388	0.035533	No
BAL062_00441	prlC_1	oligopeptidase A,Oligopeptidase A,oligopeptidase A,Zn-dependent oligopeptidases,oligoendopeptidase, M3 family,Peptidase family M3	-0.783183	5.9739	0.906598	119.5	0.0670451	0.062179	0.00378481	0.00378481	0.0585774	No
BAL062_00446	BAL062_00446	phosphoserine phosphatase,ACT domain-containing protein,HAD hydrolase, family IB,haloacid dehalogenase-like hydrolase	1.16759	3.55101	0.473877	17	0.0299289	0.03367	0.00374111	0.00374111	0.117647	No
BAL062_00447	BAL062_00447	outer membrane protein A precursor (190 kDa antigen)	-1.24858	5.56587	0.784884	110.5	0.0514403	0.0474146	0.00134192	0.00178923	0.0316742	No
BAL062_00450	BAL062_00450	hypothetical protein	-1.86975	4.39984	0.422394	26.5	0.060241	0.0580098	0	0.00446229	0.0377358	No
BAL062_00451	ycgM	2-keto-4-pentenoate hydratase,hypothetical protein,hypothetical protein,2-keto-4-pentenoate hydratase/2-oxohepta-3-ene-1,7-dioic acid hydratase (catechol pathway),4-hydroxyphenylacetate degradation bifunctional isomerase/decarboxylase, C-terminal subunit,Fumarylacetoacetate (FAA) hydrolase family	-0.416133	5.36	1	46.5	0.0830737	0.0778816	0.00865351	0.00692281	0.0967742	No
BAL062_00454	yihY	Rbn,hypothetical protein,ribonuclease BN/unknown domain fusion protein,YihY family inner membrane protein,Ribonuclease BN-like family	0.695463	4.81693	0.877151	47.5	0.045406	0.0391738	0.00445157	0.00178063	0.0736842	No
BAL062_00461	ybeZ	phoL,PhoH-like protein,hypothetical protein,Predicted ATPase related to phosphate starvation-inducible protein PhoH,PhoH-like protein	-0.591618	5.26386	0.958801	40	0.0428528	0.0387716	0.0010203	0.0010203	0.025	No
BAL062_00462	miaB	(dimethylallyl)adenosine tRNA methylthiotransferase,(Dimethylallyl)adenosine tRNA methylthiotransferase MiaB,(dimethylallyl)adenosine tRNA methylthiotransferase,tRNA-i(6)A37 thiotransferase enzyme MiaB,Radical SAM superfamily	-2.12134	4.74238	0.480024	58.5	0.0428528	0.0466789	0.00153046	0.000765228	0.025641	No
BAL062_00464	BAL062_00464	ribonuclease I,Ribonuclease I,Ribonuclease T2 family	1.21953	1.64578	0.563768	40.5	0.0737389	0.0620077	0.00167588	0.00167588	0.0246914	No
BAL062_00476	BAL062_00476	acyl-CoA dehydrogenase,Acyl-CoA dehydrogenase, short-chain specific,putative acyl-CoA dehydrogenase,Rubredoxin,cyclohexanecarboxyl-CoA dehydrogenase,Acyl-CoA dehydrogenase, C-terminal domain	-2.0828	4.70851	0.480024	54	0.0505918	0.052501	0.00190913	0.000954563	0.0277778	No
BAL062_00478	BAL062_00478	Protein of unknown function (DUF1446)	-0.523008	4.02104	0.884467	58.5	0.0356835	0.0362988	0.0018457	0.00123047	0.042735	No
BAL062_00481	BAL062_00481	Acyl-CoA dehydrogenase,Acyl-CoA dehydrogenase, short-chain specific,putative acyl-CoA dehydrogenase,Rubredoxin,cyclohexanecarboxyl-CoA dehydrogenase,Acyl-CoA dehydrogenase, C-terminal domain	-12.4847	4.04385	0.0765523	52	0.0489349	0.050854	0	0	0	No
BAL062_00482	echA8_1	Enoyl-CoA hydratase,Probable enoyl-CoA hydratase echA8,enoyl-CoA hydratase,phenylacetate degradation probable enoyl-CoA hydratase PaaB,Enoyl-CoA hydratase/isomerase family	-1.12846	4.27011	0.63794	54.5	0.0690296	0.0756671	0.00398248	0.00132749	0.0366972	No
BAL062_00491	apaH	apaH,Bis(5'-nucleosyl)-tetraphosphatase, symmetrical,diadenosine tetraphosphatase,Predicted kinase,bis(5'-nucleosyl)-tetraphosphatase (symmetrical),Calcineurin-like phosphoesterase	-1.70087	4.78385	0.596285	53.5	0.0767196	0.0648148	0.0026455	0.00132275	0.0280374	No
BAL062_00495	hflX	GTP-binding protein,GTP-binding protein HflX,GTPase HflX,Predicted GTPase,GTP-binding protein HflX,GTPase of unknown function	-1.04316	5.13394	0.825241	63.5	0.0532667	0.0524345	0.00416146	0.00249688	0.0629921	No
BAL062_00497	cls_1	phospholipase D,Cardiolipin synthase,cardiolipin synthetase,cardiolipin synthase,Phospholipase D Active site motif	-0.131378	5.72571	1	69	0.0485172	0.0457838	0.00205002	0.00273336	0.0507246	No
BAL062_00500	yfiN	diguanylate cyclase,Probable diguanylate cyclase YfiN,putative inner membrane diguanylate cyclase,MHYT domain (predicted integral membrane sensor domain),diguanylate cyclase (GGDEF) domain,GGDEF domain	0.180018	4.44636	1	48	0.0408497	0.0462963	0.00272331	0.00181554	0.0520833	No
BAL062_00501	BAL062_00501	hypothetical protein	-0.836514	4.17754	0.709709	23.5	0.0529101	0.0507055	0	0.00220459	0.0212766	No
BAL062_00504	pdhD	Putative pyridine nucleotide-disulfide oxidoreductase, class I,Dihydrolipoyl dehydrogenase,dihydrolipoamide dehydrogenase,dihydrolipoyl dehydrogenase,Pyridine nucleotide-disulphide oxidoreductase	-1.39115	4.50959	0.614609	63	0.0501375	0.0517548	0.00242601	0.000808669	0.031746	No
BAL062_00513	mnmC	tRNA U-34 5-methylaminomethyl-2-thiouridine biosynthesis protein,tRNA 5-methylaminomethyl-2-thiouridine biosynthesis bifunctional protein MnmC,bifunctional tRNA (mnm(5)s(2)U34)-methyltransferase/FAD-dependent cmnm(5)s(2)U34 oxidoreductase,Uncharacterized conserved protein,tRNA U-34 5-methylaminomethyl-2-thiouridine biosynthesis protein MnmC, C-terminal domain,Protein of unknown function (DUF752)	-1.29176	4.06102	0.600108	58.5	0.0338319	0.0356125	0.00178063	0	0.025641	No
BAL062_00518	BAL062_00518	Predicted membrane protein,Bestrophin, RFP-TM, chloride channel	-1.01852	4.68784	0.773865	35.5	0.0389864	0.0475146	0.00121832	0.00243665	0.0422535	No
BAL062_00519	BAL062_00519	DNA repair protein,hypothetical protein,hypothetical protein,DNA repair protein RadC,Protein of unknown function (DUF2466)	-0.744711	4.57505	0.838738	42	0.0690521	0.0627746	0.00156937	0.00156937	0.0238095	No
BAL062_00527	queA	S-adenosylmethionine--tRNA ribosyltransferase-isomerase,S-adenosylmethionine:tRNA ribosyltransferase-isomerase,S-adenosylmethionine:tRNA ribosyltransferase-isomerase,S-adenosylmethionine:tRNA-ribo syltransferase-isomerase (queuine synthetase),S-adenosylmethionine:tRNA ribosyltransferase-isomerase,Queuosine biosynthesis protein	-1.16106	4.16551	0.577156	54	0.0545922	0.0610148	0	0.00214087	0.0185185	No
BAL062_00529	BAL062_00529	integrase/recombinase,site-specific tyrosine recombinase XerC,Site-specific recombinase XerD,tyrosine recombinase XerD,Phage integrase family	-0.212127	4.16795	1	36	0.0384935	0.0364128	0.00208073	0.00208073	0.0555556	No
BAL062_00548	umuC_1	DNA polymerase V, subunit C,hypothetical protein,DNA polymerase V subunit UmuC,Nucleotidyltransferase/DNA polymerase involved in DNA repair,impB/mucB/samB family	-0.768663	4.3991	0.787241	60	0.0514403	0.0514403	0.000857339	0.00257202	0.0333333	No
BAL062_00554	BAL062_00554	phage-related membrane protein,Phage-related minor tail protein,phage tail tape measure protein, TP901 family, core region,Phage-related minor tail protein	-13.4567	4.90257	0.0790362	102.5	0.046693	0.0462396	0	0	0	No
BAL062_00557	BAL062_00557	phage-related major tail sheath protein ( FI-like),Phage tail sheath protein	-1.51796	4.19934	0.46817	51	0.0491308	0.0472411	0.00188964	0.000944822	0.0294118	No
BAL062_00564	BAL062_00564	phage-related baseplate assembly protein (GPJ-like),Baseplate J-like protein	-2.01992	4.07786	0.322553	39	0.0479882	0.0479882	0.00123047	0.00123047	0.025641	No
BAL062_00575	BAL062_00575	phage-related capsid protein (GPN-like),phage major capsid protein, P2 family,Phage major capsid protein, P2 family	-2.93111	4.00628	0.194007	45	0.0482604	0.0527497	0.00112233	0	0.0111111	No
BAL062_00576	BAL062_00576	phage-related capsid scaffolding protein (GPO-like),Phage capsid scaffolding protein (GPO) serine peptidase	-12.5032	4.06043	0.0765523	38.5	0.0467977	0.0561572	0	0	0	No
BAL062_00577	BAL062_00577	phage-related terminase, ATPase subunit (GPP-like),Uncharacterized conserved protein,Terminase-like family	-2.96751	4.8198	0.322553	73.5	0.0433932	0.0464491	0	0.00122234	0.0136054	No
BAL062_00578	BAL062_00578	phage-related portal vertex protein (GPQ-like),phage portal protein, PBSX family,Phage portal protein	-0.834469	4.00697	0.754245	39.5	0.0433767	0.0444889	0.00333667	0.00111222	0.0506329	No
BAL062_00580	bvgS	Signal transduction histidine kinase,Virulence sensor protein BvgS precursor,hybrid sensory kinase in two-component regulatory system with RcsB and YojN,Predicted periplasmic ligand-binding sensor domain,TMAO reductase sytem sensor TorS,Histidine kinase-, DNA gyrase B-, and HSP90-like ATPase	-3.05636	8.41032	0.398419	90.5	0.0647929	0.0936871	0.0122581	0.00788022	0.127072	No
BAL062_00582	ilvE	branched-chain amino acid aminotransferase,Branched-chain-amino-acid aminotransferase,branched-chain amino acid aminotransferase,Branched-chain amino acid aminotransferase/4-amino-4-deoxychorismate lyase,branched-chain amino acid aminotransferase,Aminotransferase class IV	-1.5238	4.57294	0.578746	45	0.0539374	0.0539374	0.00239722	0.00119861	0.0333333	No
BAL062_00593	aspS	aspartyl-tRNA synthetase,Aspartate--tRNA ligase,aspartyl-tRNA synthetase,Aspartyl/asparaginyl-tRNA synthetases,aspartate--tRNA ligase,tRNA synthetases class II (D, K and N)	6.14258	-2.84504	0.159302	5	0.00437199	0.00187371	0.00124914	0	0.2	No
BAL062_00597	BAL062_00597	hypothetical protein	2.52995	3.84151	0.0838224	19	0.0447427	0.0497141	0.00497141	0.00745712	0.131579	No
BAL062_00600	gst	Putative Glutathione S-transferase,Glutathione S-transferase GST-4.5,glutathionine S-transferase,maleylacetoacetate isomerase,Glutathione S-transferase, C-terminal domain	-13.1315	4.61819	0.077525	33.5	0.0515706	0.0531333	0	0	0	No
BAL062_00606	baeR	OmpR family transcriptional regulator,Transcriptional regulatory protein BaeR,DNA-binding transcriptional regulator BaeR,Response regulator of citrate/malate metabolism,phosphate regulon transcriptional regulatory protein PhoB,Response regulator receiver domain	-1.6732	4.4103	0.533414	35	0.0566068	0.0566068	0.00485201	0	0.0428571	No
BAL062_00607	BAL062_00607	hypothetical protein,Uncharacterized conserved protein,Uncharacterized ACR, YdiU/UPF0061 family	-0.779836	5.27218	0.907854	81	0.0631401	0.0616001	0.00308	0.00154	0.037037	No
BAL062_00610	ugpQ	Putative glycerophosphodiester phosphodiesterase,Glycerophosphoryl diester phosphodiesterase,cytoplasmic glycerophosphodiester phosphodiesterase,Membrane domain of membrane-anchored glycerophosphoryl diester phosphodiesterase,Glycerophosphoryl diester phosphodiesterase family	-2.43489	4.37807	0.276178	36.5	0.0544662	0.0591348	0	0.00155618	0.0136986	No
BAL062_00614	trpF	N-(5'-phosphoribosyl)anthranilate isomerase,N-(5'-phosphoribosyl)anthranilate isomerase,N-(5'-phosphoribosyl)anthranilate isomerase,Phosphoribosylanthranilate isomerase,N-(5'phosphoribosyl)anthranilate (PRA) isomerase	-0.103026	4.25325	1	31	0.0521886	0.0521886	0.003367	0.00505051	0.0806452	No
BAL062_00615	trpB_1	trpB,Tryptophan synthase beta chain,tryptophan synthase subunit beta,Tryptophan synthase alpha chain,tryptophan synthase, beta subunit,Pyridoxal-phosphate dependent enzyme	-3.72094	4.735	0.23226	69	0.063234	0.0614273	0.000903342	0	0.00724638	No
BAL062_00623	BAL062_00623	protein tolA,Uncharacterized protein conserved in bacteria,Sporulation related domain	0.685254	4.6514	0.848694	27	0.0248988	0.0311236	0.00518726	0.00311236	0.148148	No
BAL062_00625	Y2aiiA	Zn-dependent hydrolase,N-acyl homoserine lactonase,Metallo-beta-lactamase superfamily	-2.30632	4.33263	0.301887	41.5	NA	NA	NA	NA	NA	No
BAL062_00626	ahpC_1	alkyl hydroperoxide reductase/thiol specific antioxidant/Mal allergen,Alkyl hydroperoxide reductase subunit C,peroxiredoxin,peroxiredoxin,AhpC/TSA family	-1.47962	4.16498	0.480024	36.5	0.0623053	0.064036	0.00346141	0.0017307	0.0410959	No
BAL062_00627	secA	protein translocase subunit secA,hypothetical protein,preprotein translocase subunit SecA,Predicted metal-binding protein related to the C-terminal domain of SecA,preprotein translocase, SecA subunit,SecA DEAD-like domain	4.44304	-2.55946	0.299327	6.5	0.00203948	0.00326318	0.000407897	0	0.0769231	No
BAL062_00630	yqfA	hemolysin III,hypothetical protein,hemolysin,Predicted membrane protein, hemolysin III homolog,channel protein, hemolysin III family,Haemolysin-III related	-0.448815	4.16559	0.897233	35.5	0.0623053	0.0605746	0.00346141	0.0017307	0.0422535	No
BAL062_00634	BAL062_00634	alpha-beta hydrolase family esterase,Patatin-like phospholipase	-0.732139	4.80643	0.882468	49.5	0.063234	0.0645245	0.00258098	0.00387147	0.0505051	No
BAL062_00636	fadJ	3-hydroxyacyl-CoA dehydrogenase,Fatty acid oxidation complex subunit alpha,multifunctional fatty acid oxidation complex subunit alpha,Predicted nucleic-acid-binding protein containing a Zn-ribbon,fatty oxidation complex, alpha subunit FadJ,3-hydroxyacyl-CoA dehydrogenase, NAD binding domain	-2.80718	4.7729	0.341849	79.5	0.0421348	0.0405743	0.000520183	0.000520183	0.0125786	No
BAL062_00639	frc_1	acyl-CoA transferases/carnitine dehydratase,Formyl-coenzyme A transferase,putative CoA-transferase,Predicted acyl-CoA transferases/carnitine dehydratase,formyl-CoA transferase,CoA-transferase family III	0.612093	4.71473	0.895567	59.5	0.0585841	0.059577	0.00099295	0.00297885	0.0336134	No
BAL062_00640	oprB_1	porin B,Outer membrane protein D1,Carbohydrate-selective porin,Carbohydrate-selective porin, OprB family	0.513282	5.19136	0.966497	70	0.0629098	0.0611377	0.00797448	0.00443027	0.1	No
BAL062_00642	cysI	sulfite reductase,Sulfite reductase [ferredoxin],ferredoxin-nitrite reductase,Sulfite reductase, beta subunit (hemoprotein),precorrin-3B synthase,Nitrite and sulphite reductase 4Fe-4S domain	-2.44359	4.53734	0.378818	65.5	0.0466342	0.0419032	0.00135172	0	0.0152672	No
BAL062_00646	thlA_1	acetyl-CoA acetyltransferase (acetoacetyl-CoA thiolase),Acetyl-CoA acetyltransferase,acetyl-CoA acetyltransferase,Transcription-associated recombination protein,acetyl-CoA C-acetyltransferase,Thiolase, N-terminal domain	-2.37987	4.47722	0.376584	58.5	0.058579	0.0519652	0.00188964	0	0.017094	No
BAL062_00652	rsmC	16S RNA G1207 methylase RsmC,Ribosomal RNA small subunit methyltransferase C,16S ribosomal RNA m2G1207 methyltransferase,16S RNA G1207 methylase RsmC,protein-(glutamine-N5) methyltransferase, release factor-specific,Methyltransferase small domain	1.17449	3.41666	0.500277	34	0.0372562	0.0372562	0.00438308	0.00109577	0.0735294	No
BAL062_00653	xanP	transporter,Xanthine permease XanP,uracil transporter,xanthine permease,Permease family	-1.32676	4.83099	0.734334	54	0.0449677	0.0433325	0.00245278	0	0.0277778	No
BAL062_00654	typA	typA,Tyrosine phosphorylated protein A,GTP-binding protein,GTPases - translation elongation factors,GTP-binding protein TypA/BipA,Elongation factor Tu GTP binding domain	1.21801	3.10432	0.480024	58.5	0.0344953	0.0363108	0.00121036	0.00121036	0.034188	No
BAL062_00658	mutM	mutM,Formamidopyrimidine-DNA glycosylase,formamidopyrimidine/5-formyluracil/ 5-hydroxymethyluracil DNA glycosylase,formamidopyrimidine-DNA glycosylase,Formamidopyrimidine-DNA glycosylase N-terminal domain	0.839363	4.50061	0.834575	33.5	0.0444444	0.0457912	0.0013468	0	0.0149254	No
BAL062_00663	BAL062_00663	outer membrane receptor protein,Outer membrane cobalamin receptor protein,TonB-dependent siderophore receptor,TonB dependent receptor	-0.984969	4.06354	0.6483	55	0.0485009	0.0485009	0.000881834	0.0026455	0.0363636	No
BAL062_00665	BAL062_00665	auxin efflux Carrier,putative transporter YfdV,auxin efflux carrier,Membrane transport protein	-0.908871	4.03324	0.700349	34.5	0.0420875	0.040885	0.002405	0.002405	0.057971	No
BAL062_00673	proS	proS,Proline--tRNA ligase,prolyl-tRNA synthetase,Prolyl-tRNA synthetase,proline--tRNA ligase,tRNA synthetase class II core domain (G, H, P, S and T)	5.77523	-2.64307	0.155493	5.5	0.0032375	0.003885	0.001295	0	0.181818	No
BAL062_00680	mcpB	pilJ,H3,methyl-accepting chemotaxis protein II,Predicted periplasmic ligand-binding sensor domain,Methyl-accepting chemotaxis protein (MCP) signaling domain	-0.00289879	5.30949	1	77.5	0.0406178	0.0422212	0.00160333	0.00213778	0.0451613	No
BAL062_00681	cheA	Chemotactic signal transduction system,Chemotaxis protein CheA,chemotaxis protein CheA,Signal transduction histidine kinase, nitrogen specific,phosphate regulon transcriptional regulatory protein PhoB,Hpt domain	-0.3283	6.19692	1	196	0.0489076	0.047433	0.00172037	0.00172037	0.0357143	No
BAL062_00685	BAL062_00685	Domain of unknown function (DUF1853)	-1.51621	4.15585	0.444962	33	0.0440044	0.0366703	0.00122234	0.00122234	0.030303	No
BAL062_00695	cysJ	bifunctional sulfite reductase flavoprotein alpha-component/iron-uptake factor,Sulfite reductase [NADPH] flavoprotein alpha-component,sulfite reductase subunit alpha,Uncharacterized iron-regulated membrane protein,sulfite reductase [NADPH] flavoprotein, alpha-component,Flavodoxin	-1.28727	5.83933	0.77628	114	0.0488592	0.0506042	0.00218122	0.00130873	0.0350877	No
BAL062_00698	bcr_1	MFS superfamily bicyclomycin/multidrug transportprotein,Sulfonamide resistance protein,bicyclomycin/multidrug efflux system,Arabinose efflux permease,drug resistance transporter, Bcr/CflA subfamily,Major Facilitator Superfamily	-1.93438	5.19245	0.592708	69.5	0.0631001	0.0640146	0.00182899	0.00182899	0.028777	No
BAL062_00701	BAL062_00701	Putative amino-acid transport protein,Na+/alanine symporter,amino acid carrier protein,Sodium:alanine symporter family	-1.51195	6.18052	0.720458	95	0.0707618	0.0722674	0.00376393	0.00301114	0.0473684	No
BAL062_00702	rssA_1	Patatin-like phospholipase family protein,NTE family protein rssA,hypothetical protein,Patatin,Patatin-like phospholipase	-1.10993	4.31473	0.700921	50.5	0.0605413	0.0593542	0.00474834	0	0.039604	No
BAL062_00706	BAL062_00706	Protein of unknown function (DUF1176)	-0.636121	4.76054	0.908791	49	0.0499376	0.0520183	0.00416146	0.0031211	0.0714286	No
BAL062_00722	BAL062_00722	Putative long-chain fatty acid transport protein,Outer membrane protein transport protein (OMPP1/FadL/TodX)	-0.463532	5.84697	1	98.5	0.0727513	0.0720165	0.00514403	0.00661376	0.0812183	No
BAL062_00724	appY_2	AraC type DNA binding domain containing protein,M5 polypeptide,DNA-binding transcriptional activator FeaR,DNA gyrase inhibitor,YSIRK-targeted surface antigen transcriptional regulator,Arabinose-binding domain of AraC transcription regulator, N-term	-2.63333	4.62128	0.336689	49.5	0.0515298	0.0547504	0.00107354	0.00107354	0.020202	No
BAL062_00727	uppP	uppP,Undecaprenyl-diphosphatase,undecaprenyl pyrophosphate phosphatase,undecaprenyl-diphosphatase UppP,Bacitracin resistance protein BacA	-3.10273	4.15939	0.161088	25.5	0.03663	0.03256	0.00135667	0	0.0196078	No
BAL062_00728	btr_1	AraC-type DNA-binding domain-containing protein,Bacillibactin transport regulator,transcriptional activator FtrA,Adenosine deaminase,YSIRK-targeted surface antigen transcriptional regulator,AraC-type transcriptional regulator N-terminus	-1.43892	4.12898	0.493328	43.5	0.0546856	0.0534427	0.00124285	0.00124285	0.0229885	No
BAL062_00729	ppsC_1	oxydoreductase protein, zinc-containing (quinone oxidoreductase, NADPH dependent),Beta-ketoacyl-acyl-carrier-protein synthase I,quinone oxidoreductase, NADPH-dependent,putative NAD(P)H quinone oxidoreductase, PIG3 family,Zinc-binding dehydrogenase	-3.66958	4.57724	0.1637	48.5	0.0544989	0.0533867	0	0.00111222	0.0103093	No
BAL062_00732	aroP_2	aromatic amino acid APC transporter,General aromatic amino acid permease,aromatic amino acid transporter,Amino acid transporters,GABA permease,Amino acid permease	-0.668004	4.5839	0.876393	44	0.038512	0.0335955	0.00245821	0.000819403	0.0454545	No
BAL062_00733	prpF	AcnD-accessory protein PrpF,3-methylitaconate isomerase,probable AcnD-accessory protein PrpF,PrpF protein	-1.83536	5.41942	0.642216	52	0.0458287	0.0514403	0.00374111	0.00187056	0.0576923	No
BAL062_00734	ispA	geranyltranstransferase,Farnesyl diphosphate synthase,geranyltranstransferase,Geranylgeranyl pyrophosphate synthase,heptaprenyl diphosphate synthase component II,Polyprenyl synthetase	1.61828	-0.24789	0.825029	24.5	0.0292398	0.0304581	0.00121832	0	0.0204082	No
BAL062_00736	qmcA	membrane protease subunit,hypothetical protein,FtsH protease regulator HflK,Uncharacterized protein conserved in bacteria,HflK protein,SPFH domain / Band 7 family	-0.926386	4.37785	0.735013	38	0.0506823	0.0480832	0.00389864	0.00259909	0.0657895	No
BAL062_00738	rssA_2	alpha-beta hydrolase family esterase,NTE family protein rssA,hypothetical protein,Patatin-like phospholipase	-0.67477	4.58962	0.875129	46.5	0.0556766	0.056887	0.00363108	0.00242072	0.0537634	No
BAL062_00745	BAL062_00745	Pap2,PAP2 (acid phosphatase) superfamily protein,PAP2 superfamily	1.01744	2.63176	0.589005	15.5	0.0277778	0.0296296	0.00555556	0.0037037	0.16129	No
BAL062_00751	valS	valyl-tRNA synthetase,Valine--tRNA ligase,valyl-tRNA synthetase,Valyl-tRNA synthetase,valine--tRNA ligase,tRNA synthetases class I (I, L, M and V)	7.58957	-1.26141	4.51e-05	9	0.00347222	0.00347222	0.000771605	0.000385802	0.166667	No
BAL062_00752	BAL062_00752	hypothetical protein	-2.12948	4.17498	0.280655	20.5	0.0344149	0.0327761	0.00163881	0.00163881	0.0487805	No
BAL062_00753	fabG_3	dehydrogenase,3-oxoacyl-[acyl-carrier-protein] reductase FabG,short chain dehydrogenase,Uncharacterized conserved protein,3-oxoacyl-[acyl-carrier-protein] reductase,short chain dehydrogenase	-0.771125	4.33658	0.829757	48.5	0.0715958	0.0619579	0.00550737	0	0.0412371	No
BAL062_00755	ybjQ	hypothetical protein,hypothetical protein,Domain of unknown function (DUF74)	-2.06668	4.1193	0.299882	24.5	0.063857	0.0613027	0.00255428	0.00255428	0.0408163	No
BAL062_00757	oprM_1	outer membrane protein,Outer membrane protein oprM precursor,copper/silver efflux system outer membrane protein CusC,efflux transporter, outer membrane factor (OMF) lipoprotein, NodT family,Outer membrane efflux protein	-4.33726	5.28477	0.255297	65.5	0.0504009	0.0496373	0.00076365	0	0.00763359	No
BAL062_00758	mexB_1	AdeJ,Multidrug-efflux transporter MexB,aminoglycoside/multidrug efflux system,RND transporter, hydrophobe/amphiphile efflux-1 (HAE1) family,AcrB/AcrD/AcrF family	-2.35658	6.02334	0.52987	159	0.0563075	0.0549085	0.00139894	0.00104921	0.0220126	No
BAL062_00761	BAL062_00761	site specific recombinase,Site-specific recombinase,Site-specific recombinase	-0.0124869	5.45715	1	83.5	0.0485201	0.0415117	0.00323468	0.000539113	0.0419162	No
BAL062_00766	BAL062_00766	putative lipoprotein,Protein of unknown function (DUF3298)	-2.20942	4.24614	0.279387	36.5	0.0506971	0.0521053	0.00140825	0.00140825	0.0273973	No
BAL062_00768	cysG	Multifunctional protein,Siroheme synthase,siroheme synthase,Uroporphyrinogen-III methylase,uroporphyrinogen-III C-methyltransferase,Tetrapyrrole (Corrin/Porphyrin) Methylases	-0.749908	4.49686	0.839505	59.5	0.0469028	0.0493288	0.00242601	0.000808669	0.0336134	No
BAL062_00773	dhaT_1	alcohol dehydrogenase,1,3-propanediol dehydrogenase,bifunctional acetaldehyde-CoA/alcohol dehydrogenase,Glycerol dehydrogenase and related enzymes,lactaldehyde reductase,Iron-containing alcohol dehydrogenase	-2.21145	6.19132	0.557291	65.5	0.0590717	0.06376	0.00375059	0.00375059	0.0610687	No
BAL062_00774	BAL062_00774	hypothetical protein	-1.94308	4.52266	0.443564	17	0.0469136	0.037037	0.00246914	0.00246914	0.0588235	No
BAL062_00777	rpoD	sigma D (sigma 70) factor of RNA polymerase , major sigma factor during exponential growth,Sigma-70,RNA polymerase sigma factor RpoD,RNA polymerase sigma factor RpoD,Sigma-70, non-essential region	4.73487	-2.74418	0.374228	6.5	0.00353294	0.00412177	0.000588824	0	0.0769231	No
BAL062_00781	yibN_1	sulfurtransferase,hypothetical protein,putative rhodanese-related sulfurtransferase,Uncharacterized conserved protein,Rhodanese-like domain	-12.4597	4.0214	0.0765523	55.5	0.0690723	0.0631178	0	0	0	No
BAL062_00791	sucC	succinyl-CoA synthetase subunit beta,Succinyl-CoA ligase [ADP-forming] subunit beta,succinyl-CoA synthetase subunit beta,Succinyl-CoA synthetase, beta subunit,succinate-CoA ligase, beta subunit,ATP-grasp domain	2.98152	0.802637	0.0966334	28	0.0295154	0.0238027	0.00190422	0.00190422	0.0714286	No
BAL062_00792	sucD	succinyl-CoA synthetase subunit alpha,Succinyl-CoA ligase [ADP-forming] subunit alpha,succinyl-CoA synthetase subunit alpha,Succinyl-CoA synthetase, alpha subunit,succinate-CoA ligase, alpha subunit,CoA binding domain	3.10246	1.08999	0.164631	43.5	0.0511286	0.0573638	0	0.00374111	0.0344828	No
BAL062_00800	BAL062_00800	Mur ligase middle region,Bacterial capsule synthesis protein PGA_cap	-0.756107	4.58412	0.839505	57.5	0.0392915	0.0347826	0.000644122	0.00193237	0.0347826	No
BAL062_00804	cat	chloramphenicol acetyltransferase,Chloramphenicol acetyltransferase,putative lipopolysaccharide biosynthesis O-acetyl transferase WbbJ,Acetyltransferase (isoleucine patch superfamily),phosphonate metabolim protein, transferase hexapeptide repeat family,Bacterial transferase hexapeptide (six repeats)	1.19124	2.08482	0.558087	15	0.028085	0.0245743	0.00175531	0.00175531	0.0666667	No
BAL062_00808	BAL062_00808	Apolipoprotein A1/A4/E domain	-2.31913	4.42048	0.377241	32.5	0.0661376	0.0566893	0.00377929	0	0.0307692	No
BAL062_00812	ftsH	cell division protein,ATP-dependent zinc metalloprotease FtsH,ATP-dependent metalloprotease,Ribosome-associated chaperone zuotin,ATP-dependent metallopeptidase HflB,Peptidase family M41	6.41191	-2.60572	0.077525	5.5	0.0041022	0.00234412	0.000586029	0.000586029	0.181818	No
BAL062_00823	kgtP_1	kgtP,Alpha-ketoglutarate permease,alpha-ketoglutarate transporter,Arabinose efflux permease,MFS transporter, metabolite:H+ symporter (MHS) family protein,Sugar (and other) transporter	-1.7985	4.45497	0.475016	56.5	0.047138	0.0479798	0.0016835	0.000841751	0.0265487	No
BAL062_00824	glpk	glycerol kinase,Glycerol kinase,glycerol kinase,Pentose-5-phosphate-3-epimerase,glycerol kinase,FGGY family of carbohydrate kinases, N-terminal domain	-2.34432	5.33667	0.533414	71	0.0515426	0.0530152	0.00220897	0.000736323	0.028169	No
BAL062_00825	glpD	glpD,Aerobic glycerol-3-phosphate dehydrogenase,glycerol-3-phosphate dehydrogenase,Anaerobic glycerol-3-phosphate dehydrogenase,glycerol-3-phosphate dehydrogenase, anaerobic, A subunit,FAD dependent oxidoreductase	-1.3899	4.95753	0.699097	79.5	0.0548968	0.0614844	0.00146391	0.000731957	0.0188679	No
BAL062_00826	pckG	phosphoenolpyruvate carboxykinase,Phosphoenolpyruvate carboxykinase [GTP],phosphoenolpyruvate carboxykinase,Phosphoenolpyruvate carboxykinase	0.985191	5.14978	0.835121	77	0.0478875	0.0454628	0.00121234	0.00363702	0.0519481	No
BAL062_00828	BAL062_00828	phosphohydrolase,Uncharacterized protein conserved in bacteria,exonuclease SbcCD, D subunit,Calcineurin-like phosphoesterase	-2.6701	5.67433	0.49699	49	0.0731957	0.0702679	0.00439174	0	0.0306122	No
BAL062_00829	BAL062_00829	surface adhesion protein,type I secretion C-terminal target domain (VC_A0849 subclass),BNR/Asp-box repeat	-0.0483498	7.78775	1	374.5	0.0431401	0.0416681	0.00147197	0.00203811	0.0413885	No
BAL062_00834	glpQ	glycerophosphoryl diester phosphodiesterase,Glycerophosphoryl diester phosphodiesterase precursor,glycerophosphodiester phosphodiesterase,Membrane domain of membrane-anchored glycerophosphoryl diester phosphodiesterase,Glycerophosphoryl diester phosphodiesterase family	0.142863	4.42122	1	44.5	0.0437445	0.0427724	0	0.0038884	0.0449438	No
BAL062_00837	htpX	heat shock protein HtpX,Protease HtpX,heat shock protein HtpX,Putative Zn-dependent protease,Peptidase family M48	-1.53471	4.2817	0.544168	41.5	0.0502821	0.0515085	0.00245278	0	0.0240964	No
BAL062_00838	slt_2	soluble lytic murein transglycosylase,Soluble lytic murein transglycosylase precursor,membrane-bound lytic transglycosylase F,Transglycosylase SLT domain	-0.439086	4.49723	0.944495	34.5	0.0462963	0.0424383	0.00128601	0.00128601	0.0289855	No
BAL062_00839	ttcA	C32 tRNA thiolase,tRNA 2-thiocytidine biosynthesis protein TtcA,tRNA 2-thiocytidine biosynthesis protein TtcA,Predicted ATPase of the PP-loop superfamily implicated in cell cycle control,tRNA(Ile)-lysidine synthetase,PP-loop family	0.547159	4.84464	0.933575	36.5	0.0404709	0.0490557	0.00735835	0.00245278	0.109589	No
BAL062_00840	BAL062_00840	putative sterol carrier protein,Putative sterol carrier protein,SCP-2 sterol transfer family	1.15695	2.14994	0.558333	14.5	0.0434028	0.0405093	0.00289352	0.00289352	0.0689655	No
BAL062_00841	mltF	soluble lytic transglycosylase fused to an ABC-type amino acid-binding protein,Membrane-bound lytic murein transglycosylase F precursor,membrane-bound lytic transglycosylase F,Transglycosylase SLT domain	-1.59403	4.68999	0.60291	59	0.0628931	0.0549067	0.00299491	0.000998303	0.0338983	No
BAL062_00849	BAL062_00849	Putative metal hydrolase,Predicted metal-dependent hydrolase	1.68235	2.76375	0.282083	18.5	0.0270062	0.0205761	0.00257202	0.00257202	0.108108	No
BAL062_00851	drgA	Nitroreductase,hypothetical protein,dihydropteridine reductase,5,6-dimethylbenzimidazole synthase,Nitroreductase family	-1.15686	4.16185	0.577156	23	0.0421709	0.0421709	0	0.00366703	0.0434783	No
BAL062_00854	glxK	glycerate kinase,Glycerate kinase,glycerate kinase I,glycerate kinase,Glycerate kinase family	-1.95458	4.01976	0.342261	46.5	0.0470159	0.0422184	0.000959509	0.000959509	0.0215054	No
BAL062_00860	BAL062_00860	Uncharacterized protein conserved in bacteria,Tim44-like domain	-3.59091	4.61649	0.226688	41.5	0.0443081	0.0499886	0.00113611	0	0.0120482	No
BAL062_00862	cycA_1	cycA,D-serine/D-alanine/glycine transporter,D-alanine/D-serine/glycine permease,Amino acid transporters,GABA permease,Amino acid permease	-0.451193	5.07168	0.994231	76	0.0563444	0.0578469	0.00150252	0.00150252	0.0263158	No
BAL062_00866	yrhP	resistance factor to homoserine/threonine, RhtB family,Homoserine/homoserine lactone efflux protein,homoserine/homoserine lactone efflux protein,homoserine/Threonine efflux protein,LysE type translocator	-1.87744	4.01386	0.422852	32	0.0551994	0.0587607	0.00356125	0	0.03125	No
BAL062_00867	xerC	site-specific tyrosine recombinase,Tyrosine recombinase XerC,site-specific tyrosine recombinase XerC,Site-specific recombinase XerC,tyrosine recombinase XerC,Phage integrase family	3.211	-0.698915	0.374039	13	0.0179791	0.0131847	0.00119861	0	0.0384615	No
BAL062_00870	gyrA	DNA gyrase, subunit A, type II topoisomerase,DNA gyrase subunit A,DNA gyrase subunit A,Type IIA topoisomerase (DNA gyrase/topo II, topoisomerase IV), A subunit,DNA gyrase, A subunit,DNA gyrase/topoisomerase IV, subunit A	4.2024	-2.39669	0.533254	9	0.00327399	0.00409249	0.000409249	0	0.0555556	No
BAL062_00880	BAL062_00880	membrane-fusion protein,putative efflux pump membrane fusion protein,efflux pump membrane protein,HlyD family secretion protein	-1.44376	4.13321	0.492737	41	0.0376312	0.043573	0.00198059	0.000990295	0.0365854	No
BAL062_00881	BAL062_00881	putative RND family drug transporter,type I secretion outer membrane protein, TolC family,Outer membrane efflux protein	0.502773	5.29938	0.979922	52.5	0.0388292	0.0395759	0.00224014	0.00298686	0.0666667	No
BAL062_00882	serC	phosphoserine aminotransferase,Phosphoserine aminotransferase,3-phosphoserine/phosphohydroxythreonine aminotransferase,Phosphoserine aminotransferase,phosphoserine transaminase,Aminotransferase class-V	5.84662	-2.77416	0.182592	5	0.00514403	0.00514403	0	0.00102881	0.1	No
BAL062_00885	yaiI	hypothetical protein,hypothetical protein,Uncharacterized BCR, YaiI/YqxD family COG1671	0.579355	4.24809	0.832727	22.5	0.0522317	0.0546059	0.00474834	0.00237417	0.0666667	No
BAL062_00886	yedA	protein pagO,Uncharacterized inner membrane transporter yedA,putative DMT superfamily transporter inner membrane protein,Predicted permease, DMT superfamily,carboxylate/amino acid/amine transporter,EamA-like transporter family	-1.21458	4.34921	0.630911	38	0.0476714	0.0452267	0.00366703	0.00122234	0.0526316	No
BAL062_00890	htrB_1	lipid A biosynthesis lauroyl acyltransferase,Lipid A biosynthesis lauroyl acyltransferase,lipid A biosynthesis lauroyl acyltransferase,Lauroyl/myristoyl acyltransferase,lipid A biosynthesis lauroyl (or palmitoleoyl) acyltransferase,Bacterial lipid A biosynthesis acyltransferase	3.29636	-1.71402	0.444962	5	0.00338753	0.00790425	0.00112918	0	0.1	No
BAL062_00892	BAL062_00892	Putative hydrolase,Alpha/beta hydrolase family	-2.4037	4.50036	0.378799	42	0.0534979	0.0617284	0.00274348	0	0.0238095	No
BAL062_00895	yhhT	Putative permease,hypothetical protein,pheromone autoinducer 2 transporter,sporulation integral membrane protein YtvI,Domain of unknown function DUF20	-2.41912	5.65021	0.516139	70.5	0.0642099	0.0670017	0.00279174	0.00186116	0.035461	No
BAL062_00897	BAL062_00897	signal peptide,rhombotarget A	-0.638581	4.32615	0.839505	58	0.0366168	0.0330152	0.00120055	0.00180083	0.0431034	No
BAL062_00911	yxeP_1	Metal-dependent hydrolase of the aminoacylase-2/carboxypeptidase-Z family,Uncharacterized hydrolase YxeP,succinyl-diaminopimelate desuccinylase,Metal-dependent amidase/aminoacylase/carboxypeptidase,amidohydrolase,Peptid ase family M20/M25/M40	-12.6264	4.17068	0.0765523	53.5	0.0449438	0.0441115	0	0	0	No
BAL062_00912	ruvB	Holliday junction DNA helicase RuvB,Holliday junction ATP-dependent DNA helicase RuvB,Holliday junction DNA helicase RuvB,Holliday junction resolvasome, helicase subunit,Holliday junction DNA helicase RuvB,Holliday junction DNA helicase ruvB N-terminus	3.48963	0.787909	0.077525	30	0.0276396	0.0386954	0.00110558	0.00331675	0.0666667	No
BAL062_00914	dgt	deoxyguanosinetriphosphate triphosphohydrolase,Deoxyguanosinetriphosphate triphosphohydrolase,deoxyguanosinetriphosphate triphosphohydrolase-like protein,putative dGTPase,HD domain	-1.1695	4.59188	0.708262	60.5	0.0463999	0.053857	0.00248571	0.00165714	0.0413223	No
BAL062_00915	purL	phosphoribosylformylglycinamidine synthase,Phosphoribosylformylglycinamidine synthase,phosphoribosylformylglycinamidine synthase,Phosphoribosylformylglycinamidine (FGAM) synthase, glutamine amidotransferase domain,phosphoribosylformylglycinamidine synthase,AIR synthase related protein, C-terminal domain	0.457955	4.29504	0.951449	105	0.0301397	0.0307193	0.00115922	0	0.0190476	No
BAL062_00926	queE	organic radical activating protein,7-carboxy-7-deazaguanine synthase,Predicted membrane protein,putative 7-cyano-7-deazaguanosine (preQ0) biosynthesis protein QueE,Radical SAM superfamily	1.2033	2.07371	0.554842	25	0.0406313	0.0375059	0.00156274	0.00156274	0.04	No
BAL062_00939	nadB	L-aspartate oxidase,L-aspartate oxidase,L-aspartate oxidase,Aspartate oxidase,L-aspartate oxidase,FAD binding domain	-0.185466	4.8848	1	69.5	0.0478114	0.0457912	0.0013468	0.0020202	0.0359712	No
BAL062_00940	mucD_1	serine protease,Probable periplasmic serine endoprotease DegP-like precursor,serine endoprotease,Predicted protease with the C-terminal PDZ domain,peptidase Do,PDZ domain (Also known as DHR or GLGF)	-2.16376	4.85635	0.529341	59.5	0.0484144	0.0476075	0.00242072	0	0.0252101	No
BAL062_00944	BAL062_00944	signal peptide	1.19298	1.0945	0.655659	6	0.0177778	0.0177778	0.00296296	0.00296296	0.166667	No
BAL062_00953	ydfG	L-allo-threonine dehydrogenase,NADP-dependent 3-hydroxy acid dehydrogenase YdfG,malonic semialdehyde reductase,Outer membrane receptor for Fe3+-dicitrate,3-oxoacyl-[acyl-carrier-protein] reductase,short chain dehydrogenase	-0.866258	4.03501	0.728503	31.5	0.0468453	0.0453813	0.00292783	0.00146391	0.047619	No
BAL062_00958	BAL062_00958	aspC,Aspartate aminotransferase,aspartate aminotransferase,Prephenate dehydrogenase,LL-diaminopimelate aminotransferase,Aminotransferase class I and II	-2.03539	5.49376	0.591203	40	0.0341604	0.0377562	0.00179791	0.00269687	0.0625	No
BAL062_00960	yedQ	PAS/PAC sensor-containing diguanylate cyclase/phosphodiesterase,Probable diguanylate cyclase YdaM,response regulator PleD,MHYT domain (predicted integral membrane sensor domain),diguanylate cyclase (GGDEF) domain,GGDEF domain	0.269504	4.07289	1	53	0.0433001	0.0386608	0.000773216	0.00154643	0.0283019	No
BAL062_00961	BAL062_00961	hypothetical protein	-0.631974	4.28563	0.831805	40	0.0589226	0.0533109	0.00140292	0.00280584	0.0375	No
BAL062_00964	rarD	permease,hypothetical protein,putative chloramphenical resistance permease RarD,Predicted permeases,protein RarD,EamA-like transporter family	-0.116865	4.26439	1	38	0.042328	0.0470312	0.00235156	0.00235156	0.0526316	No
BAL062_00969	proB	gamma-glutamyl kinase,Glutamate 5-kinase,gamma-glutamyl kinase,Gamma-glutamyl phosphate reductase,glutamate 5-kinase,Amino acid kinase family	-0.675023	5.19168	0.929797	61	0.0568293	0.0627082	0.00293945	0.00587889	0.0737705	No
BAL062_00973	BAL062_00973	2-nitropropane dioxygenase,Dihydroorotate dehydrogenase,putative enoyl-[acyl-carrier-protein] reductase II,Nitronate monooxygenase	-3.53508	4.46424	0.15018	41	0.045633	0.0413881	0	0.00106123	0.0121951	No
BAL062_00975	BAL062_00975	signal peptide,Putative Zn-dependent protease, contains TPR repeats	-3.03671	4.03603	0.13458	51	0.04277	0.0500501	0	0.000910001	0.00980392	No
BAL062_00978	BAL062_00978	hypothetical protein	-1.64105	4.26373	0.430985	60.5	0.034327	0.0385426	0.000602228	0.000602228	0.0165289	No
BAL062_00981	BAL062_00981	hypothetical protein	1.00167	3.83024	0.715136	14.5	0.0209927	0.0224921	0.00149948	0	0.0344828	No
BAL062_00985	dacD	putative D-ala-D-ala-carboxypeptidase, penicillin-binding protein,D-alanyl-D-alanine carboxypeptidase dacD precursor,D-alanyl-D-alanine carboxypeptidase,D-alanyl-D-alanine carboxypeptidase	-1.24962	5.1102	0.757323	59.5	0.0496633	0.0505051	0.003367	0.00252525	0.0588235	No
BAL062_00986	BAL062_00986	protease,Predicted protease with the C-terminal PDZ domain,M61 glycyl aminopeptidase	-0.235384	5.00717	1	72.5	0.0515128	0.043036	0.00130412	0.00260824	0.0413793	No
BAL062_00989	icd_2	isocitrate dehydrogenase,Isocitrate dehydrogenase [NADP],isocitrate dehydrogenase,isocitrate dehydrogenase, NADP-dependent,Isocitrate/isopropylmalate dehydrogenase	-2.60307	5.23951	0.491761	39	0.0327057	0.0362415	0.00265182	0	0.0384615	No
BAL062_00991	BAL062_00991	hypothetical protein	-2.03738	4.09333	0.311358	13	0.0351446	0.0351446	0.00270343	0.00270343	0.0769231	No
BAL062_00993	gltR_2	LysR family transcriptional regulator,HTH-type transcriptional regulator gltR,DNA-binding transcriptional regulator IlvY,aminoethylphosphonate catabolism associated LysR family transcriptional regulator,LysR substrate binding domain	-12.7604	4.29013	0.0765523	32	0.0403124	0.0403124	0	0	0	No
BAL062_00996	ptrA	putative Zn-dependent peptidase,Protease 3 precursor,protease3,Peptidase M16 inactive domain	-2.67928	5.22549	0.44661	88	0.0365947	0.0341818	0.000804279	0.000402139	0.0170455	No
BAL062_00999	BAL062_00999	adenylate cyclase,Uncharacterized conserved protein,CHAD domain	-1.17848	4.27071	0.599671	56	0.0409836	0.0440194	0.00151791	0.00151791	0.0357143	No
BAL062_01006	BAL062_01006	permease,Domain of unknown function DUF20	-0.811639	4.64003	0.86113	37	0.0415164	0.0393314	0.00327761	0	0.0405405	No
BAL062_01007	fabR_1	TetR family transcriptional regulator,HTH-type transcriptional repressor fabR,DNA-binding transcriptional repressor FabR,Bacterial regulatory proteins, tetR family	-2.7322	4.70759	0.341849	23.5	0.0351213	0.0399106	0.00159642	0.00159642	0.0425532	No
BAL062_01013	dat	diaminobutyrate--2-oxoglutarate aminotransferase,Diaminobutyrate--2-oxoglutarate aminotransferase,diaminobutyrate--2-oxoglutarate aminotransferase,4-aminobutyrate aminotransferase and related aminotransferases,2,4-diaminobutyrate 4-transaminase,Aminotransferase class-III	3.72206	-0.630534	0.0996556	24	0.0210254	0.0177907	0.00161734	0.000808669	0.0625	No
BAL062_01014	ddc	L-2,4-diaminobutyrate decarboxylase,L-2,4-diaminobutyrate decarboxylase,L-tyrosine decarboxylase,4-aminobutyrate aminotransferase and related aminotransferases,putative pyridoxal-dependent aspartate 1-decarboxylase,Pyridoxal-dependent decarboxylase conserved domain	7.63524	3.9923	0.00865439	31	0.0231934	0.0217439	0.000724795	0.000724795	0.0322581	No
BAL062_01017	ipdC	Putative pyruvate decarboxylase/indolepyruvate decarboxylase,Indole-3-pyruvate decarboxylase,acetolactate synthase,Acetolactate synthase,indolepyruvate decarboxylase,Thiamine pyrophosphate enzyme, N-terminal TPP binding domain	-2.3971	5.06022	0.503521	80	0.0471029	0.0561363	0.00193573	0	0.01875	No
BAL062_01018	aroP_3	Aromatic amino acid transporter,General aromatic amino acid permease,aromatic amino acid transporter,Amino acid transporters,GABA permease,Amino acid permease	-0.32954	4.5343	1	51	0.0426731	0.0394525	0.00322061	0.00161031	0.0588235	No
BAL062_01019	sphX	phosphate transporter,hypothetical protein,phosphate binding protein,PBP superfamily domain	-2.03834	4.74434	0.530937	28	0.0312231	0.0290698	0.00215332	0	0.0357143	No
BAL062_01020	pstC	high-affinity phosphate ABC transporter membrane protein,Phosphate transport system permease protein pstC,phosphate transporter permease subunit PstC,ABC-type phosphate transport system, permease component,phosphate ABC transporter, permease protein PstC,Phosphate ATP-binding cassette transporter	-3.91706	4.91203	0.242711	55.5	0.0450886	0.0442834	0.000805153	0	0.00900901	No
BAL062_01021	pstA	phosphate ABC transporter permease,Phosphate transport system permease protein pstA,phosphate transporter permease subunit PtsA,ABC-type phosphate transport system, permease component,phosphate ABC transporter, permease protein PstA,Domain of unknown function (DUF3333)	-1.98889	5.944	0.601987	60.5	0.0468924	0.0492767	0.00158957	0.00317914	0.0495868	No
BAL062_01022	pstB	phosphate transporter ATP-binding protein,Phosphate import ATP-binding protein PstB,phosphate transporter ATP-binding protein,ABC-type histidine transport system, ATPase component,phosphate ABC transporter, ATP-binding protein,ABC transporter	-4.31206	5.26252	0.253907	47.5	0.0566015	0.0602929	0.00123047	0	0.0105263	No
BAL062_01024	BAL062_01024	subtilisin-like serine protease,Por secretion system C-terminal sorting domain,Cna protein B-type domain	-1.57628	5.06708	0.65888	75	0.0370878	0.0391201	0.000508053	0.000508053	0.0133333	No
BAL062_01029	nudJ	Putative Nudix hydrolase,Phosphatase nudJ,NADH pyrophosphatase,NTP pyrophosphohydrolases containing a Zn-finger, probably nucleic-acid-binding,nucleoside triphosphatase YtkD,NUDIX domain	1.00822	2.19769	0.780781	8.5	0.0181777	0.0204499	0	0.00227221	0.0588235	No
BAL062_01030	yrdA_1	carbonic anhydrase,hypothetical protein,carnitine operon protein CaiE,Acetyltransferase (isoleucine patch superfamily),phenylacetic acid degradation protein PaaY,Bacterial transferase hexapeptide (six repeats)	-3.26621	4.31264	0.175529	24.5	0.04477	0.0549451	0.002035	0	0.0204082	No
BAL062_01034	surE_1	survival protein (acid phosphatase),5'-nucleotidase surE,5'(3')-nucleotidase/polyphosphatase,5'/3'-nucleotidase SurE,Survival protein SurE	-0.755862	4.22579	0.774645	35	0.0578704	0.0434028	0.00289352	0.00289352	0.0571429	No
BAL062_01035	nlpD_1	nlpD,Murein hydrolase activator NlpD precursor,lipoprotein NlpD,Membrane-bound metallopeptidase,Peptidase family M23	-0.913844	5.54216	0.875036	56.5	0.0762134	0.0748763	0.00534831	0.00267415	0.0530973	No
BAL062_01037	BAL062_01037	Putative ATP-dependent protease,ATP-dependent protease Lon,Archaeal serine proteases,putative ATP-dependent protease,Lon protease (S16) C-terminal proteolytic domain	-0.619463	5.60469	0.95628	117	0.0496373	0.0496373	0.001697	0.001697	0.034188	No
BAL062_01042	BAL062_01042	PAS/PAC domain-containing protein,cyclic-di-GMP phosphodiesterase,MHYT domain (predicted integral membrane sensor domain),EAL domain	-1.96355	4.67711	0.533847	67	0.0355723	0.0345261	0.00156937	0	0.0223881	No
BAL062_01043	BAL062_01043	hypothetical protein	-2.36117	6.24649	0.527047	79	0.0477281	0.0528191	0.00127275	0.00190913	0.0316456	No
BAL062_01044	kamA	lysine 2,3-aminomutase,L-lysine 2,3-aminomutase,lysine-2,3-aminomutase-like protein,Radical SAM superfamily	4.73489	-2.74418	0.374228	6	0.00546269	0.00764777	0.00109254	0	0.0833333	No
BAL062_01046	cstA	starvation-induced protein,Carbon starvation protein A,carbon starvation protein A,Carbon starvation protein, predicted membrane protein,Carbon starvation protein CstA	-0.186154	5.22591	1	81	0.0429185	0.0429185	0.00158957	0.00158957	0.037037	No
BAL062_01059	gabP_2	gamma-aminobutyrate permease,Gamma-aminobutyrate permease,gamma-aminobutyrate transporter,Amino acid transporters,GABA permease,Amino acid permease	-1.13437	4.27579	0.637986	47.5	0.0387781	0.0364039	0.00158278	0.00079139	0.0315789	No
BAL062_01061	betP_2	Putative Choline/carnitine/betaine transporter family protein,Glycine betaine transporter BetP,choline transport protein BetT,Dephospho-CoA kinase,transporter, betaine/carnitine/choline transporter (BCCT) family,BCCT family transporter	-2.40167	4.49832	0.378799	59	0.042042	0.0367034	0.00133467	0	0.0169492	No
BAL062_01063	andAc	rieske 2Fe-2S family protein,Anthranilate 1,2-dioxygenase large subunit,benzoate 1,2-dioxygenase, large subunit,Rieske [2Fe-2S] domain	1.30617	3.16613	0.516041	26	0.0223901	0.0261218	0.00466461	0.000932923	0.115385	No
BAL062_01065	rubB_1	Putative Rubredoxin-NAD(+) reductase,Rubredoxin-NAD(+) reductase,NADH:flavorubredoxin oxidoreductase,Rubredoxin,nitrite reductase [NAD(P)H], large subunit,Pyridine nucleotide-disulphide oxidoreductase	-2.32977	4.35337	0.29335	57.5	0.0491642	0.0450672	0.000819403	0.000819403	0.0173913	No
BAL062_01070	yddG_1	Putative Inner membrane protein,Aromatic amino acid exporter YddG,aromatic amino acid exporter,Predicted permease, DMT superfamily,carboxylate/amino acid/amine transporter,EamA-like transporter family	1.06537	2.91853	0.61328	22.5	0.0256692	0.0293363	0.00244469	0.00122234	0.0666667	No
BAL062_01086	dhbF_3	non-ribosomal peptide synthase,Dimodular nonribosomal peptide synthase,peptide synthase,Glutamate-1-semialdehyde aminotransferase,L-aminoadipate-semialdehyde dehydrogenase,Condensation domain	-1.45257	4.14094	0.486197	49	0.0254332	0.0264929	0.00105971	0.000529857	0.0306122	No
BAL062_01089	bauD	ferric siderophore ABC transporter, permease protein,Iron-uptake system permease protein FeuB,iron-hydroxamate transporter permease subunit,ABC-type enterochelin transport system, permease component,proposed F420-0 ABC transporter, permease protein,FecCD transport family	-2.10629	4.80505	0.529516	49.5	0.0601557	0.0566171	0.00235905	0	0.020202	No
BAL062_01099	BAL062_01099	ABC transporter,Probable ABC transporter ATP-binding protein HI_0664,cysteine/glutathione ABC transporter membrane/ATP-binding component,ABC-type transport system involved in cytochrome bd biosynthesis, fused ATPase and permease components,thiol reductant ABC exporter, CydD subunit,ABC transporter	-1.38858	4.08448	0.515584	49	0.0331057	0.0344851	0.00137941	0.000689703	0.0306122	No
BAL062_01106	BAL062_01106	integral membrane protein,Uncharacterized integral membrane protein,Protein of unknown function (DUF817)	-3.5141	8.96421	0.331145	46	0.0614955	0.067086	0.0153739	0.0055905	0.163043	No
BAL062_01108	BAL062_01108	signal peptide	-2.51894	4.60739	0.388947	58	0.0342062	0.0342062	0.00117952	0	0.0172414	No
BAL062_01109	ampC	beta-lactamase,Beta-lactamase precursor,beta-lactamase/D-alanine carboxypeptidase,Uncharacterized protein conserved in bacteria,Beta-lactamase	-0.466762	5.35633	0.998718	35.5	0.0298997	0.0385802	0.00289352	0.00192901	0.0704225	No
BAL062_01113	cutS	xdhA,Carbon monoxide dehydrogenase small chain,xanthine dehydrogenase subunit XdhB,Xanthine dehydrogenase, iron-sulfur cluster and FAD-binding subunit A,xanthine dehydrogenase, small subunit,FAD binding domain in molybdopterin dehydrogenase	-3.46409	4.49811	0.204372	51	0.0377778	0.0377778	0.000740741	0	0.00980392	No
BAL062_01119	cirA_1	TonB-dependent receptor,Colicin I receptor precursor,enterobactin receptor protein,Outer membrane receptor for ferrienterochelin and colicins,TonB-dependent heme/hemoglobin receptor family protein,TonB dependent receptor	-1.18777	4.87481	0.753078	80.5	0.0325243	0.0329308	0.00162621	0.000813107	0.0372671	No
BAL062_01152	BAL062_01152	putative bacteriophage protein, putative prophage terminase large subunit,hypothetical protein	0.0996279	4.01827	1	60	0.0388454	0.0415243	0.00267899	0.000669748	0.0416667	No
BAL062_01168	BAL062_01168	bacteriophage protein	-1.71815	4.4521	0.533847	74.5	0.0421736	0.0383888	0.00162206	0	0.0201342	No
BAL062_01182	BAL062_01182	hypothetical protein	2.10271	-0.688836	0.67928	5	0.0164609	0.0109739	0.00274348	0	0.1	No
BAL062_01186	pepQ	peptidase M24,Xaa-Pro dipeptidase,aminopeptidase,Xaa-Pro aminopeptidase,methionine aminopeptidase, type I,Metallopeptidase family M24	-0.995336	4.43897	0.727957	57	0.0357429	0.0345104	0.00123251	0.00123251	0.0350877	No
BAL062_01187	dtpT	Dipeptide/tripeptide permease,Di-/tripeptide transporter,putative tripeptide transporter permease,amino acid/peptide transporter (Peptide:H+ symporter),POT family	-1.41919	4.5973	0.664226	57	0.0403516	0.0417928	0.00288226	0	0.0350877	No
BAL062_01191	BAL062_01191	hydrolase,Prolyl oligopeptidase family	-13.5214	4.9588	0.0803003	51.5	0.039957	0.0391886	0	0	0	No
BAL062_01199	mucD_2	HtrA-like serine protease,Probable periplasmic serine endoprotease DegP-like precursor,serine endoprotease,Predicted secreted protein containing a PDZ domain,peptidase Do,Trypsin	-0.60656	4.13182	0.849651	36.5	0.0340136	0.0349584	0.00377929	0.000944822	0.0684932	No
BAL062_01201	maeB	malic enzyme,NADP-dependent malic enzyme,malic enzyme,phosphate acetyltransferase,Phosphate acetyl/butaryl transferase	-1.90917	5.22364	0.602335	74	0.035716	0.0366946	0.000978521	0.000978521	0.027027	No
BAL062_01202	cph2_1	Sensory box protein,Bacteriophytochrome cph2,RNase II stability modulator,MHYT domain (predicted integral membrane sensor domain),PAS domain S-box protein,EAL domain	-2.09757	4.2106	0.365144	57	0.0222222	0.0222222	0.000779727	0	0.0175439	No
BAL062_01209	lipA_1	lipA,Lipoyl synthase,lipoyl synthase,lipoyl synthase,Radical SAM superfamily	1.51087	-0.147898	0.765305	23	0.0197239	0.0306816	0.00109577	0	0.0217391	No
BAL062_01227	BAL062_01227	EsvE2 protein	0.0678232	4.18797	1	23	0.0375491	0.0409626	0.00512033	0.00170678	0.0869565	No
BAL062_01234	BAL062_01234	triacylglycerol lipase,Secretory lipase	-2.11734	4.16423	0.289193	40.5	0.037037	0.0361337	0.000903342	0.000903342	0.0246914	No
BAL062_01239	mdtE	Putative RND family drug transporter,Multidrug resistance protein MdtE precursor,multidrug efflux system subunit MdtA,efflux transporter, RND family, MFP subunit,HlyD family secretion protein	-1.40833	4.10196	0.516041	45.5	0.04004	0.04277	0.00182	0.000910001	0.032967	No
BAL062_01248	yhbU	protease,Uncharacterized protease yhbU precursor,putative protease,Collagenase and related proteases,Peptidase family U32	-0.964643	4.33117	0.700349	45.5	0.0372802	0.0364697	0.000810438	0.00162088	0.032967	No
BAL062_01257	qseC_2	two-component system sensor protein,Sensor protein qseC,sensor protein QseC,Signal transduction histidine kinase, nitrogen specific,heavy metal sensor kinase,Histidine kinase-, DNA gyrase B-, and HSP90-like ATPase	-0.122835	4.09125	1	55.5	0.0433325	0.0474205	0.00163519	0.00163519	0.036036	No
BAL062_01263	BAL062_01263	Protein of unknown function (DUF1315)	1.32975	1.03546	0.734031	12	0.0407	0.0569801	0.00814001	0	0.0833333	No
BAL062_01264	trpD_2	Anthranilate phosphoribosyltransferase,Anthranilate synthase component II,hypothetical protein,anthranilate phosphoribosyltransferase,Glycosyl transferase family, helical bundle domain	0.188094	4.5844	1	34.5	0.0372562	0.038352	0.00328731	0.00219154	0.0724638	No
BAL062_01269	aroA	3-phosphoshikimate 1-carboxyvinyltransferase,3-phosphoshikimate 1-carboxyvinyltransferase,bifunctional cyclohexadienyl dehydrogenase/ 3-phosphoshikimate 1-carboxyvinyltransferase,Prephenate dehydrogenase,3-phosphoshikimate 1-carboxyvinyltransferase,EPSP synthase (3-phosphoshikimate 1-carboxyvinyltransferase)	4.53775	-1.91985	0.244507	6.5	0.00247243	0.00395589	0	0.000494486	0.0769231	No
BAL062_01271	pepD	pepD,Cytosol non-specific dipeptidase,aminoacyl-histidine dipeptidase,Xaa-His dipeptidase,Peptidase family M20/M25/M40	-1.66687	4.40427	0.539428	50	0.0365047	0.0395467	0.00152103	0	0.02	No
BAL062_01278	thiG	thiamine biosynthesis protein, thiazole moiety,Thiazole synthase,bifunctional sulfur carrier protein/thiazole synthase protein,Thiamine monophosphate synthase,pyridoxal 5'-phosphate synthase, synthase subunit Pdx1,Thiazole biosynthesis protein ThiG	0.207251	4.40049	1	31	0.0438224	0.0438224	0.00141363	0.00282725	0.0483871	No
BAL062_01281	rpoH	RNA polymerase factor sigma-32,Heat shock regulatory protein F33.4,RNA polymerase factor sigma-32,alternative sigma factor RpoH,Sigma-70 region 2	-13.5599	4.99223	0.0812214	6	0.00512623	0.0102525	0	0	0	No
BAL062_01284	rhlB	rhlB,ATP-dependent RNA helicase rhlB,ATP-dependent RNA helicase RhlB,Predicted transporter component,ATP-dependent DNA helicase RecQ,DEAD/DEAH box helicase	-2.0391	5.28007	0.578984	38	0.0356867	0.0376157	0.00192901	0.00192901	0.0526316	No
BAL062_01289	BAL062_01289	general secretion pathway protein L,Type II secretory pathway, component PulL,type II secretion system protein L,GspL periplasmic domain	-3.79956	4.68646	0.178725	41	0.0389864	0.0409357	0	0.000974659	0.0121951	No
BAL062_01290	BAL062_01290	type II secretory pathway, component PulM,General secretion pathway, M protein	-3.29433	4.26155	0.119656	26.5	0.0578704	0.0648148	0	0.00231481	0.0188679	No
BAL062_01297	yggG_1	peptidase family M48 family protein,Uncharacterized metalloprotease yggG,heat shock protein HtpX,Putative Zn-dependent protease, contains TPR repeats,Peptidase family M48	-13.1223	4.61006	0.077525	40	0.0324751	0.0293822	0	0	0	No
BAL062_01299	rpsU	30S ribosomal protein S21,30S ribosomal protein S21,30S ribosomal protein S21,ribosomal protein S21,Ribosomal protein S21	2.77181	-1.27743	0.55207	1.5	0.00514403	0.0102881	0.00514403	0	0.333333	No
BAL062_01332	BAL062_01332	P pilus assembly protein, chaperone PapD,putative chaperone protein EcpD,Gram-negative pili assembly chaperone, N-terminal domain	1.39572	2.16168	0.606947	13	0.0173195	0.0173195	0	0.00133227	0.0384615	No
BAL062_01361	BAL062_01361	MJ0042 family finger-like domain,Protein of unknown function (DUF3426)	-1.66688	4.75403	0.599671	32.5	0.0448135	0.0408594	0.00263609	0.00131804	0.0461538	No
BAL062_01366	BAL062_01366	Domain of unknown function (DUF404)	-1.99135	4.11478	0.377207	35	0.0265062	0.0236407	0.00143277	0	0.0285714	No
BAL062_01370	dadX_1	alanine racemase,Alanine racemase, catabolic,alanine racemase,Uncharacterized protein conserved in bacteria,alanine racemase,Alanine racemase, N-terminal domain	-3.06171	4.12273	0.161088	33.5	0.0319818	0.0371402	0.00103167	0	0.0149254	No
BAL062_01377	cyoC	cytochrome o ubiquinol oxidase subunit III,Cytochrome o ubiquinol oxidase subunit 3,cytochrome o ubiquinol oxidase subunit III,cytochrome o ubiquinol oxidase, subunit III,Cytochrome c oxidase subunit III	7.18065	-3.74344	0.486123	1	0.00357846	0	0.00178923	0	0.5	No
BAL062_01383	pgaA	biofilm synthesis protein,Poly-beta-1,6-N-acetyl-D-glucosamine export protein precursor,outer membrane protein PgaA,Uncharacterized protein conserved in bacteria containing a divergent form of TPR repeats,poly-beta-1,6 N-acetyl-D-glucosamine export porin PgaA	-1.02531	4.33302	0.684793	67	0.0291558	0.0318892	0	0.00091112	0.0149254	No
BAL062_01384	pgaB_1	xylanase/chitin deacetylase,Poly-beta-1,6-N-acetyl-D-glucosamine N-deacetylase precursor,outer membrane N-deacetylase,poly-beta-1,6-N-acetyl-D-glucosamine N-deacetylase PgaB,Polysaccharide deacetylase	-3.01555	4.01707	0.138858	42	0.0255009	0.0255009	0	0.000607165	0.0119048	No
BAL062_01390	BAL062_01390	17 kDa surface antigen family protein,Glycine zipper 2TM domain	1.0691	3.92369	0.69682	22	0.0577883	0.0577883	0.00262674	0	0.0227273	No
BAL062_01400	acsA_2	acetyl-CoA synthetase/AMP-(fatty) acid ligase,Acetyl-coenzyme A synthetase,acetyl-CoA synthetase,ABC-type sugar transport system, periplasmic component,acetate--CoA ligase,AMP-binding enzyme	-0.158715	4.41829	1	49.5	0.0304136	0.0364964	0.00337929	0.00135172	0.0707071	No
BAL062_01403	ubiB_1	ABC1 family protein,Probable ubiquinone biosynthesis protein UbiB,putative ubiquinone biosynthesis protein UbiB,2-polyprenylphenol 6-hydroxylase,ABC1 family	-1.73372	4.39606	0.472395	37	0.0307929	0.0325036	0.00171072	0.000855359	0.0405405	No
BAL062_01414	lplT	Putative permease,Lysophospholipid transporter lplT,acylglycerophosphoethanolamine acyltransferase,H+ Antiporter protein,Major Facilitator Superfamily	-2.39343	4.34291	0.275698	45	0.0361132	0.0394726	0	0.000839842	0.0111111	No
BAL062_01416	BAL062_01416	hypothetical protein,Family of unknown function (DUF490)	5.32564	-2.46626	0.157907	7.5	0.00123292	0.00246585	0	0.000246585	0.0666667	No
BAL062_01424	benM_1	transcriptional regulator,Ben and cat operon transcriptional regulator,DNA-binding transcriptional regulator MetR,aminoethylphosphonate catabolism associated LysR family transcriptional regulator,LysR substrate binding domain	-12.6664	4.20642	0.0765523	26	0.0301605	0.0325733	0	0	0	No
BAL062_01438	lpxH	lpxH,UDP-2,3-diacylglucosamine hydrolase,UDP-2,3-diacylglucosamine hydrolase,Uncharacterized protein conserved in bacteria,UDP-2,3-diacylglucosamine hydrolase,Calcineurin-like phosphoesterase superfamily domain	6.68604	-3.61721	0.480024	1.5	0	0.00462963	0.00154321	0	0.333333	No
BAL062_01440	glnS	glnS,Glutamine--tRNA ligase,glutaminyl-tRNA synthetase,Glutamyl- and glutaminyl-tRNA synthetases,glutamine--tRNA ligase,tRNA synthetases class I (E and Q), catalytic domain	4.53422	-2.61862	0.373974	6	0.00321502	0.00450103	0.000643004	0	0.0833333	No
BAL062_01449	BAL062_01449	Putative helicase,conjugal transfer relaxase TraA,helicase, RecD/TraA family,PIF1-like helicase	-1.90637	4.0395	0.409614	44.5	0.0298372	0.0278913	0.00129727	0	0.0224719	No
BAL062_01450	hpcD	Putative 5-carboxymethyl-2-hydroxymuconate delta isomerase,5-carboxymethyl-2-hydroxymuconate Delta-isomerase,5-carboxymethyl-2-hydroxymuconate delta-isomerase,5-carboxymethyl-2-hydroxymuconate isomerase,5-carboxymethyl-2-hydroxymuconate isomerase	1.9139	0.928191	0.532083	10.5	0.0246914	0.0401235	0	0.00308642	0.047619	No
BAL062_01451	rob	DNA gyrase inhibitor,Right origin-binding protein,right oriC-binding transcriptional activator,DNA gyrase inhibitor,YSIRK-targeted surface antigen transcriptional regulator,Bacterial transcription activator, effector binding domain	1.28337	1.5255	0.723297	16	0.0229885	0.0178799	0	0.00127714	0.03125	No
BAL062_01455	pepN_2	pepN,Aminopeptidase N,aminopeptidase N,aminopeptidase N,Domain of unknown function (DUF3458)	-1.19355	4.83639	0.740793	74.5	0.0319652	0.031539	0.00127861	0.00127861	0.0402685	No
BAL062_01457	cpnA_1	short chain dehydrogenase,Cyclopentanol dehydrogenase,3-ketoacyl-(acyl-carrier-protein) reductase,Uncharacterized conserved protein,3-oxoacyl-[acyl-carrier-protein] reductase,short chain dehydrogenase	1.44273	1.54214	0.630466	14.5	0.0204141	0.0218723	0.0029163	0	0.0689655	No
BAL062_01474	BAL062_01474	OmpW family protein,outer membrane protein W,Outer membrane protein W,OmpW family	1.14369	2.26798	0.709709	32	0.0319457	0.0319457	0.00299491	0	0.046875	No
BAL062_01483	mgtA_1	magnesium-transporting ATPase MgtA,Magnesium-transporting ATPase, P-type 1,magnesium-transporting ATPase MgtA,Uncharacterized protein conserved in bacteria,magnesium-translocating P-type ATPase,E1-E2 ATPase	-1.26993	4.04174	0.608533	60	0.0229718	0.0253899	0.00120904	0	0.025	No
BAL062_01491	fadI	acetyl-CoA acetyltransferase,3-ketoacyl-CoA thiolase,acetyl-CoA acetyltransferase,Uncharacterized protein, possibly involved in aromatic compounds catabolism,acetyl-CoA C-acetyltransferase,Thiolase, N-terminal domain	0.0226059	4.7027	1	55	0.0417817	0.0361164	0.00283266	0.00141633	0.0545455	No
BAL062_01501	mdh_2	alcohol dehydrogenase,NAD-dependent methanol dehydrogenase,L-1,2-propanediol oxidoreductase,Glycerol dehydrogenase and related enzymes,lactaldehyde reductase,Iron-containing alcohol dehydrogenase	-1.80791	4.40712	0.431931	46.5	0.0460564	0.0431779	0.000959509	0.00191902	0.0322581	No
BAL062_01505	BAL062_01505	hypothetical protein,DUF218 domain	-0.374365	4.27136	0.944495	24	0.0245604	0.0225955	0.000982415	0.000982415	0.0416667	No
BAL062_01507	gltB_2	Putative glutamate synthase,Glutamate synthase [NADPH] large chain precursor,glutamate synthase subunit alpha,Uncharacterized conserved protein,Conserved region in glutamate synthase	-1.34797	4.41968	0.590948	55.5	0.0351785	0.0384973	0.00132749	0.000663746	0.027027	No
BAL062_01521	BAL062_01521	hypothetical protein	1.81755	-0.430981	0.722769	6	0.0151172	0.0151172	0.00251953	0	0.0833333	No
BAL062_01576	BAL062_01576	Putative bacteriophage protein	-0.872852	4.43958	0.769538	76.5	0.0235309	0.0257873	0	0.000644683	0.0130719	No
BAL062_01588	accC_1	biotin carboxylase (A subunit of acetyl-CoA carboxylase),Biotin carboxylase,acetyl-CoA carboxylase biotin carboxylase subunit,Acetyl/propionyl-CoA carboxylase, alpha subunit,acetyl-CoA carboxylase, biotin carboxylase subunit,Carbamoyl-phosphate synthase L chain, ATP binding domain	4.96944	-2.88202	0.376584	5.5	0.00567307	0.00324175	0.000810438	0	0.0909091	No
BAL062_01589	accB	accB,Biotin carboxyl carrier protein of acetyl-CoA carboxylase,acetyl-CoA carboxylase biotin carboxyl carrier protein subunit,Biotin carboxyl carrier protein,acetyl-CoA carboxylase, biotin carboxyl carrier protein,Biotin-requiring enzyme	6.33035	-3.50295	0.381891	1.5	0.00793651	0	0.0026455	0	0.333333	No
BAL062_01595	nasD	nitrite reductase, large subunit, nucleotide-and Fe/S-cluster binding,Rubredoxin-NAD(+) reductase,nitrite reductase subunit NirD,Uncharacterized conserved protein,nitrite reductase [NAD(P)H], large subunit,Pyridine nucleotide-disulphide oxidoreductase	-0.414152	4.10312	0.905887	66.5	0.028792	0.0292283	0.000436243	0.000436243	0.0150376	No
BAL062_01606	ydcR_2	Regulatory protein GntR HTH,Uncharacterized HTH-type transcriptional regulator ydcR,aspartate aminotransferase,Alanine-alpha-ketoisovalerate (or valine-pyruvate) aminotransferase,histidinol-phosphate transaminase,Aminotransferase class I and II	0.383324	4.07677	0.887609	36	0.0300926	0.025463	0.00154321	0.00154321	0.0555556	No
BAL062_01613	fumC	fumarate hydratase,Fumarate hydratase class II,fumarate hydratase,Fumarase,fumarate hydratase, class II,Lyase	-2.22719	4.20512	0.261295	32	0.0270808	0.0238949	0	0.000796495	0.015625	No
BAL062_01630	cdsA	cdsA,Phosphatidate cytidylyltransferase,CDP-diglyceride synthase,Predicted CDP-diglyceride synthetase/phosphatidate cytidylyltransferase,Cytidylyltransferase family	7.17412	-3.74278	0.485691	1	0	0.0026936	0.0013468	0	0.5	No
BAL062_01631	dxr	1-deoxy-D-xylulose 5-phosphate reductoisomerase,1-deoxy-D-xylulose 5-phosphate reductoisomerase,1-deoxy-D-xylulose 5-phosphate reductoisomerase,Translation elongation factor Ts,1-deoxy-D-xylulose 5-phosphate reductoisomerase,1-deoxy-D-xylulose 5-phosphate reductoisomerase	7.68752	-3.12796	0.0792993	2	0.00278474	0.000928247	0.00185649	0	0.5	No
BAL062_01642	recA	recombinase A,Recombinase A,recombinase A,RecA-superfamily ATPases implicated in signal transduction,protein RecA,recA bacterial DNA recombination protein	5.03663	-2.16782	0.241221	9	0.010582	0.00846561	0.0021164	0	0.111111	No
BAL062_01652	BAL062_01652	esterase/lipase,alpha/beta hydrolase fold	1.18909	1.03974	0.829757	12.5	0.0178492	0.0193366	0	0.00148743	0.04	No
BAL062_01658	gmr	signal transduction protein,Cyclic di-GMP phosphodiesterase Gmr,RNase II stability modulator,MHYT domain (predicted integral membrane sensor domain),diguanylate cyclase (GGDEF) domain,EAL domain	-0.611264	4.67224	0.900515	53.5	0.0281227	0.0286533	0.00106123	0.000530617	0.0280374	No
BAL062_01665	ptsI_1	Phosphotransferase system, fructose-specific EI/HPr/EIIA components,Phosphoenolpyruvate-protein phosphotransferase,phosphoenolpyruvate-protein phosphotransferase,Uncharacterized protein conserved in bacteria,phosphoenolpyruvate-protein phosphotransferase,PEP-utilising enzyme, TIM barrel domain	-1.7183	5.06222	0.628438	75.5	0.0275932	0.0310909	0.00116591	0.000777273	0.0331126	No
BAL062_01675	argD	ornithine/acetylornithine aminotransferase,Acetylornithine aminotransferase,acetylornithine aminotransferase,Ornithine/acetylornithine aminotransferase,transaminase, acetylornithine/succinylornithine family,Aminotransferase class-III	-0.287876	5.61118	1	52	0.0505468	0.0450326	0.00735227	0.0027571	0.105769	No
BAL062_01693	bfrD_1	TonB-dependent siderophore receptor,Virulence-associated outer membrane protein Vir-90,ferrichrome outer membrane transporter,Outer membrane receptor for monomeric catechols,TonB-dependent siderophore receptor,TonB dependent receptor	-1.22845	4.59624	0.680309	55.5	0.0302019	0.0286123	0.00105971	0.000529857	0.027027	No
BAL062_01696	ktrB	K+ uptake system protein,Ktr system potassium uptake protein B,potassium uptake protein, TrkH family,Cation transport protein	-0.382664	4.31024	0.95628	40	0.0332171	0.0332171	0.000830427	0.000830427	0.025	No
BAL062_01698	ilvA	ilvA,L-threonine dehydratase biosynthetic IlvA,threonine dehydratase,Threonine dehydratase,threonine ammonia-lyase, biosynthetic,Pyridoxal-phosphate dependent enzyme	-1.32914	4.58294	0.651067	48.5	0.0338666	0.0360282	0	0.00144113	0.0206186	No
BAL062_01703	BAL062_01703	hypothetical protein	-2.41748	4.36345	0.27446	22.5	0.0354139	0.0309872	0	0.00295116	0.0444444	No
BAL062_01705	clpA	ATP-binding protease component,ATP-dependent Clp protease ATP-binding subunit ClpA,ATP-dependent Clp protease ATP-binding subunit,Holliday junction resolvasome, helicase subunit,ATP-dependent Clp protease ATP-binding subunit ClpA,AAA domain (Cdc48 subfamily)	-0.676166	4.69082	0.886581	54.5	0.0258625	0.0273264	0.000487972	0.000975943	0.0275229	No
BAL062_01712	BAL062_01712	lysophospholipase L1,GDSL-like Lipase/Acylhydrolase	1.73778	3.37306	0.246682	16.5	0.0247947	0.0263443	0.00154967	0.00154967	0.0606061	No
BAL062_01719	yetF	hypothetical protein,Protein of unknown function (DUF421)	1.04409	1.91696	0.749396	9.5	0.0147493	0.0163881	0.00163881	0	0.0526316	No
BAL062_01724	catF_1	beta-ketoadipyl CoA thiolase,Beta-ketoadipyl-CoA thiolase,beta-ketoadipyl CoA thiolase,Uncharacterized protein, possibly involved in aromatic compounds catabolism,3-oxoadipyl-CoA thiolase,Thiolase, N-terminal domain	2.2367	3.16294	0.310304	31	0.0293363	0.0275028	0	0.00183352	0.0322581	No
BAL062_01728	BAL062_01728	pcaC,4-carboxymuconolactone decarboxylase,Carboxymuconolactone decarboxylase family	1.16011	1.19503	0.785937	14.5	0.03489	0.0429415	0.00268384	0	0.0344828	No
BAL062_01741	bbsG_1	acyl-CoA dehydrogenase,(R)-benzylsuccinyl-CoA dehydrogenase,putative acyl-CoA dehydrogenase,Rubredoxin,cyclohexanecarboxyl-CoA dehydrogenase,Acyl-CoA dehydrogenase, C-terminal domain	-2.98731	4.05641	0.179834	30	0.0286277	0.0250492	0.000894614	0	0.0166667	No
BAL062_01779	bbsG_2	Acyl-CoA dehydrogenase family protein,(R)-benzylsuccinyl-CoA dehydrogenase,putative acyl-CoA dehydrogenase,Rubredoxin,cyclohexanecarboxyl-CoA dehydrogenase,Acyl-CoA dehydrogenase, C-terminal domain	2.62647	3.06308	0.226299	31	0.0287109	0.0306249	0	0.000957029	0.016129	No
BAL062_01804	ycaC_2	nicotinamidase-like amidase,hypothetical protein,nicotinamidase/pyrazinamidase,Isochorismatase family	1.67638	3.00728	0.353811	22.5	0.0380755	0.0398062	0.0017307	0.00519211	0.0888889	No
BAL062_01806	gdhB_2	quinoprotein glucose dehydrogenase,Quinoprotein glucose dehydrogenase B precursor,Streptogramin lyase,dehydrogenase, PQQ-dependent, s-GDH family,Glucose / Sorbosone dehydrogenase	-2.57077	4.49015	0.291727	39	0.0308	0.02926	0	0.00154	0.025641	No
BAL062_01813	fhaB	large exoprotein,Filamentous hemagglutinin,Uncharacterized conserved protein,filamentous hemagglutinin family N-terminal domain,Possible hemagglutinin (DUF637)	-1.45777	6.06908	0.729229	162	0.0274925	0.0285299	0.00103745	0.00103745	0.037037	No
BAL062_01818	BAL062_01818	hypothetical protein	10.651	10.2026	0.0765523	3.5	0.0236407	0.0315209	0.00788022	0	0.142857	No
BAL062_01822	yvoA_2	Regulatory protein GntR HTH,HTH-type transcriptional repressor yvoA,DNA-binding transcriptional regulator FrlR,phosphonate metabolism transcriptional regulator PhnF,UTRA domain	-0.537754	4.24131	0.863129	19	0.0288403	0.0288403	0.00151791	0.00151791	0.0526316	No
BAL062_01844	garR	6-phosphogluconate dehydrogenase,2-hydroxy-3-oxopropionate reductase,tartronate semialdehyde reductase,Uncharacterized protein conserved in bacteria,2-hydroxy-3-oxopropionate reductase,NAD binding domain of 6-phosphogluconate dehydrogenase	1.02382	1.32336	0.834926	12	0.015273	0.015273	0.0025455	0	0.0833333	No
BAL062_01850	BAL062_01850	ABC-type Fe3+-siderophore transport system, permease component,Probable ABC transporter permease protein HI_1471,corrinoid ABC transporter permease,ABC-type Fe3+-siderophore transport system, permease component,proposed F420-0 ABC transporter, permease protein,FecCD transport family	1.05939	2.82507	0.566296	23.5	0.0273134	0.0240358	0.00218508	0.00109254	0.0638298	No
BAL062_01876	bepC_1	outer membrane efflux protein,Outer membrane efflux protein BepC precursor,outer membrane channel protein,type I secretion outer membrane protein, TolC family,Outer membrane efflux protein	1.72627	3.99398	0.4672	45.5	0.0392944	0.0367862	0.0016721	0	0.021978	No
BAL062_01890	limC	short-chain dehydrogenase,(-)-trans-carveol dehydrogenase,short chain dehydrogenase,Uncharacterized conserved protein,3-hydroxybutyrate dehydrogenase,short chain dehydrogenase	1.25688	3.31861	0.445987	23	0.028997	0.0316331	0.00395413	0.00131804	0.0869565	No
BAL062_01892	BAL062_01892	alpha/beta hydrolase,hypothetical protein,Predicted dienelactone hydrolase,hydrolase CocE/NonD family protein,Alpha/beta hydrolase family	1.84116	2.25675	0.445987	27.5	0.0327869	0.0340012	0	0.00242866	0.0363636	No
BAL062_01894	BAL062_01894	AdeT	1.0473	2.57294	0.574039	27	0.0278893	0.0323516	0.00223115	0.00111557	0.0555556	No
BAL062_01897	adeA	membrane fusion protein,Multidrug resistance protein mexA precursor,multidrug efflux system transporter AcrA,efflux transporter, RND family, MFP subunit,HlyD family secretion protein	-4.16479	5.13222	0.246435	32	0.0317194	0.0279877	0.000932923	0	0.015625	No
BAL062_01898	acrB	AdeB,Acriflavine resistance protein B,multidrug efflux protein,RND transporter, hydrophobe/amphiphile efflux-1 (HAE1) family,AcrB/AcrD/AcrF family	-3.2817	5.73573	0.372843	62.5	0.0217865	0.022858	0.000357156	0.000357156	0.016	No
BAL062_01916	adhC	S-(hydroxymethyl)glutathione dehydrogenase,S-(hydroxymethyl)glutathione dehydrogenase,ethanol-active dehydrogenase/acetaldehyde-active reductase,Branched-chain amino acid aminotransferase/4-amino-4-deoxychorismate lyase,S-(hydroxymethyl)glutathione dehydrogenase/class III alcohol dehydrogenase,Alcohol dehydrogenase GroES-like domain	-0.665749	4.90075	0.907284	38.5	0.038038	0.039039	0.003003	0.004004	0.0909091	No
BAL062_01928	pqqC	pqqC,Pyrroloquinoline-quinone synthase,pyrroloquinoline quinone biosynthesis protein PqqC,Pyrroloquinoline quinone (Coenzyme PQQ) biosynthesis protein C,coenzyme PQQ biosynthesis protein C,TENA/THI-4/PQQC family	1.86332	3.54318	0.213711	22.5	0.03367	0.0322061	0.00878349	0.00585566	0.222222	No
BAL062_01929	pqqB	pqqB,Pyrroloquinoline quinone biosynthesis protein B,pyrroloquinoline quinone biosynthesis protein PqqB,coenzyme PQQ biosynthesis protein B,Beta-lactamase superfamily domain	1.8969	3.23533	0.198637	23	0.0280214	0.0280214	0.00609162	0.00487329	0.195652	No
BAL062_01940	antB	antB,Anthranilate 1,2-dioxygenase small subunit,3-phenylpropionate dioxygenase subunit beta,Small subunit of phenylpropionate dioxygenase,anthranilate 1,2-dioxygenase, small subunit,Ring hydroxylating beta subunit	1.62985	2.55948	0.307037	15.5	0.0361337	0.0338753	0.00225836	0.00225836	0.0645161	No
BAL062_01957	scoA	Acetoacetyl-CoA transferase, alpha subunit,Probable succinyl-CoA:3-ketoacid-coenzyme A transferase subunit A,acetyl-CoA:acetoacetyl-CoA transferase subunit alpha,Acyl CoA:acetate/3-ketoacid CoA transferase,3-oxoacid CoA-transferase, A subunit,Coenzyme A transferase	2.95676	2.71712	0.077525	17.5	0.0267928	0.0283688	0.00315209	0.00157604	0.0857143	No
BAL062_01958	scoB	Acetoacetyl-CoA transferase beta subunit,Probable succinyl-CoA:3-ketoacid-coenzyme A transferase subunit B,Acyl CoA:acetate/3-ketoacid CoA transferase,3-oxoacid CoA-transferase, B subunit,Coenzyme A transferase	1.49325	3.1303	0.544168	19.5	0.0346141	0.0328834	0	0.00519211	0.0769231	No
BAL062_01972	ssuA_2	nitrate/sulfonate/bicarbonate ABC transporter periplasmic protein,Putative aliphatic sulfonates-binding protein precursor,alkanesulfonate transporter substrate-binding subunit,ABC-type taurine transport system, periplasmic component,ABC transporter, substrate-binding protein, aliphatic sulfonates family,NMT1/THI5 like	1.46444	2.09739	0.599671	24	0.0163056	0.0209644	0	0.000776458	0.0208333	No
BAL062_01974	sdhA_2	oxidoreductase,Succinate dehydrogenase flavoprotein subunit,putative oxidoreductase,Aspartate oxidase,adenylylsulfate reductase, alpha subunit,FAD binding domain	-1.37417	4.03048	0.501412	54.5	0.0346021	0.0352429	0.000640779	0.00128156	0.0275229	No
BAL062_01975	yvoA_3	GntR family transcriptional regulator,HTH-type transcriptional repressor yvoA,DNA-binding transcriptional regulator FrlR,Transcriptional regulators,histidine utilization repressor,UTRA domain	1.78573	1.59737	0.352535	10	0.0179211	0.0119474	0.00448029	0.00149343	0.2	No
BAL062_01993	lipA_2	Lipoate synthase,Lipoyl synthase,lipoyl synthase,lipoyl synthase,Radical SAM superfamily	3.44399	2.64914	0.080081	27	0.0315209	0.0292694	0.00225149	0.00112575	0.0555556	No
BAL062_01996	cph2_2	diguanylate cyclase,Bacteriophytochrome cph2,response regulator PleD,Response regulator containing a CheY-like receiver domain and a GGDEF domain,diguanylate cyclase (GGDEF) domain,GGDEF domain	1.08516	2.99409	0.592708	27	0.0252936	0.0234869	0.000903342	0.000903342	0.037037	No
BAL062_01998	prmB	N5-glutamine S-adenosyl-L-methionine-dependent methyltransferase,50S ribosomal protein L3 glutamine methyltransferase,N5-glutamine S-adenosyl-L-methionine-dependent methyltransferase,Methylase of polypeptide chain release factors,protein-(glutamine-N5) methyltransferase, ribosomal protein L3-specific,Methyltransferase small domain	2.59587	0.288183	0.377207	13	0.0143726	0.0143726	0	0.00110558	0.0384615	No
BAL062_02057	ubiB_2	ABC-1 domain-containing protein,Aminoglycoside acetyltransferase regulator,putative ubiquinone biosynthesis protein UbiB,2-polyprenylphenol 6-hydroxylase,ABC1 family	5.09518	1.82594	0.00865439	24.5	0.0202167	0.0194081	0.00485201	0.00323468	0.204082	No
BAL062_02058	BAL062_02058	acyl-CoA dehydrogenase,Acyl-CoA dehydrogenase, short-chain specific,putative acyl-CoA dehydrogenase,Rubredoxin,cyclohexanecarboxyl-CoA dehydrogenase,Acyl-CoA dehydrogenase, C-terminal domain	3.62346	2.73445	0.077525	23	0.0171866	0.0223425	0.00171866	0.000859328	0.0652174	No
BAL062_02059	BAL062_02059	acyl-CoA dehydrogenase,Acyl-CoA dehydrogenase, short-chain specific,putative acyl-CoA dehydrogenase,Rubredoxin,cyclohexanecarboxyl-CoA dehydrogenase,Acyl-CoA dehydrogenase, C-terminal domain	1.02593	2.27257	0.611158	34.5	0.0331675	0.0304035	0.00184264	0.00184264	0.057971	No
BAL062_02074	BAL062_02074	histidine triad protein,HIT domain	1.09113	0.171971	0.986185	9	0.0280971	0.0178799	0	0.00255428	0.0555556	No
BAL062_02099	glcB	Malate synthase G,Malate synthase G,malate synthase G,malate synthase G,Malate synthase	-2.10605	5.28198	0.564114	61.5	0.0318047	0.0312917	0.000512978	0.000512978	0.0162602	No
BAL062_02124	msbA	lipid A export permease/ATP-binding protein MsbA,Lipid A export ATP-binding/permease protein MsbA,lipid transporter ATP-binding/permease protein,ABC-type bacteriocin/lantibiotic exporters, contain an N-terminal double-glycine peptidase domain,lipid A export permease/ATP-binding protein MsbA,ABC transporter transmembrane region	6.78099	-2.29435	0.0765523	6.5	0.00128601	0.00707305	0	0.00128601	0.153846	No
BAL062_02133	surA	peptidyl-prolyl cis-trans isomerase,Peptidyl-prolyl cis-trans isomerase surA,peptidyl-prolyl cis-trans isomerase SurA,nitrogen fixation protein NifM,PPIC-type PPIASE domain	-1.04672	5.2448	0.829757	31.5	0.0245784	0.028816	0.00169506	0.00169506	0.0634921	No
BAL062_02136	pgk	phosphoglycerate kinase,Phosphoglycerate kinase,phosphoglycerate kinase,3-phosphoglycerate kinase,Phosphoglycerate kinase	4.84581	-2.81105	0.375431	5.5	0.00374111	0.00654695	0.000935279	0	0.0909091	No
BAL062_02142	sstT	Serine/threonine transporter sstT Na(+)/serine-threonine symporter,Na(+)/serine-threonine symporter,serine/threonine transporter SstT,Sodium:dicarboxylate symporter family	1.01816	3.95088	0.714806	27.5	0.0258613	0.0249377	0	0.00184723	0.0363636	No
BAL062_02152	putA	bifunctional proline dehydrogenase/pyrroline-5-carboxylate dehydrogenase,Bifunctional protein putA,trifunctional transcriptional regulator/proline dehydrogenase/pyrroline-5-carboxylate dehydrogenase,Delta 1-pyrroline-5-carboxylate dehydrogenase,delta-1-pyrroline-5-carboxylate dehydrogenase,Proline dehydrogenase	-3.09437	5.12173	0.378799	71.5	0.0213163	0.0210202	0.000592119	0	0.013986	No
BAL062_02169	nnr	sugar kinase,Nicotinamide nucleotide repair protein,putative carbohydrate kinase,Uncharacterized conserved protein,YjeF family C-terminal domain,Carbohydrate kinase	-12.4955	4.05353	0.0765523	47	0.0357442	0.0357442	0	0	0	No
BAL062_02171	bioB	biotin synthetase,Biotin synthase,biotin synthase,biotin synthase,Biotin and Thiamin Synthesis associated domain	9.1672	-2.08141	0.0765523	3.5	0.00112233	0.00673401	0.00897868	0	1.14286	No
BAL062_02179	gcvA_2	LysR family transcriptional regulator,Gcv operon activator,DNA-binding transcriptional regulator DsdC,putative choline sulfate-utilization transcription factor,LysR substrate binding domain	3.03426	1.41885	0.0812214	15	0.0182577	0.0208659	0.00130412	0.00130412	0.0666667	No
BAL062_02191	yebC	YebC/PmpR family DNA-binding regulatory protein,Probable transcriptional regulatory protein YebC,hypothetical protein,DNA-binding regulatory protein, YebC/PmpR family,Domain of unknown function DUF28	-2.33365	4.43411	0.377845	25.5	0.0385185	0.037037	0.00296296	0	0.0392157	No
BAL062_02198	BAL062_02198	Putative glutathione S-transferase,glutaredoxin 2,maleylacetoacetate isomerase,Glutathione S-transferase, N-terminal domain	-3.12094	4.1759	0.160781	26.5	0.0406681	0.0363108	0.00145243	0	0.0188679	No
BAL062_02224	dnaE	DNA polymerase III subunit alpha,DNA polymerase III subunit alpha,DNA polymerase III subunit alpha,DNA polymerase III, alpha subunit,Bacterial DNA polymerase III alpha subunit	5.93046	-2.27098	0.077525	9	0.00218232	0.00342936	0.000935279	0	0.166667	No
BAL062_02228	BAL062_02228	PGAP1-like family protein	-3.08098	4.07552	0.12726	47	0.0271273	0.0249128	0	0.000553618	0.0106383	No
BAL062_02229	ahpF_1	alkyl hydroperoxide reductase subunit,Alkyl hydroperoxide reductase subunit F,alkyl hydroperoxide reductase subunit F,Alkyl hydroperoxide reductase, large subunit,alkyl hydroperoxide reductase, F subunit,Pyridine nucleotide-disulphide oxidoreductase	-0.113044	4.44486	1	31	0.0205761	0.0234142	0.00141904	0.00141904	0.0645161	No
BAL062_02244	ssuC_2	nitrate/sulfonate/bicarbonate ABC transporter permease,Putative aliphatic sulfonates transport permease protein ssuC,taurine transporter subunit,ABC-type anion transport system, duplicated permease component,nitrate ABC transporter, permease protein,Binding-protein-dependent transport system inner membrane component	1.55398	2.56978	0.38156	22.5	0.0293742	0.0280971	0.00127714	0.00255428	0.0666667	No
BAL062_02247	BAL062_02247	signal peptide	1.75068	-0.369257	0.722521	5	0.0130412	0.0130412	0.00260824	0	0.1	No
BAL062_02272	BAL062_02272	putative effector of murein hydrolase LrgA,holin-like protein,Putative effector of murein hydrolase LrgA,LrgA family	1.23713	1.12294	0.750517	10.5	0.0282922	0.0257202	0.00514403	0	0.0952381	No
BAL062_02280	srpI	major membrane protein I (MMP-I) (35 kDa antigen),35 kDa antigen	1.14079	3.14231	0.563768	27.5	0.0309634	0.0345361	0.0011909	0.00476361	0.0909091	No
BAL062_02281	sufS	selenocysteine lyase,Cysteine desulfurase,bifunctional cysteine desulfurase/selenocysteine lyase,Uncharacterized protein conserved in bacteria,cysteine desulfurase, SufS family,Aminotransferase class-V	0.0397131	4.45885	1	54	0.0277495	0.0334126	0.00169895	0.00169895	0.0555556	No
BAL062_02290	pleD_3	Putative two-component response regulator protein,Stalked cell differentiation-controlling protein,response regulator PleD,Response regulator containing a CheY-like receiver domain and an HD-GYP domain,phosphate regulon transcriptional regulatory protein PhoB,Response regulator receiver domain	1.25396	1.55422	0.752511	20.5	0.025463	0.0219907	0	0.00115741	0.0243902	No
BAL062_02300	katE	Catalase hydroperoxidase II,Catalase HPII,hydroperoxidase II,Catalase	-2.19396	5.02032	0.517971	63.5	0.0322061	0.0337645	0	0.000519454	0.00787402	No
BAL062_02301	BAL062_02301	hypothetical protein	0.0125819	5.11113	1	51	0.0386131	0.0417652	0.00157604	0.00236407	0.0490196	No
BAL062_02318	BAL062_02318	Acetyl-CoA carboxylase,Methylmalonyl-CoA carboxyltransferase 12S subunit,acetyl-CoA carboxylase carboxyltransferase subunit alpha,Acetyl-CoA carboxylase, carboxyltransferase component (subunits alpha and beta),methylmalonyl-CoA decarboxylase alpha subunit,Carboxyl transferase domain	-0.937506	4.30864	0.702692	52.5	0.0346789	0.0381468	0.000693577	0.00138715	0.0285714	No
BAL062_02320	accA1_2	Putative acyl-CoA carboxylase alpha chain protein,Acetyl-/propionyl-coenzyme A carboxylase alpha chain,pyruvate carboxylase,Acetyl/propionyl-CoA carboxylase, alpha subunit,urea carboxylase,Carbamoyl-phosphate synthase L chain, ATP binding domain	-2.366	5.35502	0.530055	63.5	0.0351406	0.0356983	0.00167336	0.000557787	0.0314961	No
BAL062_02323	BAL062_02323	indolepyruvate ferredoxin oxidoreductase,indolepyruvate ferredoxin oxidoreductase,Indolepyruvate ferredoxin oxidoreductase, alpha and beta subunits,indolepyruvate ferredoxin oxidoreductase, alpha subunit,Pyruvate ferredoxin/flavodoxin oxidoreductase	-1.95868	5.31764	0.609851	112	0.0354101	0.0360481	0.000957029	0.00031901	0.0178571	No
BAL062_02330	pcaI_3	Acyl-CoA-transferase subunit A,3-oxoadipate CoA-transferase subunit A,acetyl-CoA:acetoacetyl-CoA transferase subunit alpha,Acyl CoA:acetate/3-ketoacid CoA transferase,3-oxoacid CoA-transferase, A subunit,Coenzyme A transferase	1.16659	2.10806	0.577156	11.5	0.0215911	0.0166085	0.00166085	0.00166085	0.0869565	No
BAL062_02332	dcaA	acyl-CoA dehydrogenase,Acyl-CoA dehydrogenase, short-chain specific,putative acyl-CoA dehydrogenase,Rubredoxin,cyclohexanecarboxyl-CoA dehydrogenase,Acyl-CoA dehydrogenase, C-terminal domain	1.50764	2.84415	0.37301	22	0.021164	0.021164	0.000962001	0.000962001	0.0454545	No
BAL062_02373	ltrA	retron-type reverse transcriptase,Group II intron-encoded protein ltrA,Retron-type reverse transcriptase,Reverse transcriptase (RNA-dependent DNA polymerase)	1.92446	1.46844	0.31829	13	0.0148519	0.00928247	0.000928247	0.000928247	0.0769231	No
BAL062_02378	paaX	Phenylacetic acid degradation operon negative regulatory protein,Phenylacetic acid degradation operon negative regulatory protein paaX,Phenylacetic acid-responsive transcriptional repressor,phenylacetic acid degradation operon negative regulatory protein PaaX,PaaX-like protein C-terminal domain	-2.0019	4.06182	0.32985	24	0.026455	0.0287555	0.00115022	0.00115022	0.0416667	No
BAL062_02379	paaK	phenylacetate-coenzyme A ligase,Phenylacetate-coenzyme A ligase,long-chain-fatty-acid--CoA ligase,phenylacetate-CoA ligase,AMP-binding enzyme	-12.685	4.22301	0.0765523	39.5	0.0361757	0.0318691	0	0	0	No
BAL062_02391	yveA	Putative amino acid transporter,L-aspartate transporter,putative fructoselysine transporter,Amino acid transporters,amino acid transporter,Amino acid permease	-1.66451	4.28272	0.458633	42.5	0.0296862	0.030393	0.000706814	0.000706814	0.0235294	No
BAL062_02417	wapA_1	Rhs family protein,Cell wall-associated polypeptide CWBP200,Uncharacterized conserved protein,YD repeat (two copies),RHS Repeat	-0.461038	5.81227	1	123	0.0289776	0.0267138	0.0018111	0.00113194	0.0528455	No
BAL062_02422	BAL062_02422	hypothetical protein	-2.34494	4.30229	0.278486	9	0.0217865	0.0217865	0	0.00484144	0.111111	No
BAL062_02423	paaH_3	Putative hydroxyacyl-CoA dehydrogenase,Probable 3-hydroxybutyryl-CoA dehydrogenase,3-hydroxyacyl-CoA dehydrogenase,CAS/CSE protein involved in chromosome segregation,3-hydroxyacyl-CoA dehydrogenase PaaC,3-hydroxyacyl-CoA dehydrogenase, NAD binding domain	1.62704	2.21894	0.529516	19	0.0198621	0.0245356	0	0.00116836	0.0263158	No
BAL062_02443	apxIB	ABC-type bacteriocin/lantibiotic exporter,RTX-I toxin determinant B,cysteine/glutathione ABC transporter membrane/ATP-binding component,ABC-type bacteriocin/lantibiotic exporters, contain an N-terminal double-glycine peptidase domain,type I secretion system ATPase,ABC transporter transmembrane region	-3.22724	4.27586	0.165788	60	0.0295674	0.0326797	0.000518726	0	0.00833333	No
BAL062_02447	BAL062_02447	Uncharacterized protein conserved in bacteria,Lipopolysaccharide-assembly, LptC-related	6.68903	-3.61753	0.481016	1.5	0.00202388	0.00404776	0.00202388	0	0.333333	No
BAL062_02468	BAL062_02468	putative phage tail tape measure protein	-2.5215	4.52298	0.325876	85.5	0.0300399	0.0326043	0.000366341	0.000366341	0.0116959	No
BAL062_02475	BAL062_02475	hypothetical protein	2.58436	1.04831	0.294903	4.5	0.0289352	0.0231481	0	0.00578704	0.111111	No
BAL062_02479	BAL062_02479	hypothetical protein	1.50079	2.56884	0.562733	16	0.0401038	0.0353857	0	0.00235905	0.03125	No
BAL062_02505	BAL062_02505	hypothetical protein	1.56494	2.32916	0.382579	12	0.0235496	0.0278313	0.00214087	0.00214087	0.0833333	No
BAL062_02511	BAL062_02511	hypothetical protein	2.62809	-0.306955	0.47541	4.5	0.0108932	0.0136166	0	0.00272331	0.111111	No
BAL062_02536	BAL062_02536	putative exodeoxyribonuclease VII small subunit	3.74064	0.723976	0.0972063	4.5	0.02849	0.022792	0	0.00569801	0.111111	No
BAL062_02537	BAL062_02537	hypothetical protein	1.88446	1.86361	0.303105	6	0.0296296	0.0296296	0.00987654	0.00493827	0.25	No
BAL062_02542	hmrR_2	HTH-type transcriptional regulator,Copper export regulator,DNA-binding transcriptional regulator CueR,Transcriptional regulator, effector-binding domain/component,Cu(I)-responsive transcriptional regulator,MerR family regulatory protein	1.71318	2.02403	0.37301	6.5	0.0165837	0.0193477	0.00552792	0.00276396	0.230769	No
BAL062_02545	benM_3	benM,Ben and cat operon transcriptional regulator,DNA-binding transcriptional regulator HcaR,aminoethylphosphonate catabolism associated LysR family transcriptional regulator,LysR substrate binding domain	-1.88886	4.02383	0.419319	23	0.0266204	0.0266204	0.00115741	0	0.0217391	No
BAL062_02549	lvr	cis-1,2-dihydroxycyclohexa-3, 5-diene-1-carboxylate dehydrogenase,(cis-1,2-dihydroxy-3, 4-cyclohexadiene-1-carboxylate dehydrogenase) (2-hydro-1,2-dihydroxybenzoate dehydrogenase) (DHB dehydrogenase),Levodione reductase,1,6-dihydroxycyclohexa-2,4-diene-1-carboxylate dehydrogenase,Uncharacterized conserved protein,3-oxoacyl-[acyl-carrier-protein] reductase,short chain dehydrogenase	1.08158	2.7204	0.723297	24.5	0.0325134	0.0367543	0	0.00141363	0.0204082	No
BAL062_02551	benK	MFS family benzoate membrane transporter,4-hydroxybenzoate transporter PcaK,putative 3-hydroxyphenylpropionic transporter MhpT,Arabinose efflux permease,MFS transporter, aromatic acid:H+ symporter (AAHS) family,Major Facilitator Superfamily	1.94537	2.60148	0.259675	32	0.026163	0.026163	0.000817595	0.00163519	0.046875	No
BAL062_02562	BAL062_02562	extracellular deoxyribonuclease,Uncharacterized protein conserved in bacteria,Endonuclease/Exonuclease/phosphatase family	-0.99265	4.39483	0.702692	54.5	0.0236891	0.0259669	0.00091112	0.00045556	0.0275229	No
BAL062_02566	arfA	OmpA family protein,Outer membrane protein ArfA,hypothetical protein,Outer membrane protein and related peptidoglycan-associated (lipo)proteins,proteobacterial sortase system OmpA family protein,OmpA family	-0.696246	4.81082	0.891478	40.5	0.0313873	0.032172	0.00313873	0.00156937	0.0740741	No
BAL062_02570	ycbY	putative N-6 adenine-specific DNA methylase,Ribosomal RNA large subunit methyltransferase L,23S rRNA m(2)G2445 methyltransferase,Uncharacterized conserved protein,conserved hypothetical protein,Putative RNA methylase family UPF0020	-0.025137	4.30097	1	59.5	0.0282187	0.031746	0.00201562	0.00100781	0.0504202	No
BAL062_02573	clpB	ATP-dependent chaperone ClpB,Heat shock protein F84.1,protein disaggregation chaperone,Predicted ATPase,ATP-dependent chaperone protein ClpB,AAA domain (Cdc48 subfamily)	-12.9927	4.49597	0.0765523	72	0.0310078	0.0310078	0	0	0	No
BAL062_02577	vfr	Cyclic AMP receptor protein,Cyclic AMP receptor-like protein,DNA-binding transcriptional dual regulator Crp,Predicted signal-transduction protein containing cAMP-binding and CBS domains,global nitrogen regulator NtcA,Cyclic nucleotide-binding domain	1.23277	3.82432	0.514089	10	0.0133467	0.02002	0.00333667	0.00500501	0.25	No
BAL062_02586	alaS	Alanyl-tRNA synthetase,Alanine--tRNA ligase,alanyl-tRNA synthetase,Alanyl-tRNA synthetase,alanine--tRNA ligase,tRNA synthetases class II (A)	5.77519	-2.64307	0.155493	6.5	0.00252813	0.00294948	0.000421354	0	0.0769231	No
BAL062_02601	budC_3	Oxidoreductase, short chain dehydrogenase/reductase family protein,Diacetyl reductase [(S)-acetoin forming],short chain dehydrogenase,Uncharacterized conserved protein,3-hydroxybutyrate dehydrogenase,short chain dehydrogenase	-0.0331544	4.09914	1	34	0.0439648	0.0466294	0.00666134	0.00133227	0.0882353	No
BAL062_02602	hapE_3	Putative flavin-binding monooxygenase,4-hydroxyacetophenone monooxygenase,Monoamine oxidase,flavin-dependent oxidoreductase, MSMEG_0569 family,Flavin-binding monooxygenase-like	1.39887	3.91572	0.574078	26.5	0.0389864	0.0348092	0.00139237	0	0.0188679	No
BAL062_02607	xerD_1	IntI1 integrase,Tyrosine recombinase XerD,integrase/recombinase,Site-specific recombinase XerD,integron integrase,Phage integrase family	1.2037	3.36541	0.473877	33	0.0339689	0.038352	0.00328731	0.00438308	0.106061	No
BAL062_02611	emrE_3	membrane transporter,Methyl viologen resistance protein C,multidrug efflux protein,Membrane transporters of cations and cationic drugs,Small Multidrug Resistance protein	1.15406	1.1312	0.653633	10	0.0319285	0.0319285	0.00319285	0.00319285	0.1	No
BAL062_02613	BAL062_02613	hypothetical protein	2.81558	2.75782	0.0768179	15.5	0.0359147	0.03367	0.00673401	0.00224467	0.129032	No
BAL062_02617	aroP_5	aromatic amino acid APC transporter,General aromatic amino acid permease,aromatic amino acid transporter,Amino acid transporters,GABA permease,Amino acid permease	-1.8929	4.61387	0.538389	40	0.0342936	0.0342936	0.00171468	0	0.025	No
BAL062_02625	wapA_2	Rhs family protein,Cell wall-associated polypeptide CWBP200,Uncharacterized conserved protein,YD repeat (two copies),RHS Repeat	-2.17552	5.70126	0.565658	116	0.0269618	0.0279079	0.000946029	0.000473015	0.0258621	No
BAL062_02626	BAL062_02626	Rhs element Vgr protein,Uncharacterized protein conserved in bacteria,type VI secretion system Vgr family protein,Uncharacterized protein conserved in bacteria (DUF2345)	-0.523106	5.75815	0.987451	97	0.0337333	0.0337333	0.00208659	0.00208659	0.0618557	No
BAL062_02632	BAL062_02632	Zn-dependent protease with chaperone function,Putative Zn-dependent protease, contains TPR repeats,Peptidase family M48	-1.59954	5.06554	0.688197	46	0.0437525	0.0498575	0.00508751	0	0.0543478	No
BAL062_02644	yejB	peptide ABC transporter, permease protein,Inner membrane ABC transporter permease protein yejB,microcin C ABC transporter permease YejB,nickel ABC transporter, permease subunit NikB,Binding-protein-dependent transport system inner membrane component	1.14416	3.75245	0.575479	38	0.0400971	0.0400971	0.00105519	0.00316556	0.0526316	No
BAL062_02646	mltD	soluble lytic murein transglycosylase,Membrane-bound lytic murein transglycosylase D precursor,membrane-bound lytic murein transglycosylase D,Oxidation resistance protein,spore coat assembly protein SafA,LysM domain	-1.15131	4.53047	0.688127	100	0.0352405	0.0338585	0.000345495	0.000690989	0.015	No
BAL062_02647	dnaQ	DNA polymerase III subunit epsilon,DNA polymerase III subunit epsilon,DNA polymerase III subunit epsilon,Predicted double-stranded RNA/RNA-DNA hybrid binding protein,DNA polymerase III, epsilon subunit,RNase H	4.91236	-2.07946	0.248596	6.5	0.00322061	0.00724638	0.000805153	0	0.0769231	No
BAL062_02648	BAL062_02648	chemotaxis protein histidine kinase and related kinase	-1.54829	4.22722	0.473877	48	0.0331171	0.0317653	0.00135172	0.000675858	0.03125	No
BAL062_02665	BAL062_02665	Uncharacterized protein conserved in bacteria,Cell division protein ZapA	9.94074	5.77397	0.0765523	4	0.0116959	0.0194932	0.00389864	0.00389864	0.25	No
BAL062_02671	BAL062_02671	Lysis protein S	2.20799	-0.784109	0.744766	4.5	0.0208073	0.0166459	0.00416146	0	0.111111	No
BAL062_02678	BAL062_02678	putative soluble lytic transglycosylase fused to an ABC-type amino acid-binding protein,Transglycosylase SLT domain	0.535355	4.91538	0.951781	84.5	0.0244234	0.0278242	0.000927472	0.000309157	0.0236686	No
BAL062_02704	BAL062_02704	hypothetical protein	1.85959	1.78676	0.309124	4.5	0.0259909	0.0324886	0.00649773	0.00649773	0.222222	No
BAL062_02726	BAL062_02726	TonB-dependent receptor precursor,Probable TonB-dependent receptor NMB0964 precursor,Outer membrane cobalamin receptor protein,TonB-dependent heme/hemoglobin receptor family protein,TonB dependent receptor	-1.51685	4.19838	0.473877	49	0.0229984	0.0239567	0.000958267	0.000479134	0.0306122	No
BAL062_02729	BAL062_02729	Putative bacteriophage protein	0.703137	5.01855	0.889301	101	0.0314588	0.0340533	0.00291886	0.00162159	0.0693069	No
BAL062_02733	BAL062_02733	hypothetical protein	1.54613	2.80986	0.342217	22	0.0377929	0.0453515	0.00188964	0.00377929	0.0681818	No
BAL062_02759	BAL062_02759	hypothetical protein	-0.631043	4.35476	0.850464	50	0.0430856	0.0397713	0.00248571	0.000828569	0.04	No
BAL062_02774	BAL062_02774	hypothetical protein	2.80471	-1.37458	0.607649	4.5	0.0163881	0.0131105	0	0.00327761	0.111111	No
BAL062_02792	BAL062_02792	hypothetical protein	1.53467	1.28727	0.651209	11	0.0272331	0.0326797	0	0.00544662	0.0909091	No
BAL062_02802	rlmH	rRNA large subunit m3Psi methyltransferase RlmH,Ribosomal RNA large subunit methyltransferase H,rRNA large subunit methyltransferase,Uncharacterized conserved protein,rRNA large subunit m3Psi methyltransferase RlmH,Predicted SPOUT methyltransferase	2.07647	0.775018	0.489027	7.5	0.0185185	0.0162037	0	0.00231481	0.0666667	No
BAL062_02807	nth	Endonuclease III DNA glycosylase/apyrimidinic AP lyase,Endonuclease III,endonuclease III,3-methyladenine DNA glycosylase/8-oxoguanine DNA glycosylase,endonuclease III,HhH-GPD superfamily base excision DNA repair protein	0.239335	4.0406	0.979845	24	0.04329	0.03367	0.00320667	0.00160333	0.0625	No
BAL062_02809	BAL062_02809	hypothetical protein	-1.12274	4.86302	0.780449	38	0.0363606	0.0279046	0.00338238	0.000845594	0.0657895	No
BAL062_02824	BAL062_02824	aceA,Isocitrate lyase,isocitrate lyase,Isocitrate lyase,isocitrate lyase,Isocitrate lyase family	-1.16617	5.0015	0.770798	57.5	0.0387677	0.0408446	0.00207684	0.00276912	0.0608696	No
BAL062_02825	nahR	putative LysR family transcriptional regulator,Symbiotic regulator homolog 1,leucine transcriptional activator,putative choline sulfate-utilization transcription factor,LysR substrate binding domain	-2.05702	4.68566	0.480024	32.5	0.0381594	0.0347924	0.00224467	0.00112233	0.0461538	No
BAL062_02827	citN	citrate transporter,Citrate transporter,citrate transporter,Citrate transporter	-2.17336	4.78804	0.47541	60.5	0.050656	0.0498256	0.000830427	0.000830427	0.0165289	No
BAL062_02833	BAL062_02833	putative signal peptide-containing protein	-3.20072	6.87042	0.371596	63	0.04543	0.0515901	0.00308	0.00308	0.0634921	No
BAL062_02838	rubB_2	rubB,Rubredoxin-NAD(+) reductase,NADH:flavorubredoxin oxidoreductase,Uncharacterized conserved protein,nitrite reductase [NAD(P)H], large subunit,Pyridine nucleotide-disulphide oxidoreductase	-1.28282	4.05309	0.603472	34.5	0.0319609	0.0329009	0.00282008	0	0.0434783	No
BAL062_02840	estR	transcriptional regulator EstR, HTH-type,Morphology and auto-aggregation control protein,DNA-binding transcriptional regulator OxyR,aminoethylphosphonate catabolism associated LysR family transcriptional regulator,LysR substrate binding domain	1.94268	2.01336	0.215413	24.5	0.0281139	0.031781	0.00244469	0.00366703	0.102041	No
BAL062_02848	cynT	Putative carbonic anhydrase,Carbonic anhydrase,carbonic anhydrase,Carbonic anhydrase,Carbonic anhydrase	8.95977	-3.70608	0.238348	0.5	0.00180668	0	0.00180668	0	1	No
BAL062_02851	fepA	pfeA,Enterobactin outer-membrane receptor,outer membrane receptor FepA,Outer membrane receptor for ferrienterochelin and colicins,TonB-dependent hemoglobin/transferrin/lactoferrin receptor family protein,TonB-dependent Receptor Plug Domain	-1.1253	4.64641	0.729853	62	0.0284523	0.0323767	0	0.00147167	0.0241935	No
BAL062_02857	BAL062_02857	hypothetical protein	-1.16592	6.21233	0.816473	62	0.0437841	0.0452196	0.000717772	0.00430663	0.0564516	No
BAL062_02863	rhmT_5	MFS family transporter,Inner membrane transport protein RhmT,regulatory protein UhpC,Splicing factor (branch point binding protein),D-galactonate transporter,Major Facilitator Superfamily	0.661282	4.15805	0.795667	49.5	0.0459828	0.0367862	0.00083605	0.00083605	0.020202	No
BAL062_02870	glsA	Putative Glutaminase,Glutaminase,glutaminase,glutaminase A,Glutaminase	-0.833717	5.06403	0.888634	65.5	0.0571093	0.0529101	0.00419921	0	0.0381679	No
BAL062_02873	proP_3	putative permease (MFS superfamily),Proline porter II,proline/glycine betaine transporter,Arabinose efflux permease,MFS transporter, metabolite:H+ symporter (MHS) family protein,Major Facilitator Superfamily	-0.884832	4.57357	0.790977	35	0.0273715	0.0325036	0.00171072	0.00256608	0.0714286	No
BAL062_02876	betB_2	Aldehyde dehydrogenase,Betaine aldehyde dehydrogenase,betaine aldehyde dehydrogenase,Delta 1-pyrroline-5-carboxylate dehydrogenase,betaine aldehyde dehydrogenase,Aldehyde dehydrogenase family	-12.4522	4.01461	0.0765523	64	0.0477164	0.0492312	0	0	0	No
BAL062_02880	BAL062_02880	Cupin domain protein,Predicted mannose-6-phosphate isomerase,Cupin domain	1.32734	3.56374	0.600108	24.5	0.0532141	0.0510856	0	0.00212857	0.0204082	No
BAL062_02885	kshA_1	phenylpropionate dioxygenase,3-ketosteroid-9-alpha-hydroxylase oxygenase subunit,Rieske [2Fe-2S] domain	-2.24384	4.34956	0.37301	45.5	0.0457761	0.0488972	0.00208073	0	0.021978	No
BAL062_02892	BAL062_02892	poly-beta-1,6-N-acetyl-D-glucosamine auxiliary protein PgaD,poly-beta-1,6-N-acetyl-D-glucosamine biosynthesis protein PgaD	-0.706421	4.14821	0.774645	21.5	0.0608466	0.0529101	0.00529101	0.0026455	0.0697674	No
BAL062_02898	yjiA_2	G3E family GTPase,Uncharacterized GTP-binding protein YjiA,putative GTP-binding protein YjiA,cobalamin biosynthesis protein CobW,CobW/HypB/UreG, nucleotide-binding domain	-0.812829	4.39073	0.778951	52	0.0600601	0.0556112	0	0.00333667	0.0288462	No
BAL062_02902	betP_4	betT,Glycine betaine transporter BetP,choline transport protein BetT,Dephospho-CoA kinase,transporter, betaine/carnitine/choline transporter (BCCT) family,BCCT family transporter	-0.843417	5.11011	0.875036	83.5	0.0440789	0.0456916	0.00215019	0.0010751	0.0359281	No
BAL062_02904	BAL062_02904	repressor of bet genes,transcriptional regulator BetI,transcriptional repressor BetI,Bacterial regulatory proteins, tetR family	-0.684451	4.32895	0.817706	27	0.0462963	0.0498575	0.00178063	0.00356125	0.0555556	No
BAL062_02905	betB_3	betB,Betaine aldehyde dehydrogenase,betaine aldehyde dehydrogenase,Delta 1-pyrroline-5-carboxylate dehydrogenase,betaine aldehyde dehydrogenase,Aldehyde dehydrogenase family	-2.72152	4.69827	0.340824	52.5	0.0384702	0.0407332	0.000754318	0.000754318	0.0190476	No
BAL062_02906	betA	choline dehydrogenase,Choline dehydrogenase,choline dehydrogenase,Uncharacterized protein conserved in bacteria,choline dehydrogenase,GMC oxidoreductase	-1.90446	5.52138	0.630911	75	0.0462126	0.0542495	0.00267899	0.000669748	0.0333333	No
BAL062_02907	mqo	malate dehydrogenase,Malate:quinone oxidoreductase,malate:quinone oxidoreductase,malate dehydrogenase (acceptor),Malate:quinone oxidoreductase (Mqo)	-0.0275459	5.12241	1	55.5	0.0413027	0.0338547	0.00406256	0.00338547	0.0990991	No
BAL062_02930	tatD	TatD related DNase family protein,Deoxyribonuclease TatD,DNase TatD,Mg-dependent DNase,hydrolase, TatD family,TatD related DNase	1.2828	2.62159	0.454186	15.5	0.0239916	0.0224921	0.00299895	0.00299895	0.129032	No
BAL062_02933	BAL062_02933	KAP P-loop domain-containing protein,Predicted P-loop ATPase,KAP family P-loop domain	-2.46323	4.55502	0.378799	42.5	0.0247739	0.0278707	0.0012387	0	0.0235294	No
BAL062_02937	BAL062_02937	hypothetical protein	-0.248248	4.02148	1	35.5	0.02772	0.02695	0.00231	0.000770001	0.056338	No
BAL062_02939	BAL062_02939	inner membrane protein,Superfamily II helicase and inactivated derivatives,Domain of unknown function (DUF927)	-2.31004	4.83585	0.446355	91.5	0.0401009	0.0423538	0.000450572	0.000901144	0.0163934	No
BAL062_02948	intS_2	integrase,Putative prophage CPS-53 integrase,integrase,Site-specific recombinase XerC,tyrosine recombinase XerD,Phage integrase family	-0.953024	4.98932	0.831941	46.5	0.0380755	0.0424022	0.00259605	0.0017307	0.0537634	No
BAL062_02962	BAL062_02962	phage-like protein	-1.35972	4.42999	0.592708	44.5	0.0308642	0.0345385	0.00146972	0.000734862	0.0337079	No
BAL062_02965	BAL062_02965	hypothetical protein	-1.55494	4.18967	0.435679	59	0.042185	0.042185	0.000715001	0.00143	0.0254237	No
BAL062_02979	BAL062_02979	hypothetical protein	-1.19813	4.24798	0.571039	55.5	0.045439	0.0497257	0.000857339	0.00171468	0.027027	No
BAL062_02982	BAL062_02982	hypothetical protein	-3.19718	4.24618	0.158683	59.5	0.034976	0.0393479	0.000624571	0	0.00840336	No
BAL062_02988	BAL062_02988	phage terminase,Hom_end-associated Hint	-3.2194	4.26813	0.16188	70.5	0.0396029	0.0390451	0.000557787	0	0.0070922	No
BAL062_03004	BAL062_03004	lambda family phage tail tape measure protein	0.440927	4.88036	0.974015	68	0.0325227	0.0334935	0.00194165	0.00194165	0.0588235	No
BAL062_03013	bspRIM	C-5 cytosine-specific DNA methylase,Modification methylase BspRI,DNA (cytosine-5-)-methyltransferase,C-5 cytosine-specific DNA methylase	-1.08535	4.29227	0.706287	75.5	0.0563444	0.0570956	0.00225378	0	0.0198675	No
BAL062_03016	BAL062_03016	hypothetical protein	1.58052	2.49587	0.527047	18	0.0311526	0.0311526	0	0.00519211	0.0833333	No
BAL062_03028	BAL062_03028	hypothetical protein	2.89258	1.28442	0.190015	8.5	0.0238949	0.0268817	0	0.00298686	0.0588235	No
BAL062_03045	yibH_4	RND family multidrug resistance secretion protein,Inner membrane protein yibH,multidrug efflux system protein EmrA,efflux pump membrane protein,HlyD family secretion protein	-1.70534	4.37046	0.472155	48.5	0.0453318	0.0482253	0.00192901	0.000964506	0.0309278	No
BAL062_03065	argB	acetylglutamate kinase,Acetylglutamate kinase,acetylglutamate kinase,Acetylglutamate kinase,acetylglutamate kinase,Amino acid kinase family	-0.308626	4.14097	0.996802	26.5	0.0342256	0.0305586	0.00244469	0.00122234	0.0566038	No
BAL062_03066	algC	phosphomannomutase,Phosphomannomutase/phosphogluc omutase,phosphomannomutase/phosphoglucomutase,phosphoglucos amine mutase,Phosphoglucomutase/phosphomannomutase, alpha/beta/alpha domain I	-3.09428	7.32001	0.378799	71.5	0.0555947	0.0563777	0.00234907	0.00469814	0.0629371	No
BAL062_03068	rep	ATP-dependent DNA helicase,ATP-dependent DNA helicase rep,ATP-dependent DNA helicase Rep,Superfamily I DNA and RNA helicases,ATP-dependent DNA helicase Rep,UvrD/REP helicase	7.1042	-2.95867	0.0790546	3.5	0.00272331	0.00108932	0.000544662	0.000544662	0.285714	No
BAL062_03072	BAL062_03072	hypothetical protein	-1.73245	4.75325	0.567577	40	0.0413881	0.0435106	0.00212247	0.00106123	0.0375	No
BAL062_03082	BAL062_03082	arginyl-tRNA-protein transferase,arginyl-tRNA-protein transferase,Arginine-tRNA-protein transferase, C terminus	-2.47411	4.48119	0.314727	31	0.043573	0.0408497	0.00136166	0.00136166	0.0322581	No
BAL062_03092	BAL062_03092	Predicted membrane protein,conserved hypothetical protein,Uncharacterised protein family (UPF0093)	6.686	-3.61721	0.480024	1.5	0	0.00735835	0.00245278	0	0.333333	No
BAL062_03102	caiT	Betaine/choline/glycine transport protein,L-carnitine/gamma-butyrobetaine antiporter,putative transporter,Dephospho-CoA kinase,transporter, betaine/carnitine/choline transporter (BCCT) family,BCCT family transporter	-0.816039	4.32249	0.783763	73	0.0458747	0.0526209	0.00134925	0.000674627	0.0205479	No
BAL062_03112	wrbA_2	multimeric flavodoxin WrbA,Trp repressor-binding protein,NAD(P)H:quinone oxidoreductase,Flavodoxin,NAD(P)H:quinone oxidoreductase, type IV,NADPH-dependent FMN reductase	-3.1629	4.21463	0.157272	26	0.0483092	0.0563607	0.00201288	0	0.0192308	No
BAL062_03113	yfiH	Laccase domain protein yfiH,hypothetical protein,uncharacterized protein, YfiH family,Multi-copper polyphenol oxidoreductase laccase	-12.6859	4.22382	0.0765523	35.5	0.0496838	0.0572117	0	0	0	No
BAL062_03118	BAL062_03118	signal peptide,tetratricopeptide repeat protein,Uncharacterized enzyme of heme biosynthesis,putative PEP-CTERM system TPR-repeat lipoprotein,Tetratricopeptide repeat	3.6037	-1.95683	0.448921	7	0.00389864	0.00519818	0.000649773	0	0.0714286	No
BAL062_03144	rluB	Pseudouridine synthase,Ribosomal large subunit pseudouridine synthase B,23S rRNA pseudouridylate synthase B,pseudouridine synthase,RNA pseudouridylate synthase	-1.04475	4.82175	0.780781	37	0.0444925	0.0444925	0.0012025	0.0036075	0.0540541	No
BAL062_03145	bioD1	Dethiobiotin synthetase,ATP-dependent dethiobiotin synthetase BioD 1,dithiobiotin synthetase,dethiobiotin synthase	7.19732	-2.69668	0.0765523	3.5	0.00516796	0.00689061	0.00344531	0.00172265	0.428571	No
BAL062_03146	bioC	bioC,Malonyl-CoA O-methyltransferase BioC,biotin biosynthesis protein BioC,Uncharacterized protein conserved in bacteria,biotin biosynthesis protein BioC,Methyltransferase domain	10.1755	1.00434	0.000317202	4	0.00592593	0.00592593	0.00148148	0.00592593	0.625	No
BAL062_03147	bioF	bioF,8-amino-7-oxononanoate synthase,8-amino-7-oxononanoate synthase,7-keto-8-aminopelargonate synthetase and related enzymes,8-amino-7-oxononanoate synthase,Aminotransferase class I and II	8.46777	-2.23391	0.000657062	4	0.00479754	0.00287853	0.00191902	0.000959509	0.375	No
BAL062_03148	bioA	bioA,Adenosylmethionine-8-amino-7-oxononanoate aminotransferase,adenosylmethionine--8-amino-7-oxononanoate transaminase,Ornithine/acetylornithine aminotransferase,adenosylmethionine-8-amino-7-oxononanoate transaminase,Aminotransferase class-III	9.88981	-1.02622	5.65e-07	3.5	0.00173476	0.00433689	0.00346951	0.00260213	1	No
BAL062_03152	ybjJ	major facilitator superfamily permease,Inner membrane protein ybjJ,putative transporter,Arabinose efflux permease,Major Facilitator Superfamily	-1.13862	4.19756	0.578746	53.5	0.045406	0.0498575	0.000890313	0.00178063	0.0280374	No
BAL062_03155	zipA	cell division protein,Cell division protein ZipA,cell division protein ZipA,cell division protein ZipA,ZipA, C-terminal FtsZ-binding domain	1.52409	-0.161085	0.757359	17	0.0160565	0.0203383	0.00107043	0	0.0294118	No
BAL062_03156	smc	Putative chromosome segregation ATPase,Chromosome partition protein Smc,chromosome segregation protein,ATPase involved in DNA repair,chromosome segregation protein SMC,RecF/RecN/SMC N terminal domain	0.622497	6.176	0.953715	127.5	0.0399356	0.04219	0.00225443	0.000966184	0.0392157	No
BAL062_03158	BAL062_03158	permease,hypothetical protein,Sulfite exporter TauE/SafE	-0.835351	4.22396	0.715726	40	0.0566611	0.0538972	0.00138198	0.00138198	0.025	No
BAL062_03167	BAL062_03167	Putative signal peptide-containing protein	-1.73582	5.0772	0.624861	80	0.0447941	0.042609	0.00163881	0.00109254	0.03125	No
BAL062_03178	BAL062_03178	TetR family transcriptional regulator	-2.94612	4.80225	0.319538	30.5	0.0604288	0.0584795	0	0.00389864	0.0327869	No
BAL062_03179	emrB_4	major facilitator superfamily permease,Multidrug resistance protein B,Arabinose efflux permease,drug resistance MFS transporter, drug:H+ antiporter-2 (14 Spanner) (DHA2) family,Major Facilitator Superfamily	-0.947036	5.01944	0.838101	77	0.0540687	0.0500135	0.00202758	0.00202758	0.038961	No
BAL062_03184	BAL062_03184	TM helix repeat-containing protein,Conserved TM helix	-0.895065	5.07992	0.865385	74.5	0.0496919	0.0490294	0.00331279	0.000662559	0.0402685	No
BAL062_03186	BAL062_03186	hypothetical protein	-2.70257	4.59899	0.307235	26	0.0735487	0.0630418	0	0.00525348	0.0384615	No
BAL062_03188	cmpR_2	LysR family transcriptional regulator,HTH-type transcriptional activator CmpR,putative DNA-binding transcriptional regulator,aminoethylphosphonate catabolism associated LysR family transcriptional regulator,LysR substrate binding domain	-3.91857	4.91332	0.242711	41	0.0487988	0.0538038	0.00125125	0	0.0121951	No
BAL062_03189	BAL062_03189	Putative cold shock protein,cold shock protein CspG,cold shock domain protein CspD,'Cold-shock' DNA-binding domain	1.02004	1.32675	0.834575	7.5	0.0340136	0.0226757	0.00755858	0	0.133333	No
BAL062_03192	nuoM	nuoM,NADH-quinone oxidoreductase subunit M,NADH:ubiquinone oxidoreductase subunit M,Multisubunit Na+/H+ antiporter, MnhB subunit,proton-translocating NADH-quinone oxidoreductase, chain M,NADH-Ubiquinone/plastoquinone (complex I), various chains	4.20164	-2.3962	0.534387	8.5	0.00416927	0.00764367	0.000694879	0	0.0588235	No
BAL062_03204	ycdT_2	Diguanylate cyclase,Probable diguanylate cyclase YcdT,putative diguanylate cyclase YedQ,Predicted integral membrane sensor domain,diguanylate cyclase (GGDEF) domain,GGDEF domain	-2.55946	4.55634	0.322553	57	0.0453196	0.0437568	0.000781372	0.000781372	0.0175439	No
BAL062_03207	rstA	two-component regulatory system response regulator,Transcriptional regulatory protein RstA,DNA-binding transcriptional regulator RstA,Response regulator of citrate/malate metabolism,phosphate regulon transcriptional regulatory protein PhoB,Transcriptional regulatory protein, C terminal	-4.08326	4.92155	0.226299	36.5	0.04649	0.0666357	0	0.00154967	0.0136986	No
BAL062_03208	nrdA	nrdA,Ribonucleoside-diphosphate reductase 1 subunit alpha,ribonucleotide-diphosphate reductase subunit alpha,ribonucleoside-diphosphate reductase, alpha subunit,Ribonucleotide reductase, barrel domain	4.63109	-2.68003	0.374228	7	0.00235156	0.00313541	0.000391926	0	0.0714286	No
BAL062_03213	BAL062_03213	putative phage-related protein,hypothetical protein,PUA domain (predicted RNA-binding domain),Phosphoadenosine phosphosulfate reductase family	2.00337	0.94363	0.344175	25	0.0342691	0.0316331	0.00131804	0.00131804	0.04	No
BAL062_03215	BAL062_03215	hypothetical protein	1.66983	0.585124	0.697898	14.5	0.0181554	0.016945	0	0.00121036	0.0344828	No
BAL062_03218	BAL062_03218	Integrase, catalytic region,Integrase core domain	-0.738623	4.48694	0.839505	54.5	0.033563	0.0306189	0.00176647	0.000588824	0.0366972	No
BAL062_03220	BAL062_03220	DNA binding domain, excisionase family,Helix-turn-helix domain	-3.42893	4.37559	0.128779	51.5	0.0276809	0.0293417	0	0.000553618	0.00970874	No
BAL062_03225	quiA_2	glucose dehydrogenase,Quinate/shikimate dehydrogenase (quinone),outer membrane biogenesis protein BamB,Glucose dehydrogenase,membrane-bound PQQ-dependent dehydrogenase, glucose/quinate/shikimate family,PQQ enzyme repeat	-2.07731	5.41718	0.590534	107	0.0474479	0.0511332	0.00184264	0.00046066	0.0233645	No
BAL062_03227	BAL062_03227	hypothetical protein	1.0383	0.293008	0.941774	4.5	0.0154321	0.0123457	0.00308642	0	0.111111	No
BAL062_03228	BAL062_03228	Putative outermembrane protein exposed to the bacterial surface	-0.52921	5.65269	0.987064	122	0.0440646	0.048623	0.0022792	0.00189934	0.045082	No
BAL062_03232	BAL062_03232	ATPase,orc1/cdc6 family replication initiation protein,Archaeal ATPase	-2.77456	5.22967	0.424514	82	0.0326554	0.0351356	0.00041336	0.00041336	0.0121951	No
BAL062_03236	xecA1	metE,2-hydroxypropyl-CoM lyase,5-methyltetrahydropteroyltriglutamate--homocysteine methyltransferase,5-methyltetrahydropteroyltriglutamate--ho mocysteine S-methyltransferase,Cobalamin-independent synthase, Catalytic domain	-1.63984	4.26275	0.428466	37	0.0383142	0.0404427	0.00106428	0.00212857	0.0405405	No
BAL062_03241	ureR_3	AraC family transcriptional regulator,Urease operon transcriptional activator,DNA-binding transcriptional activator FeaR,Adenosine deaminase,YSIRK-targeted surface antigen transcriptional regulator,Arabinose-binding domain of AraC transcription regulator, N-term	0.284633	4.16086	0.950795	41.5	0.045194	0.0462963	0.00220459	0.00330688	0.060241	No
BAL062_03242	yxeP_3	amidohydrolase,Uncharacterized hydrolase YxeP,peptidase,Metal-dependent amidase/aminoacylase/carboxypeptidase,amidohydrolase,Peptid ase family M20/M25/M40	-13.3359	4.79722	0.0781847	68.5	0.0560429	0.0552307	0	0	0	No
BAL062_03246	BAL062_03246	ABC transporter periplasmic substrate-binding protein,Maltose-binding periplasmic proteins/domains,molybdate ABC transporter, periplasmic molybdate-binding protein,Bacterial extracellular solute-binding protein	0.434458	4.08288	0.912629	40.5	0.055905	0.0573026	0.00139762	0.00279525	0.037037	No
BAL062_03250	frc_3	caiB,Formyl-coenzyme A transferase,putative CoA-transferase,Predicted acyl-CoA transferases/carnitine dehydratase,formyl-CoA transferase,CoA-transferase family III	-1.47884	4.22861	0.544168	42	0.0415537	0.034327	0.00180668	0	0.0238095	No
BAL062_03251	nanT	cis,cis-muconate transport protein,Sialic acid permease,putative sialic acid transporter,Arabinose efflux permease,MFS transporter, aromatic acid:H+ symporter (AAHS) family,Major Facilitator Superfamily	-2.25885	4.93936	0.516041	55.5	0.0445116	0.0487108	0.00251953	0	0.027027	No
BAL062_03254	idnD	zinc-binding dehydrogenase,L-idonate 5-dehydrogenase,L-idonate 5-dehydrogenase,L-threonine 3-dehydrogenase,Zinc-binding dehydrogenase	-12.6916	4.22891	0.0765523	60.5	0.0547997	0.0595238	0	0	0	No
BAL062_03255	BAL062_03255	adenosine deaminase,Adenine deaminase,adenosine deaminase,Adenosine deaminase,adenosine deaminase,Adenosine/AMP deaminase	-12.5983	4.14556	0.0765523	45.5	0.0490196	0.0501089	0	0	0	No
BAL062_03260	nadA	quinolinate synthetase,Quinolinate synthase A,quinolinate synthetase,quinolinate synthetase complex, A subunit,Quinolinate synthetase A protein	-1.51678	4.94138	0.668141	63.5	0.0636411	0.0688576	0.00417319	0.0010433	0.0393701	No
BAL062_03261	argJ	argJ,Arginine biosynthesis bifunctional protein ArgJ,bifunctional ornithine acetyltransferase/N-acetylglutamate synthase protein,N-acetylglutamate synthase (N-acetylornithine aminotransferase),glutamate N-acetyltransferase/amino-acid acetyltransferase,ArgJ family	-1.28201	5.47111	0.777027	87	0.0791701	0.0791701	0.000910001	0.00546001	0.0402299	No
BAL062_03268	supH	HAD superfamily hydrolase,Sugar phosphatase SupH,sugar phosphate phosphatase,Predicted hydrolase (HAD superfamily),Cof-like hydrolase,haloacid dehalogenase-like hydrolase	-0.999506	4.54319	0.746008	33	0.0446067	0.0446067	0	0.00270343	0.030303	No
BAL062_03273	rsmJ	SAM-dependent methyltransferase,Ribosomal RNA small subunit methyltransferase J,putative methyltransferase,Protein of unknown function (DUF548)	-3.13254	4.12144	0.119849	38	0.0533109	0.0533109	0	0.00140292	0.0131579	No
BAL062_03275	yrdA_3	transferase,hypothetical protein,carnitine operon protein CaiE,Acetyltransferase (isoleucine patch superfamily),phenylacetic acid degradation protein PaaY,Bacterial transferase hexapeptide (six repeats)	0.642554	4.28725	0.834575	24	0.0523122	0.0481272	0.00209249	0.00418498	0.0625	No
BAL062_03276	BAL062_03276	Putative MutT/nudix family protein,putative NUDIX hydrolase,Cobalamin biosynthesis protein CobD/CbiB,mutator mutT protein,NUDIX domain	1.0292	3.9768	0.543312	22	0.041352	0.0377562	0.00539374	0.00179791	0.0909091	No
BAL062_03277	BAL062_03277	MutT/nudix family protein,NADH pyrophosphatase,NTP pyrophosphohydrolases containing a Zn-finger, probably nucleic-acid-binding,NUDIX domain	-0.181201	4.37574	1	26	0.0557547	0.0477897	0.00796495	0.00199124	0.0961538	No
BAL062_03278	BAL062_03278	protein FilF	-3.01771	5.43482	0.402044	79.5	0.0444444	0.0461538	0.000569801	0.0011396	0.0188679	No
BAL062_03282	BAL062_03282	pilus assembly protein FilB,NHLM bacteriocin system ABC transporter, peptidase/ATP-binding protein,Peptidase C39 family	-1.69838	4.25777	0.419319	36.5	0.0511332	0.0497512	0	0.00414594	0.0410959	No
BAL062_03283	BAL062_03283	putative pilus subunit (FilA)	-0.387012	4.34546	0.965309	43.5	0.0562754	0.0575841	0.00261746	0.00523492	0.0689655	No
BAL062_03284	pabB	p-aminobenzoate synthetase,Para-aminobenzoate synthase component 1,aminodeoxychorismate synthase,Anthranilate/para-aminobenzoate synthases component I,aminodeoxychorismate synthase, component I,chorismate binding enzyme	-0.526023	4.06158	0.889301	31	0.0239981	0.025598	0.00319974	0.000799936	0.0806452	No
BAL062_03286	hisD	histidinol dehydrogenase,Histidinol dehydrogenase,bifunctional histidinal dehydrogenase/ histidinol dehydrogenase,Histidinol dehydrogenase,histidinol dehydrogenase,Histidinol dehydrogenase	-3.17281	4.22386	0.158683	59.5	0.0487108	0.0512304	0.000839842	0	0.00840336	No
BAL062_03294	mlaA	putative lipoprotein precursor (VacJ) transmembrane,Probable phospholipid-binding lipoprotein mlaA precursor,ABC transporter outer membrane lipoprotein,VacJ like lipoprotein	-1.38604	5.42061	0.746008	61.5	0.0765432	0.0753086	0.00123457	0.0037037	0.0325203	No
BAL062_03297	ramA	amidohydrolase,(R)-stereoselective amidase,C-N hydrolase family amidase,NAD synthase,N-carbamoylputrescine amidase,Carbon-nitrogen hydrolase	-0.763462	4.62738	0.845619	39.5	0.0538721	0.0525253	0.0026936	0.0026936	0.0506329	No
BAL062_03298	BAL062_03298	hypothetical protein	2.3483	3.48124	0.300123	13	0.0352734	0.0411523	0.00293945	0	0.0384615	No
BAL062_03301	xcpR	general secretion pathway protein E,Type II traffic warden ATPase,hypothetical protein,Type II secretory pathway, ATPase PulE/Tfp pilus assembly pathway, ATPase PilB,type II secretion system protein E,Type II/IV secretion system protein	-2.12479	5.29757	0.562388	71	0.0529101	0.0529101	0.000745212	0.00149042	0.0211268	No
BAL062_03302	BAL062_03302	hypothetical protein	-1.89244	4.47947	0.439298	42.5	0.0581238	0.0567721	0.00135172	0.00270343	0.0352941	No
BAL062_03310	ppx	exopolyphosphatase,Exopolyphosphatase,exopolyphos phatase,exopolyphosphatase,Ppx/GppA phosphatase family	1.13914	3.78152	0.528138	55.5	0.0431003	0.0379867	0.00438308	0.00146103	0.0720721	No
BAL062_03315	pheT	pheT,Phenylalanine--tRNA ligase beta subunit,phenylalanyl-tRNA synthetase subunit beta,Phenylalanyl-tRNA synthetase beta subunit,phenylalanine--tRNA ligase, beta subunit,B3/4 domain	4.62991	-2.67951	0.375431	5.5	0.00139938	0.00373169	0.000466461	0	0.0909091	No
BAL062_03317	BAL062_03317	hypothetical protein	-2.1498	4.26022	0.358286	36.5	0.0399202	0.0410291	0.00221779	0	0.0273973	No
BAL062_03322	entS	Major Facilitator Superfamily protein,hypothetical protein,enterobactin exporter EntS,H+ Antiporter protein,Bacterial protein of unknown function (DUF894)	-3.06639	4.1269	0.15991	43	0.0390798	0.0373035	0.000888178	0	0.0116279	No
BAL062_03340	BAL062_03340	3'-5' exonuclease,Predicted 3'-5' exonuclease related to the exonuclease domain of PolB,Predicted 3'-5' exonuclease related to the exonuclease domain of PolB	-0.930282	4.69673	0.816812	44	0.0596934	0.0596934	0.00542667	0.00135667	0.0568182	No
BAL062_03341	cysM	cysteine synthase B,Cysteine synthase B,cysteine synthase B,Cysteine synthase,cysteine synthase B,Pyridoxal-phosphate dependent enzyme	3.59426	0.639439	0.113527	18.5	0.0255009	0.0194293	0	0.00121433	0.027027	No
BAL062_03345	hyi	hydroxypyruvate isomerase,Hydroxypyruvate isomerase,hydroxypyruvate isomerase,Hydroxypyruvate isomerase,hydroxypyruvate isomerase,Xylose isomerase-like TIM barrel	-1.49808	5.23619	0.704698	45	0.067086	0.0587002	0.00279525	0.00139762	0.0333333	No
BAL062_03347	fabG_12	Dehydrogenase/reductase,3-oxoacyl-[acyl-carrier-p rotein] reductase FabG,short chain dehydrogenase,Uncharacterized conserved protein,light-dependent protochlorophyllide reductase,short chain dehydrogenase	-1.53154	4.21194	0.473877	37.5	0.0540687	0.0473101	0.00270343	0.00135172	0.04	No
BAL062_03348	pntB	pyridine nucleotide transhydrogenase, beta subunit,NAD(P) transhydrogenase subunit beta,pyridine nucleotide transhydrogenase,NAD/NADP transhydrogenase alpha subunit,NAD(P) transhydrogenase beta subunit	-1.51584	4.94053	0.667572	58.5	0.0465827	0.0427644	0.0030546	0.00076365	0.042735	No
BAL062_03350	pntA1	pyridine nucleotide transhydrogenase (proton pump), alpha subunit (part1),NAD(P) transhydrogenase subunit alpha part 1,NAD(P) transhydrogenase subunit alpha,NAD/NADP transhydrogenase alpha subunit,NAD(P)(+) transhydrogenase (AB-specific), alpha subunit,Alanine dehydrogenase/PNT, C-terminal domain	-1.93701	4.57939	0.480024	47	NA	NA	NA	NA	NA	No
BAL062_03351	BAL062_03351	DMT family permease,Predicted permease, DMT superfamily,carboxylate/amino acid/amine transporter,EamA-like transporter family	-0.158199	4.45353	1	44	0.0539374	0.0515402	0.00119861	0.00479444	0.0568182	No
BAL062_03353	ygaY	MFS transporter, YNFM family, putative membrane transport protein,Inner membrane transport protein ynfM,putative sialic acid transporter,Arabinose efflux permease,drug resistance transporter, Bcr/CflA subfamily,Major Facilitator Superfamily	-1.68412	4.76905	0.597512	59.5	0.0571964	0.0543835	0.00281294	0.000937647	0.0336134	No
BAL062_03359	acnA_1	acnA,Aconitate hydratase 1,aconitate hydratase,3-isopropylmalate dehydratase large subunit,aconitate hydratase 1,Aconitase family (aconitate hydratase)	-1.44725	5.81207	0.737532	133.5	0.0523919	0.055213	0.00322412	0.000806029	0.0374532	No
BAL062_03360	yjjV	Mg-dependent DNase,Uncharacterized deoxyribonuclease YjjV,putative deoxyribonuclease YjjV,Mg-dependent DNase,hydrolase, TatD family,TatD related DNase	0.0978031	4.70543	1	41	0.0519339	0.0601339	0.00546672	0.00410004	0.0853659	No
BAL062_03363	prfC	peptide chain release factor 3,Peptide chain release factor 3,peptide chain release factor 3,GTPases - translation elongation factors,peptide chain release factor 3,Elongation factor Tu GTP binding domain	-0.842251	5.50976	0.889717	76.5	0.0557997	0.0509172	0.00418498	0.00209249	0.0588235	No
BAL062_03368	cph2_5	EAL domain-containing protein,Bacteriophytochrome cph2,cyclic-di-GMP phosphodiesterase,MHYT domain (predicted integral membrane sensor domain),diguanylate cyclase (GGDEF) domain,EAL domain	-0.400975	4.77461	0.998695	70.5	0.0373074	0.0389294	0.00324412	0.00162206	0.0638298	No
BAL062_03371	ilvB_2	acetolactate synthase 3 catalytic subunit,Acetolactate synthase isozyme 3 large subunit,acetolactate synthase 3 catalytic subunit,Glyoxylate carboligase,acetolactate synthase, large subunit, biosynthetic type,Thiamine pyrophosphate enzyme, N-terminal TPP binding domain	-1.10428	5.1845	0.807241	77.5	0.0489533	0.0508857	0.00257649	0.000644122	0.0322581	No
BAL062_03373	leuS	leuS,Leucine--tRNA ligase,leucyl-tRNA synthetase,Leucyl-tRNA synthetase,leucine--tRNA ligase,tRNA synthetases class I (I, L, M and V)	5.24497	-2.30985	0.132501	9.5	0.00465608	0.00338624	0.000846561	0	0.105263	No
BAL062_03376	macA_3	membrane-fusion protein,Macrolide-specific efflux protein macA precursor,macrolide transporter subunit MacA,efflux transporter, RND family, MFP subunit,HlyD family secretion protein	-0.995958	4.10974	0.660095	44.5	0.0372856	0.036457	0.00165714	0.00165714	0.0449438	No
BAL062_03377	macB	macrolide transport protein,Macrolide export ATP-binding/permease protein MacB,macrolide transporter ATP-binding /permease protein,Predicted ABC-type transport system involved in lysophospholipase L1 biosynthesis, ATPase component,lipoprotein releasing system, ATP-binding protein,MacB-like periplasmic core domain	-0.964989	5.58288	0.858819	110.5	0.0573656	0.0657199	0.00222779	0.00334169	0.0452489	No
BAL062_03378	ttgC	outer membrane protein,Probable efflux pump outer membrane protein ttgC precursor,copper/silver efflux system outer membrane protein CusC,efflux transporter, outer membrane factor (OMF) lipoprotein, NodT family,Outer membrane efflux protein	-1.28458	4.95688	0.730564	66	0.0536998	0.0505409	0.00236911	0.0015794	0.0378788	No
BAL062_03382	engC	GTPase EngC,Putative ribosome biogenesis GTPase RsgA,GTPase RsgA,ribosome small subunit-dependent GTPase A,Protein of unknown function, DUF258	2.95279	-1.42772	0.562388	17	0.0230826	0.0125905	0.00104921	0	0.0294118	No
BAL062_03388	fabF_1	3-oxoacyl-(acyl carrier protein) synthase II,3-oxoacyl-[acyl-carrier-protein] synthase 2,3-oxoacyl-(acyl carrier protein) synthase II,Enoyl reductase domain of yeast-type FAS1,beta-ketoacyl-acyl-carrier-protein synthase II,Beta-ketoacyl synthase, N-terminal domain	-1.49343	4.94998	0.678156	63	0.0606719	0.0534275	0	0.00271665	0.0238095	No
BAL062_03389	fabG_13	3-oxoacyl-ACPreductase,3-oxoacyl-[acyl-carrier-pr otein] reductase FabG,short chain dehydrogenase,Uncharacterized conserved protein,putative 3-oxoacyl-(acyl-carrier-protein) reductase,short chain dehydrogenase	-1.43531	4.12572	0.497766	37.5	0.0566269	0.0581573	0.00306091	0.00153046	0.04	No
BAL062_03391	fabF_2	3-oxoacyl-ACP synthase,3-oxoacyl-[acyl-carrier-protein] synthase 2,3-oxoacyl-(acyl carrier protein) synthase I,3-oxoacyl-[acyl-carrier protein] reductase,beta-ketoacyl-acyl-carrier-protein synthase II,Beta-ketoacyl synthase, C-terminal domain	-1.22699	5.16917	0.782209	72.5	0.0637296	0.0701949	0.0055417	0.000923617	0.0482759	No
BAL062_03392	BAL062_03392	Protein of unknown function (DUF3261)	-2.63455	4.71302	0.389045	41	0.0854701	0.0814001	0.00407	0	0.0243902	No
BAL062_03400	BAL062_03400	Acyl-coenzyme A synthetases/AMP-(fatty) acid ligase,long-chain-fatty-acid--CoA ligase,4-coumarate--CoA ligase,AMP-binding enzyme	-0.615252	4.99394	0.935463	67	0.0482218	0.0415243	0.00200924	0.00267899	0.0522388	No
BAL062_03401	BAL062_03401	ATP-dependent Clp protease proteolytic subunit (endopeptidase Clp),intracellular septation protein A,Predicted membrane protein,intracellular septation protein A,Intracellular septation protein A	-1.48329	4.0728	0.4672	26	0.048048	0.0560561	0	0.004004	0.0384615	No
BAL062_03404	BAL062_03404	1-acyl-sn-glycerol-3-phosphate acyltransferase,2-acyl-glycerophospho-ethanolamine acyltransferase,1-acylglycerol-3-phosphate O-acyltransferases,Acyltransferase	-12.8286	4.35075	0.0765523	40.5	0.055905	0.0573026	0	0	0	No
BAL062_03405	BAL062_03405	hypothetical protein	-2.05455	4.10856	0.304958	34.5	0.0596206	0.0650407	0.00180668	0.00180668	0.0289855	No
BAL062_03407	yfgL	WD-40 repeat-containing protein,Lipoprotein yfgL precursor,outer membrane biogenesis protein BamB,Glucose dehydrogenase,outer membrane assembly lipoprotein YfgL,PQQ enzyme repeat	-2.55351	4.63886	0.389955	49	0.0445996	0.0504169	0.00193911	0	0.0204082	No
BAL062_03414	ndk	nucleoside diphosphate kinase,Nucleoside diphosphate kinase,mulitfunctional nucleoside diphosphate kinase/apyrimidinic endonuclease/3'-,Nucleoside diphosphate kinase,Nucleoside diphosphate kinase	7.20555	1.02784	0.0129605	7	0.0180041	0.0180041	0.00257202	0.00514403	0.214286	No
BAL062_03418	prc	Carboxy-terminal protease for penicillin-binding protein,Tail-specific protease precursor,carboxy-terminal protease,C-terminal processing peptidase,Peptidase family S41	-1.37489	5.25386	0.745393	122.5	0.0625763	0.0620676	0.002035	0.000508751	0.0204082	No
BAL062_03420	BAL062_03420	O-methyltransferase,O-Methyltransferase involved in polyketide biosynthesis,methyltransferase,Leucine carboxyl methyltransferase	-1.1662	4.17	0.573762	39.5	0.0514037	0.0527218	0	0.00395413	0.0379747	No
BAL062_03421	BAL062_03421	putative hydrolase,acetoin dehydrogenase E2 subunit dihydrolipoyllysine-residue acetyltransferase,3-oxoadipate enol-lactonase,Alpha/beta hydrolase family	-1.77876	4.43712	0.473877	43.5	0.0363606	0.0372062	0.00169119	0.000845594	0.0344828	No
BAL062_03423	gapN	NADP-dependent glyceraldehyde-3-phosphate dehydrogenase,NADP-dependent glyceraldehyde-3-phosphate dehydrogenase,succinic semialdehyde dehydrogenase,Delta 1-pyrroline-5-carboxylate dehydrogenase,betaine aldehyde dehydrogenase,Aldehyde dehydrogenase family	-2.58905	5.89667	0.516139	116	0.0770752	0.0811677	0.00272833	0	0.0172414	No
BAL062_03425	gntT	gntT,Gnt-I system,high-affinity gluconate transporter,H+/gluconate symporter and related permeases,transporter, gluconate:H+ symporter (GntP) family,GntP family permease	-2.15224	4.76951	0.480024	56.5	0.0466029	0.0457853	0.00163519	0.000817595	0.0265487	No
BAL062_03428	ackA	acetate kinase,Acetate kinase,acetate kinase A/propionate kinase 2,Acetate kinase,acetate kinase,Acetokinase family	-2.90257	5.41573	0.427784	80.5	0.0712589	0.0703792	0.00175948	0.00087974	0.0186335	No
BAL062_03429	pta	phosphate acetyltransferase,Phosphate acetyltransferase,phosphate acetyltransferase,phosphate acetyltransferase,Phosphate acetyl/butaryl transferase	-1.32181	5.79057	0.76424	110.5	0.0559441	0.0585341	0.001554	0.002072	0.0316742	No
BAL062_03433	clpX	clpX,ATP-dependent Clp protease ATP-binding subunit ClpX,ATP-dependent protease ATP-binding subunit ClpX,DnaK suppressor protein,ATP-dependent Clp protease, ATP-binding subunit ClpX,AAA domain (Cdc48 subfamily)	-0.864311	4.55606	0.799639	52.5	0.0456621	0.0431253	0.00169119	0.00169119	0.0380952	No
BAL062_03435	tig	trigger factor,Trigger factor,trigger factor,FKBP-type peptidyl-prolyl cis-trans isomerase (trigger factor),trigger factor,Bacterial trigger factor protein (TF)	-2.8713	4.92509	0.389522	53.5	0.0466084	0.0424469	0.000832293	0	0.00934579	No
BAL062_03439	metX	homoserine O-acetyltransferase,Homoserine O-acetyltransferase,homoserine O-acetyltransferase,homoserine O-acetyltransferase,alpha/beta hydrolase fold	-1.22554	4.64055	0.700349	46.5	0.0449804	0.0440234	0.00287109	0.000957029	0.0430108	No
BAL062_03441	podJ_2	TPR repeat-containing SEL1 subfamily protein,Polar organelle development protein,3-carboxymuconate cyclase,Sel1 repeat	-2.99335	4.06233	0.180827	41.5	0.0831444	0.0736961	0.00188964	0	0.0120482	No
BAL062_03443	BAL062_03443	Putative permease	-1.43328	4.12395	0.497845	40.5	0.0494673	0.0532725	0.00253678	0.00126839	0.037037	No
BAL062_03447	BAL062_03447	phosphatase; alkaline phosphatase,Predicted phosphatase,Bacterial protein of unknown function (DUF839)	-0.82305	5.15592	0.886725	95	0.0473789	0.0494167	0.0030567	0.00050945	0.0368421	No
BAL062_03449	BAL062_03449	non-specific serine/threonine protein kinase,Uncharacterized conserved protein,Protein of unknown function (DUF833)	-1.04924	4.25787	0.703647	37	0.048433	0.0569801	0.0042735	0	0.0405405	No
BAL062_03457	exbD_5	ExbD protein,Biopolymer transport protein exbD,biopolymer transport protein ExbD,protein TolR,Biopolymer transport protein ExbD/TolR	7.17763	-3.74311	0.486361	1	0.00274348	0.00274348	0.00274348	0	0.5	No
BAL062_03461	kstR2_2	transcriptional regulator,HTH-type transcriptional repressor KstR2,DNA-binding transcriptional repressor AcrR,Bacterial regulatory proteins, tetR family	-0.0289337	5.75946	1	37.5	0.0561167	0.0641334	0.00320667	0.00481	0.0666667	No
BAL062_03462	calB_2	calB,Coniferyl aldehyde dehydrogenase,succinic semialdehyde dehydrogenase,Delta 1-pyrroline-5-carboxylate dehydrogenase,succinate-semialdehyde dehydrogenase,Aldehyde dehydrogenase family	-1.90295	4.89939	0.554723	76.5	0.0575109	0.0598114	0.00153362	0.00153362	0.0261438	No
BAL062_03465	ybaL	putative transport protein (CPA2 family ),Inner membrane protein ybaL,putative cation:proton antiport protein,Kef-type K+ transport system, predicted NAD-binding component,transporter, monovalent cation:proton antiporter-2 (CPA2) family,Sodium/hydrogen exchanger family	-1.53405	5.12274	0.682996	70	0.0500325	0.0409357	0.00129955	0.00129955	0.0285714	No
BAL062_03473	topA	DNA topoisomerase I,DNA topoisomerase 1,DNA topoisomerase I subunit omega,Zn-finger domain associated with topoisomerase type I,DNA topoisomerase I,DNA topoisomerase	5.2005	-1.24614	0.0776865	9.5	0.00337083	0.0046349	0	0.000421354	0.0526316	No
BAL062_03476	BAL062_03476	Zn-dependent oxidoreductase,Zinc-type alcohol dehydrogenase-like protein SA1988,quinone oxidoreductase, NADPH-dependent,zinc-binding alcohol dehydrogenase family protein,Zinc-binding dehydrogenase	-0.593416	4.21029	0.831875	48	0.0571491	0.048357	0	0.00109902	0.0104167	No
BAL062_03478	uup	ABC transporter ATP-binding protein,Uncharacterized ABC transporter ATP-binding protein Rv2477c/MT2552,ABC transporter ATPase component,ATP-dependent transcriptional regulator,ATP-binding cassette protein, ChvD family,ABC transporter	-2.0978	5.54544	0.576676	100	0.0581429	0.0581429	0.00116286	0.00174429	0.025	No
BAL062_03480	htrB_3	htrB,Lipid A biosynthesis lauroyl acyltransferase,lipid A biosynthesis lauroyl acyltransferase,Lauroyl/myristoyl acyltransferase,lipid A biosynthesis lauroyl (or palmitoleoyl) acyltransferase,Bacterial lipid A biosynthesis acyltransferase	-2.25323	5.13495	0.506813	39.5	0.0439221	0.0498575	0.00118708	0.00118708	0.0253165	No
BAL062_03482	gltP_2	Na+/H+-dicarboxylate symporter,Glutamate-aspartate carrier protein,glutamate/aspartate:proton symporter,Sodium:dicarboxylate symporter family	-1.41028	5.019	0.707087	60.5	0.04921	0.0552534	0.00259	0.00172667	0.0413223	No
BAL062_03483	BAL062_03483	endonuclease/exonuclease/phosphatase,Uncharacteri zed protein conserved in bacteria	-0.0904368	4.11882	1	42.5	0.043573	0.0406021	0.00297089	0.000990295	0.0470588	No
BAL062_03485	BAL062_03485	signal peptide,Tfp pilus assembly protein FimV,FimV N-terminal domain	-1.87446	4.81662	0.546189	65.5	0.0537241	0.0529101	0.000814001	0.000814001	0.0152672	No
BAL062_03486	BAL062_03486	hypothetical protein	0.111506	4.25862	1	48	0.0413478	0.0431072	0.00263922	0.00263922	0.0625	No
BAL062_03487	ansA	protein AnsA,L-asparaginase 1,cytoplasmic asparaginase I,L-asparaginase, type I,Asparaginase	0.597121	5.39598	0.955627	70.5	0.0785279	0.0867323	0.00234412	0.00234412	0.0283688	No
BAL062_03489	gadX	helix-turn-helix- domain containing protein,HTH-type transcriptional regulator gadX,DNA-binding transcriptional regulator GadX,Adenosine deaminase,4-hydroxyphenylacetate catabolism regulatory protein HpaA,Arabinose-binding domain of AraC transcription regulator, N-term	0.152852	5.3961	1	56.5	0.0606454	0.0617284	0.00541477	0.00324886	0.0707965	No
BAL062_03493	leuB	leuB,3-isopropylmalate dehydrogenase,3-isopropylmalate dehydrogenase,3-isopropylmalate dehydrogenase,Isocitrate/isopropylmalate dehydrogenase	0.276742	4.99827	1	51.5	0.0483539	0.0576132	0.00308642	0.00514403	0.0776699	No
BAL062_03496	leuC	isopropylmalate isomerase large subunit,3-isopropylmalate dehydratase large subunit,isopropylmalate isomerase large subunit,3-isopropylmalate dehydratase large subunit,3-isopropylmalate dehydratase, large subunit,Aconitase family (aconitate hydratase)	-1.07713	5.45645	0.832375	91.5	0.0751703	0.0681231	0.00469814	0.00234907	0.0491803	No
BAL062_03498	gltC_7	LysR family transcriptional regulator, transcription activator of glutamate synthase operon,HTH-type transcriptional activator CmpR,transcriptional regulator CysB-like protein,aminoethylphosphonate catabolism associated LysR family transcriptional regulator,LysR substrate binding domain	-0.0928837	5.352	1	49.5	0.060653	0.0671054	0.00903342	0.00387147	0.10101	No
BAL062_03504	katG	catalase,Catalase-peroxidase,catalase/hydroperoxi dase HPI(I),catalase/peroxidase HPI,Peroxidase	-1.22384	5.21226	0.77628	95	0.0489363	0.0489363	0.00103024	0.00154536	0.0263158	No
BAL062_03506	hcaR_2	HTH-type transcriptional regulator,Hca operon transcriptional activator,DNA-binding transcriptional regulator HcaR,pca operon transcription factor PcaQ,LysR substrate binding domain	0.880076	6.29172	0.88687	58.5	0.0740741	0.0703704	0.00740741	0.00246914	0.0683761	No
BAL062_03510	BAL062_03510	HAD-superfamily hydrolase,5'-nucleotidase,phosphoglycolate phosphatase,phosphoglycolate phosphatase, bacterial,haloacid dehalogenase-like hydrolase	-3.9972	4.9832	0.24444	50	0.0823045	0.0823045	0.00164609	0	0.01	No
BAL062_03512	rne	Ribonuclease E RNase E,Ribonuclease E,ribonuclease E,Ribonucleases G and E,ribonuclease, Rne/Rng family,Ribonuclease E/G family	6.16828	1.24414	4.49e-06	30.5	0.010001	0.0103344	0.00166683	0.0020002	0.180328	No
BAL062_03518	hemN	coproporphyrinogen III oxidase,Oxygen-independent coproporphyrinogen-III oxidase,HemN family oxidoreductase,Putative heme iron utilization protein,putative oxygen-independent coproporphyrinogen III oxidase,HemN C-terminal region	-0.952399	4.03478	0.6647	55.5	0.0509861	0.0557961	0.000962001	0.000962001	0.018018	No
BAL062_03520	norM_2	multidrug ABC transporter,Na(+)/drug antiporter,multidrug efflux protein,MATE efflux family protein,MatE	-1.19872	5.66617	0.795381	72	0.0618659	0.0569166	0.00494927	0.00164976	0.0555556	No
BAL062_03523	ubiB_3	ABC1 family protein,Probable ubiquinone biosynthesis protein UbiB,putative ubiquinone biosynthesis protein UbiB,2-polyprenylphenol 6-hydroxylase,ABC1 family	-1.332	4.68439	0.664226	46	0.0393465	0.0393465	0.00171072	0.00256608	0.0543478	No
BAL062_03525	BAL062_03525	Putative type III effector,HopJ type III effector protein	-12.5683	4.11874	0.0765523	20	0.0667334	0.0667334	0	0	0	No
BAL062_03528	BAL062_03528	flavoprotein,glutamate synthase subunit beta,Uncharacterized conserved protein,uncharacterized flavoprotein, PP_4765 family,HI0933-like protein	-1.57841	4.9943	0.664207	75.5	0.0690989	0.0700203	0.00368528	0.000921319	0.0331126	No
BAL062_03531	BAL062_03531	Zn-dependent hydrolase, including glyoxylase,hypothetical protein,hydroxyacylglutathione hydrolase,hydroxyacylglutathione hydrolase,Metallo-beta-lactamase superfamily	-2.13467	4.17961	0.283701	33	0.0516796	0.0620155	0.00172265	0.00172265	0.030303	No
BAL062_03534	racE_2	murI,Glutamate racemase 1,glutamate racemase,Xanthosine triphosphate pyrophosphatase,glutamate racemase,Asp/Glu/Hydantoin racemase	2.85449	1.97978	0.077525	25	0.0333205	0.0307574	0.00256312	0.00256312	0.08	No
BAL062_03535	BAL062_03535	Uncharacterized protein conserved in bacteria,Protein of unknown function (DUF1285)	-3.44339	4.38764	0.132187	30	0.0562818	0.0526507	0	0.00181554	0.0166667	No
BAL062_03542	xcpT_2	general secretion pathway protein G,PilD-dependent protein pddA,putative major pilin subunit,Tfp pilus assembly protein PilE,type II secretion system protein G,Bacterial type II secretion system protein G	-2.1581	4.14525	0.271139	27.5	0.0515464	0.0534555	0	0.00381825	0.0363636	No
BAL062_03545	kefB	glutathione-regulated potassium-efflux system protein (K(+)/H(+) antiporter),K(+)/H(+) antiporter,glutathione-regulated potassium-efflux system protein KefC,Kef-type K+ transport system, predicted NAD-binding component,transporter, monovalent cation:proton antiporter-2 (CPA2) family,Sodium/hydrogen exchanger family	-1.42028	5.21242	0.722769	84	0.0512728	0.0500664	0.00120642	0.00180963	0.0297619	No
BAL062_03548	cbpA	curved DNA-binding protein,Curved DNA-binding protein,curved DNA-binding protein CbpA,Preprotein translocase subunit Sec63,chaperone protein DnaJ,DnaJ C terminal domain	-1.85359	4.57709	0.533885	43.5	0.0522466	0.0487635	0.00348311	0	0.0344828	No
BAL062_03550	corA_2	magnesium Mg(2+)/cobalt Co(2+) transport protein,Magnesium transport protein CorA,magnesium/nickel/cobalt transporter CorA,magnesium and cobalt transport protein CorA,CorA-like Mg2+ transporter protein	-1.06698	4.13549	0.604267	57.5	0.056839	0.0485882	0.000916758	0.00183352	0.026087	No
BAL062_03554	recD	exonuclease V subunit alpha,Exodeoxyribonuclease V alpha chain,exonuclease V subunit alpha,Uncharacterized conserved protein,exodeoxyribonuclease V, alpha subunit,Uncharacterized conserved protein (DUF2075)	2.60052	1.55566	0.247032	40.5	0.0251953	0.0258251	0	0.000629882	0.0123457	No
BAL062_03556	recC	recC,Exodeoxyribonuclease V gamma chain,exonuclease V subunit gamma,Exonuclease V gamma subunit,exodeoxyribonuclease V, gamma subunit,Exodeoxyribonuclease V, gamma subunit	1.86708	1.14572	0.52987	60.5	0.0165017	0.0204743	0.000916758	0	0.0247934	No
BAL062_03557	BAL062_03557	Uncharacterized protein/domain associated with GTPases	-12.5653	4.11609	0.0765523	19.5	0.0416393	0.0438308	0	0	0	No
BAL062_03558	BAL062_03558	Polyphosphate-AMP phosphotransferase,polyphosphate:AMP phosphotransferase,Polyphosphate kinase 2 (PPK2)	-1.61578	4.70935	0.603025	54.5	0.0391512	0.0461984	0.00234907	0.000783024	0.0366972	No
BAL062_03559	BAL062_03559	hypothetical protein	0.837795	4.40113	0.72562	35	0.0549278	0.0549278	0.00313873	0.00627746	0.0857143	No
BAL062_03564	hisE	hisIE,Phosphoribosyl-ATP pyrophosphatase,bifunctional phosphoribosyl-AMP cyclohydrolase/phosphoribosyl-ATP pyrophosphatase protein,Phosphoribosyl-AMP cyclohydrolase,phosphoribosyl-ATP diphosphatase,Phosphoribosyl-AMP cyclohydrolase	-1.15405	4.88965	0.77161	46.5	0.0674706	0.066035	0.00287109	0.00143554	0.0322581	No
BAL062_03566	BAL062_03566	ATP-binding protein,Predicted ATP-binding protein involved in virulence,RecF/RecN/SMC N terminal domain	-4.27175	5.08408	0.201243	61.5	0.051418	0.047401	0	0.000803406	0.00813008	No
BAL062_03575	nusA	transcription elongation factor NusA,N utilization substance protein A,transcription elongation factor NusA,Transcription elongation factor,transcription termination factor NusA,NusA N-terminal domain	7.9555	-1.40049	6.92e-06	5.5	0.00299289	0.00523756	0.000748223	0.000748223	0.181818	No
BAL062_03582	epsE_2	PulE/PilB,Type II traffic warden ATPase,hypothetical protein,Type II secretory pathway, ATPase PulE/Tfp pilus assembly pathway, ATPase PilB,type IV-A pilus assembly ATPase PilB,Type II/IV secretion system protein	-0.519077	5.71819	0.990712	84	0.0557826	0.053188	0.00129727	0.00129727	0.0238095	No
BAL062_03584	outO	pilD,Pectic enzymes secretion protein outO,Flp pilus assembly protein, protease CpaA,Bacterial Peptidase A24 N-terminal domain	-0.378412	4.77199	0.998718	48.5	0.0645245	0.060653	0.00258098	0.00258098	0.0412371	No
BAL062_03586	BAL062_03586	DMT family permease,Predicted permease, DMT superfamily,carboxylate/amino acid/amine transporter,EamA-like transporter family	-1.68866	4.42525	0.535934	50	0.0607165	0.0607165	0.00364299	0	0.03	No
BAL062_03589	BAL062_03589	Predicted O-linked N-acetylglucosamine transferase, SPINDLY family	-1.16475	4.49761	0.669015	43	0.0364438	0.0364438	0.000847529	0.00169506	0.0348837	No
BAL062_03590	recN	Recombination and DNA repair protein,Recombination protein N,recombination and repair protein,Predicted ATP-binding protein involved in virulence,DNA repair protein RecN,RecF/RecN/SMC N terminal domain	-0.505093	5.21585	0.987451	81	0.0559552	0.0519584	0.00266454	0.00133227	0.037037	No
BAL062_03593	yibH_5	Putative FusE-MFP/HlyD membrane fusion protein,Inner membrane protein yibH,p-hydroxybenzoic acid efflux subunit AaeA,efflux pump membrane protein,HlyD family secretion protein	-2.22122	4.90664	0.521353	64	0.0687514	0.073187	0.00332668	0	0.0234375	No
BAL062_03596	yiaJ	transcriptional regulator,YiaKLMNOPQRS operon repressor,DNA-binding transcriptional regulator KdgR,beta-ketoadipate pathway transcriptional regulators, PcaR/PcaU/PobR family,Bacterial transcriptional regulator	-3.01461	4.08073	0.171809	29.5	0.0401952	0.0445019	0.00143554	0	0.0169492	No
BAL062_03600	BAL062_03600	acyl-CoA thioesterase II,acyl-CoA thioesterase II	-3.1338	4.12264	0.119218	34.5	0.0503145	0.0461216	0	0.00139762	0.0144928	No
BAL062_03602	BAL062_03602	LysM domain protein	-3.24843	4.29598	0.172462	34.5	0.0753296	0.0690521	0.00209249	0	0.0144928	No
BAL062_03606	fadB	multifunctional fatty acid oxidation complex subunit alpha,Fatty acid oxidation complex subunit alpha,multifunctional fatty acid oxidation complex subunit alpha,Predicted nucleic-acid-binding protein containing a Zn-ribbon,fatty oxidation complex, alpha subunit FadB,3-hydroxyacyl-CoA dehydrogenase, NAD binding domain	-2.28422	5.48473	0.540471	92	0.0490044	0.0459094	0.00103167	0.00103167	0.0217391	No
BAL062_03607	fadA_2	3-ketoacyl-CoA thiolase,3-ketoacyl-CoA thiolase,3-ketoacyl-CoA thiolase,Uncharacterized protein, possibly involved in aromatic compounds catabolism,acetyl-CoA C-acyltransferase FadA,Thiolase, N-terminal domain	-0.025067	5.44656	1	62	0.0606233	0.0568343	0.00473619	0.00284172	0.0645161	No
BAL062_03608	BAL062_03608	putative peptide signal	-1.09463	4.15963	0.596232	32.5	0.0767841	0.070009	0.00225836	0.00451671	0.0461538	No
BAL062_03613	BAL062_03613	dithiol-disulfide isomerase,Protein-disulfide isomerase,DSBA-like thioredoxin domain	-0.45074	4.60482	0.966968	32.5	0.0551615	0.0472813	0.00315209	0.00315209	0.0615385	No
BAL062_03618	ompW	outer membrane protein W,Outer membrane protein W precursor,outer membrane protein W,Outer membrane protein W,OmpW family	-1.83235	5.21069	0.627953	23.5	0.0439099	0.045819	0.00572738	0.00190913	0.0851064	No
BAL062_03619	BAL062_03619	permease,Na+/H+ antiporter family	-1.01154	4.75202	0.787241	68.5	0.0545809	0.0522417	0	0.00233918	0.0218978	No
BAL062_03620	facdex	alpha/beta superfamily hydrolase/acyltransferase,Fluoroacetate dehalogenase,short chain dehydrogenase,3-oxoadipate enol-lactonase,Alpha/beta hydrolase family	-3.38007	4.41884	0.185603	42	NA	NA	NA	NA	NA	No
BAL062_03625	rpoB	DNA-directed RNA polymerase subunit beta,DNA-directed RNA polymerase subunit beta,DNA-directed RNA polymerase subunit beta,DNA-directed RNA polymerase, beta subunit,RNA polymerase Rpb2, domain 6	3.46444	-1.84807	0.445987	14	0.00326078	0.00434771	0.000271732	0	0.0357143	No
BAL062_03639	gph_2	gph,Phosphoglycolate phosphatase,phosphoglycolate phosphatase,phosphoglycolate phosphatase, bacterial,haloacid dehalogenase-like hydrolase	-3.59486	4.51437	0.161088	38.5	0.0597907	0.068095	0	0.00166085	0.012987	No
BAL062_03640	BAL062_03640	FHA domain protein,hypothetical protein,Uncharacterized conserved protein, contains FHA domain,type VI secretion system FHA domain protein,FHA domain	-3.43463	4.47024	0.193796	37.5	0.0705467	0.0617284	0.00176367	0	0.0133333	No
BAL062_03642	BAL062_03642	putative general secretion pathway protein,Predicted protease with the C-terminal PDZ domain,type II secretion system protein C	-0.865657	5.85625	0.886725	63	0.086287	0.080977	0.00663746	0.00398248	0.0634921	No
BAL062_03645	BAL062_03645	thioesterase,hypothetical protein,Acyl-ACP thioesterase,acyl-CoA thioester hydrolase, YbgC/YbaW family,Thioesterase superfamily	-2.35216	4.45096	0.377241	24	0.0579491	0.0629882	0.00503905	0	0.0416667	No
BAL062_03646	BAL062_03646	heme biosynthesis-associated TPR protein	-0.749274	4.96931	0.886633	60	0.0567653	0.0549042	0.00279174	0.00186116	0.0416667	No
BAL062_03647	BAL062_03647	hypothetical protein	-2.13287	4.178	0.28307	43	0.0582011	0.0555556	0.00132275	0.00132275	0.0232558	No
BAL062_03657	yjdC	transcriptional regulator,HTH-type transcriptional regulator yjdC,putative transcriptional regulator,transcriptional repressor BetI,Bacterial regulatory proteins, tetR family	-12.7523	4.28297	0.0765523	35.5	0.0687285	0.0668194	0	0	0	No
BAL062_03658	BAL062_03658	hypothetical protein	-1.48959	4.49266	0.562388	50.5	0.0552947	0.0500782	0.0010433	0.00208659	0.029703	No
BAL062_03662	cpdA	Cyclic 3',5'-adenosine monophosphate phosphodiesterase,3',5'-cyclic adenosine monophosphate phosphodiesterase CpdA,cyclic 3',5'-adenosine monophosphate phosphodiesterase,metallophosphoesterase, PPA1498 family,Calcineurin-like phosphoesterase	0.594666	4.34223	0.827647	45.5	0.0669673	0.0574006	0.00820008	0.00273336	0.0879121	No
BAL062_03665	ftsW	ftsW,Cell division protein FtsW,cell division protein FtsW,cell division protein FtsW,Cell cycle protein	4.53581	-2.61914	0.373547	7	0.00742597	0.00556948	0.000928247	0	0.0714286	No
BAL062_03670	xerD_2	xerD,Tyrosine recombinase XerD,site-specific tyrosine recombinase XerD,Site-specific recombinase XerD,tyrosine recombinase XerD,Phage integrase family	4.51351	-1.22806	0.128779	12	0.0193027	0.00965135	0.00361925	0	0.125	No
BAL062_03672	hom_2	homoserine dehydrogenase,Homoserine dehydrogenase,homoserine dehydrogenase,Homoserine dehydrogenase,Homoserine dehydrogenase	-1.05348	4.40532	0.680309	70.5	0.0580304	0.0622973	0.000853388	0.000853388	0.0141844	No
BAL062_03676	pilS	sensor protein,Sporulation kinase E,sensory histidine kinase AtoS,Signal transduction histidine kinase involved in nitrogen fixation and metabolism regulation,phosphate regulon sensor kinase PhoR,Histidine kinase-, DNA gyrase B-, and HSP90-like ATPase	-0.60309	5.07093	0.944997	61.5	0.0431981	0.0439062	0.00283266	0.00141633	0.0487805	No
BAL062_03677	zraR	Type 4 fimbriae expression regulatory protein,Transcriptional regulatory protein ZraR,acetoacetate metabolism regulatory protein AtoC,Transcriptional regulator containing PAS, AAA-type ATPase, and DNA-binding domains,nitrogen regulation protein NR(I),Sigma-54 interaction domain	-0.524458	4.19792	0.851117	58.5	0.046101	0.0453196	0.000781372	0.00156274	0.025641	No
BAL062_03682	pepA	pepA,Cytosol aminopeptidase,multifunctional aminopeptidase A,Cytosol aminopeptidase family, catalytic domain	-0.0523655	5.85761	1	73	0.0559773	0.0559773	0.00920175	0.00460087	0.123288	No
BAL062_03695	neo	StrA,Aminoglycoside 3'-phosphotransferase,Aminoglycoside phosphotransferase,Phosphotransferase enzyme family	-2.49121	4.98999	0.430139	58.5	0.0801156	0.0735487	0.00131337	0.00262674	0.025641	No
BAL062_03698	BAL062_03698	Putative transposase,Putative transposase	-2.77996	4.84422	0.39577	87.5	0.0661907	0.0639595	0.00148743	0	0.0114286	No
BAL062_03700	tetR	tetracycline repressor protein TetR,Tetracycline repressor protein class B from transposon Tn10,tetracycline repressor protein TetR,Tetracyclin repressor, C-terminal all-alpha domain	-3.14999	4.20228	0.152675	35	0.0605413	0.0641026	0.00178063	0	0.0142857	No
BAL062_03702	BAL062_03702	hypothetical protein	-1.74156	4.81937	0.590849	60	0.0389538	0.0352439	0.00123663	0.000618314	0.025	No
BAL062_03703	ychM_3	Sul1delta fusion protein,Putative sulfate transporter ychM,putative transporter,sulfate permease,Sulfate transporter family	-1.88878	4.61004	0.538389	69.5	0.0545102	0.0492832	0.00224014	0	0.0215827	No
BAL062_03707	BAL062_03707	transposition helper	-0.3842	4.5165	0.987723	56.5	0.045811	0.0419287	0.00232937	0.000776458	0.0353982	No
BAL062_03708	BAL062_03708	hypothetical protein	0.735173	4.84251	0.867772	48	0.049781	0.0457985	0.0049781	0.00199124	0.0729167	No
BAL062_03709	BAL062_03709	transposition helper protein,Bacterial TniB protein	-0.291742	5.10415	1	46	0.0542888	0.0567017	0	0.00120642	0.0108696	No
BAL062_03712	comM_2	ATPase,Competence protein ComM,putative ATP-dependent protease,Mg-chelatase subunit ChlI,Mg chelatase-like protein,Magnesium chelatase, subunit ChlI	-3.09139	4.14908	0.161088	38.5	0.0649773	0.060104	0.00162443	0	0.012987	No
BAL062_03713	gabR_3	Transcriptional regulators containing a DNA-binding HTH domain and an aminotransferase domain (MocR family),HTH-type transcriptional regulatory protein gabR,transcriptional regulatory protein PtsJ,Alanine-alpha-ketoisovalerate (or valine-pyruvate) aminotransferase,LL-diaminopimelate aminotransferase,Aminotransferase class I and II	-2.30464	4.97951	0.512128	64	0.0495893	0.0495893	0.0023245	0	0.0234375	No
BAL062_03715	dapA_4	Putative Dihydrodipicolinate synthase,Dihydrodipicolinate synthase,dihydrodipicolinate synthase,dihydrodipicolinate synthase,Dihydrodipicolinate synthetase family	-3.22226	4.27147	0.165842	35	0.0455063	0.0429781	0.00126406	0	0.0142857	No
BAL062_03716	BAL062_03716	signal peptide,conserved hypothetical protein,Bacterial protein of unknown function (Gcw_chp)	-3.76794	4.77779	0.239461	47	0.0628673	0.0656007	0.00136668	0	0.0106383	No
BAL062_03718	oprD_3	putative outer membrane protein,Porin D precursor,outer membrane porin, OprD family	-1.0118	5.76211	0.846419	77.5	0.0649625	0.0658061	0.00506201	0.002531	0.0580645	No
BAL062_03719	ppa	inorganic pyrophosphatase,Inorganic pyrophosphatase,inorganic pyrophosphatase,Inorganic pyrophosphatase,Inorganic pyrophosphatase	7.72962	-3.46498	0.196542	1.5	0.00210438	0.00420875	0.00210438	0	0.333333	No
BAL062_03723	parC	parC,DNA topoisomerase 4 subunit A,DNA topoisomerase IV subunit A,Type IIA topoisomerase (DNA gyrase/topo II, topoisomerase IV), A subunit,DNA topoisomerase IV, A subunit,DNA gyrase/topoisomerase IV, subunit A	4.27745	-2.44817	0.538389	7.5	0.002002	0.00550551	0.000500501	0	0.0666667	No
BAL062_03724	naiP_3	major facilitator superfamily permease,Putative niacin/nicotinamide transporter NaiP,putative 3-hydroxyphenylpropionic transporter MhpT,Arabinose efflux permease,MFS transporter, aromatic acid:H+ symporter (AAHS) family,Major Facilitator Superfamily	-1.27024	5.12741	0.753945	70	0.0572391	0.0606061	0.003367	0.00252525	0.05	No
BAL062_03725	yicG	thioredoxin reductase,hypothetical protein,hypothetical protein,Predicted membrane protein,UPF0126 domain	-0.796697	4.53805	0.833505	53	0.0878553	0.0947459	0.00689061	0.00344531	0.0566038	No
BAL062_03728	yvdD_2	Rossmann fold nucleotide-binding protein,LOG family protein yvdD,conserved hypothetical protein,Possible lysine decarboxylase	-1.35203	4.47396	0.62049	40.5	0.0730057	0.0712251	0.00356125	0.00178063	0.037037	No
BAL062_03729	hsrA	major facilitator superfamily permease,High-copy suppressor of rspA,putative transporter,Arabinose efflux permease,drug resistance MFS transporter, drug:H+ antiporter-2 (14 Spanner) (DHA2) family,Major Facilitator Superfamily	-0.919153	4.99632	0.839505	66.5	0.052682	0.0534802	0.00239464	0.00319285	0.0526316	No
BAL062_03733	BAL062_03733	putative signal peptide-containing protein,Protein of unknown function (DUF2726)	-0.230758	4.57171	1	40	0.0887115	0.0887115	0.00887115	0.00443557	0.075	No
BAL062_03734	BAL062_03734	Fe-S oxidoreductase,hypothetical protein,uncharacterized radical SAM protein YgiQ,Radical SAM N-terminal	0.480885	6.06435	0.995592	135.5	0.0635188	0.0630517	0.00140115	0.0028023	0.0332103	No
BAL062_03740	cysK	cysK,Cysteine synthase A,cysteine synthase A,Cysteine synthase,cysteine synthase A,Pyridoxal-phosphate dependent enzyme	-0.57045	4.15405	0.883705	41	0.0467134	0.0444889	0.00333667	0	0.0365854	No
BAL062_03744	fadR_2	Putative transcription regulator protein,Fatty acid metabolism regulator protein,transcriptional regulator BetI,transcriptional repressor BetI,Bacterial regulatory proteins, tetR family	-1.93502	4.5776	0.480024	42.5	0.0763075	0.0818909	0.00372232	0.00186116	0.0352941	No
BAL062_03745	lcp	Latex clearing protein precursor	-2.27672	4.3063	0.292291	53	0.0502972	0.0466392	0.000914495	0.000914495	0.0188679	No
BAL062_03747	BAL062_03747	protein OprC,outer membrane receptor FepA,Outer membrane cobalamin receptor protein,TonB-dependent copper receptor,TonB dependent receptor	1.20925	3.16351	0.472155	97.5	0.0509588	0.0514841	0.00210139	0.00210139	0.0410256	No
BAL062_03748	BAL062_03748	Protein of unknown function (DUF2946)	2.3252	1.35061	0.198863	22	0.0621601	0.0518001	0.00259	0.00777001	0.0909091	No
BAL062_03750	BAL062_03750	LysM domain-containing protein,LysM domain/BON superfamily protein,spore coat assembly protein SafA,LysM domain	-2.16021	5.48659	0.573762	76	0.0759981	0.0702261	0.002886	0.000962001	0.0263158	No
BAL062_03751	smf	putative Rossmann fold nucleotide-binding protein involved in DNA uptake,hypothetical protein,hypothetical protein,DNA protecting protein DprA,DNA recombination-mediator protein A	-1.43879	5.04291	0.700795	74.5	0.0713735	0.072338	0.00289352	0.00289352	0.0402685	No
BAL062_03753	BAL062_03753	transporter, drug/metabolite exporter family,aromatic amino acid exporter,Predicted permease, DMT superfamily,carboxylate/amino acid/amine transporter,EamA-like transporter family	-2.3439	4.36583	0.291727	49.5	0.0598949	0.0611172	0.00122234	0.00122234	0.020202	No
BAL062_03754	acnR	TetR/AcrR family transcriptional regulator,HTH-type transcriptional repressor AcnR,Bacterial regulatory proteins, tetR family	1.54138	2.69712	0.365329	39.5	0.0709588	0.0657667	0.00865351	0.0017307	0.0759494	No
BAL062_03755	nepI_1	major facilitator superfamily protein,Purine ribonucleoside efflux pump nepI,putative arabinose transporter,Arabinose efflux permease,multidrug resistance protein,Major Facilitator Superfamily	-0.999008	5.26946	0.844721	78	0.0704161	0.0722451	0.00274348	0.00182899	0.0320513	No
BAL062_03758	BAL062_03758	lipoprotein	-12.8883	4.40364	0.0765523	34	0.0611111	0.0648148	0	0	0	No
BAL062_03760	atpD	ATP synthase F0F1 subunit beta,ATP synthase subunit beta,F0F1 ATP synthase subunit beta,F0F1-type ATP synthase, beta subunit,ATP synthase F1, beta subunit,ATP synthase alpha/beta family, nucleotide-binding domain	5.10316	-2.95634	0.377241	5	0.00637196	0.00159299	0.000796495	0	0.1	No
BAL062_03768	znuA	high affinity Zn transport protein,High-affinity zinc uptake system protein znuA precursor,high-affinity zinc transporter periplasmic component,ABC-type Zn2+ transport system, periplasmic component/surface adhesin,anchored repeat ABC transporter, substrate-binding protein,Periplasmic solute binding protein family	-0.68627	4.67288	0.886898	41.5	0.0515873	0.0582011	0.00529101	0.0026455	0.0722892	No
BAL062_03770	znuC	znuC,Zinc import ATP-binding protein ZnuC,high-affinity zinc transporter ATPase,ABC-type spermidine/putrescine transport systems, ATPase components,anchored repeat-type ABC transporter, ATP-binding subunit,ABC transporter	-1.33587	4.7358	0.682571	40.5	0.0577383	0.0563301	0.00422476	0.0028165	0.0617284	No
BAL062_03771	znuB	high affinity Zn ABC transporter membrane protein,High-affinity zinc uptake system membrane protein znuB,high-affinity zinc transporter membrane component,anchored repeat-type ABC transporter, permease subunit,ABC 3 transport family	-0.20871	5.07362	1	52	0.0699588	0.0727023	0.00274348	0.00137174	0.0288462	No
BAL062_03773	yfeX_2	iron-dependent peroxidase,Probable deferrochelatase/peroxidase YfeX,Dyp-type peroxidase family,Dyp-type peroxidase family	-1.20431	4.34007	0.630911	45	0.0567017	0.051876	0.00361925	0.00120642	0.0444444	No
BAL062_03774	maeA	NAD-linked malate dehydrogenase,NAD-dependent malic enzyme,malate dehydrogenase,Malic enzyme, NAD binding domain	-3.37123	5.36332	0.377845	78.5	0.0530035	0.0497317	0.00130873	0	0.0127389	No
BAL062_03775	argS	argS,Arginine--tRNA ligase,arginyl-tRNA synthetase,Arginyl-tRNA synthetase,arginine--tRNA ligase,tRNA synthetases class I (R)	4.84579	-2.81105	0.375431	5.5	0.00248154	0.0043427	0.000620386	0	0.0909091	No
BAL062_03777	dcmA	glutathione S-transferase,Dichloromethane dehalogenase,glutathionine S-transferase,maleylacetoacetate isomerase,Glutathione S-transferase, N-terminal domain	-2.99591	4.06418	0.178727	34.5	0.0597907	0.0548082	0.00166085	0	0.0144928	No
BAL062_03779	yhhW_5	Pirin-like protein,Quercetin 2,3-dioxygenase,Pirin	-12.6241	4.16863	0.0765523	45.5	0.0527426	0.0539147	0	0	0	No
BAL062_03784	BAL062_03784	Protein of unknown function (DUF445)	-2.30534	5.1787	0.500482	63	0.0542005	0.0596206	0.000903342	0.00271003	0.031746	No
BAL062_03786	dedA_2	protein dedA (Protein DSG-1),hypothetical protein,hypothetical protein,SNARE associated Golgi protein	-3.21285	5.22587	0.378799	32	0.0536518	0.0571132	0.0017307	0	0.015625	No
BAL062_03789	soj_2	chromosome partitioning ATPase,Sporulation initiation inhibitor protein soj,plasmid-partitioning protein RepA,Septum formation inhibitor-activating ATPase,plasmid partitioning protein RepA,CobQ/CobB/MinD/ParA nucleotide binding domain	-2.11306	4.66803	0.444962	42	0.0553578	0.0553578	0.00131804	0.00263609	0.0357143	No
BAL062_03794	psf1	4'-phosphopantetheinyl transferase,4'-phosphopantetheinyl transferase psf-1,holo-(acyl carrier protein) synthase 2,4'-phosphopantetheinyl transferase superfamily	-0.489323	4.50015	0.929078	29.5	NA	NA	NA	NA	NA	No
BAL062_03795	BAL062_03795	putative NAD dependent epimerase/dehydratase family protein,acetoin dehydrogenase E2 subunit dihydrolipoyllysine-residue acetyltransferase,Putative NADH-flavin reductase,2-succinyl-6-hydroxy-2,4-cyclohexadiene-1-carboxy late synthase,Alpha/beta hydrolase family	0.307062	5.32582	1	83	0.0500179	0.048827	0.00476361	0.0023818	0.0722892	No
BAL062_03796	BAL062_03796	porin	-1.45527	5.32072	0.729853	87	0.0777428	0.0742488	0.00436758	0.00174703	0.0402299	No
BAL062_03808	BAL062_03808	Acyl-CoA synthetase/AMP-acid ligases II,Long-chain-fatty-acid--AMP ligase FadD32,peptide synthase,Acyl carrier protein,amino acid adenylation domain,AMP-binding enzyme	-1.51143	5.14837	0.698291	95.5	0.0576132	0.0546737	0.00176367	0.00117578	0.026178	No
BAL062_03811	lasI	N-acylhomoserine lactone synthase, autoinducer synthesis protein,Acyl-homoserine-lactone synthase,putative autoinducer synthesis protein,N-acyl amino acid synthase, PEP-CTERM/exosortase system-associated,Autoinducer synthetase	-2.97438	4.04491	0.180911	38	0.0785024	0.0744767	0.00201288	0	0.0131579	No
BAL062_03813	echA8_8	enoyl-CoA hydratase/isomerase family protein,Probable enoyl-CoA hydratase echA8,3-hydroxyisobutyryl-CoA hydrolase,phenylacetate degradation probable enoyl-CoA hydratase PaaB,Enoyl-CoA hydratase/isomerase family	-0.807438	5.11193	0.886633	60.5	0.0682261	0.0628113	0.00324886	0.00324886	0.0495868	No
BAL062_03814	echA8_9	Enoyl-CoA hydratase,Probable enoyl-CoA hydratase echA8,enoyl-CoA hydratase,phenylacetate degradation probable enoyl-CoA hydratase PaaB,Enoyl-CoA hydratase/isomerase family	-1.85008	4.5736	0.533414	36.5	0.0516796	0.0531151	0.00430663	0	0.0410959	No
BAL062_03815	BAL062_03815	acyl-CoA dehydrogenase,Acyl-CoA dehydrogenase, short-chain specific,putative acyl-CoA dehydrogenase,Rubredoxin,cyclohexanecarboxyl-CoA dehydrogenase,Acyl-CoA dehydrogenase, C-terminal domain	-1.4268	4.54164	0.614609	52.5	0.0531915	0.0502364	0.00197006	0.000985028	0.0285714	No
BAL062_03818	mmsA_3	NAD-dependent aldehyde dehydrogenase,Methylmalonate-semialdehyde dehydrogenase [acylating],betaine aldehyde dehydrogenase,Acetolactate synthase,methylmalonate-semialdehyde dehydrogenase (acylating),Aldehyde dehydrogenase family	-2.01239	5.70041	0.597097	89.5	0.0658762	0.0651442	0.00219587	0.00292783	0.0391061	No
BAL062_03819	gltR_4	LysR family transcriptional regulator,HTH-type transcriptional regulator gltR,DNA-binding transcriptional activator GcvA,Transposase and inactivated derivatives,putative choline sulfate-utilization transcription factor,LysR substrate binding domain	-1.35439	4.42536	0.592708	50	0.0642479	0.0617284	0.00251953	0.00125976	0.03	No
BAL062_03821	cycA_3	cycA,D-serine/D-alanine/glycine transporter,D-alanine/D-serine/glycine permease,Amino acid transporters,GABA permease,Amino acid permease	-1.51927	5.06547	0.673428	83.5	0.0640432	0.0648148	0.00154321	0.00231481	0.0299401	No
BAL062_03823	dadX_2	dadX,Alanine racemase, catabolic,alanine racemase,Uncharacterized protein conserved in bacteria,alanine racemase,Alanine racemase, N-terminal domain	-3.08848	5.4945	0.388301	72	0.0704509	0.0744767	0.00100644	0.00201288	0.0208333	No
BAL062_03824	soxB	dadA,Sarcosine oxidase subunit beta,D-amino acid dehydrogenase small subunit,Glycine cleavage system T protein (aminomethyltransferase),glycine oxidase ThiO,FAD dependent oxidoreductase	-0.00194056	6.11279	1	89	0.0798666	0.076356	0.00526593	0.00526593	0.0674157	No
BAL062_03825	lrp_8	branched chain amino acid ABC transporter,Leucine-responsive regulatory protein,leucine-responsive transcriptional regulator,AsnC family	-2.26546	4.23716	0.257569	28	0.0664767	0.0664767	0	0.00474834	0.0357143	No
BAL062_03827	fhuA_4	TonB-dependent siderophore receptor,Ferric hydroxamate uptake,ferrichrome outer membrane transporter,Outer membrane receptor for monomeric catechols,TonB-dependent siderophore receptor,TonB dependent receptor	-1.50696	5.58509	0.727422	133.5	0.0722674	0.0696105	0.00265689	0.000531378	0.0224719	No
BAL062_03830	rluA_2	dual specificity pseudouridine synthase for 23S rRNA and tRNAphe modification (RluA-like),Ribosomal large subunit pseudouridine synthase A,23S rRNA/tRNA pseudouridine synthase A,pseudouridine synthase, RluA family,RNA pseudouridylate synthase	-2.53267	4.45876	0.286191	42.5	0.0717384	0.0700701	0	0.00333667	0.0235294	No
BAL062_03831	BAL062_03831	Predicted membrane protein,Protein of unknown function (DUF1003)	-2.39252	4.40896	0.304958	29.5	0.0474834	0.0459006	0.00158278	0.00158278	0.0338983	No
BAL062_03832	nepI_2	Arabinose efflux permease,Purine ribonucleoside efflux pump nepI,putative arabinose transporter,Arabinose efflux permease,Major Facilitator Superfamily	-2.97636	5.0183	0.389522	53.5	0.0846561	0.0770975	0.00302343	0	0.0186916	No
BAL062_03834	BAL062_03834	short-chain dehydrogenase,Uncharacterized oxidoreductase SAV2478,3-ketoacyl-(acyl-carrier-protein) reductase,Uncharacterized conserved protein,acetoin reductases,short chain dehydrogenase	-3.19825	4.24736	0.15937	31.5	0.0522317	0.0474834	0.00158278	0	0.015873	No
BAL062_03835	fabB_2	Beta-ketoacyl-ACP synthase I,3-oxoacyl-[acyl-carrier-protein] synthase 1,3-oxoacyl-(acyl carrier protein) synthase I,Enoyl reductase domain of yeast-type FAS1,beta-ketoacyl-acyl-carrier-protein synthase II,Beta-ketoacyl synthase, N-terminal domain	-1.1922	4.65979	0.716698	51.5	0.0442638	0.0487805	0.00180668	0.000903342	0.0291262	No
BAL062_03839	BAL062_03839	hypothetical protein	-1.11848	4.12849	0.592928	43	0.0829475	0.0829475	0	0.00578704	0.0348837	No
BAL062_03841	acnA_2	aconitate hydratase,Aconitate hydratase 1,aconitate hydratase,3-isopropylmalate dehydratase large subunit,2-methylisocitrate dehydratase, Fe/S-dependent,Aconitase family (aconitate hydratase)	-1.53279	7.49009	0.709755	179	0.0779951	0.0745855	0.00596684	0.00596684	0.0782123	No
BAL062_03843	prpB	methylisocitrate lyase,Methylisocitrate lyase,2-methylisocitrate lyase,Isocitrate lyase,methylisocitrate lyase,Isocitrate lyase family	-1.73561	4.97402	0.601931	53.5	0.0677966	0.0665411	0.00125549	0.00251099	0.0280374	No
BAL062_03844	csiR_2	transcriptional regulator,Carbon starvation induced regulator,transcriptional regulator NanR,Transcriptional regulators,phosphonate utilization associated transcriptional regulator,FCD domain	0.402499	4.28113	0.92243	32	0.0515706	0.0484451	0.00312549	0.00312549	0.0625	No
BAL062_03845	tyrB	tyrB,Aromatic-amino-acid aminotransferase,aromatic amino acid aminotransferase,threonine-phosphate decarboxylase,Aminotransferase class I and II	-0.205106	5.99982	1	67	0.0631001	0.0594422	0.00274348	0.00457247	0.0597015	No
BAL062_03846	dld	D-lactate hydrogenase,D-lactate dehydrogenase,D-lactate dehydrogenase,D-lactate dehydrogenase, membrane binding	-1.4462	5.50094	0.737532	95	0.0598841	0.0637896	0.00325457	0.00130183	0.0368421	No
BAL062_03847	lldD	L-lactate dehydrogenase,L-lactate dehydrogenase [cytochrome],L-lactate dehydrogenase,L-lactate dehydrogenase (FMN-dependent) and related alpha-hydroxy acid dehydrogenases,heme/flavin dehydrogenase, mycofactocin system,FMN-dependent dehydrogenase	-2.74154	5.60791	0.45155	54	0.0501543	0.0540123	0.00192901	0.00192901	0.037037	No
BAL062_03848	pdhR_2	DNA-binding transcriptional repressor LldR,Pyruvate dehydrogenase complex repressor,DNA-binding transcriptional repressor LldR,Transcriptional regulators,phosphonate metabolism transcriptional regulator PhnF,FCD domain	-1.04551	4.19306	0.655659	39	0.0531208	0.0619743	0.00295116	0.00147558	0.0384615	No
BAL062_03849	lldP	L-lactate permease,L-lactate permease,L-lactate permease,H+/gluconate symporter and related permeases,transporter, lactate permease (LctP) family,L-lactate permease	0.645191	5.84008	0.941774	84	0.0574943	0.0548202	0.00267415	0.00401123	0.0595238	No
BAL062_03850	manB	phosphomannomutase,Phosphomannomutase/phosphogluc omutase,phosphomannomutase CpsG,phosphoglucosamine mutase,Phosphoglucomutase/phosphomannomutase, alpha/beta/alpha domain I	-14.3641	5.68458	0.0814881	64.5	0.0542994	0.0502472	0	0	0	No
BAL062_03853	galE_2	UDP-glucose 4-epimerase,UDP-glucose 4-epimerase,UDP-galactose-4-epimerase,Putative NADH-flavin reductase,UDP-glucose 4-epimerase,NAD dependent epimerase/dehydratase family	-4.93308	9.67821	0.163504	103	0.120915	0.103486	0.00653595	0.00762527	0.0631068	No
BAL062_03854	pgi	glucose-6-phosphate isomerase,Glucose-6-phosphate isomerase,glucose-6-phosphate isomerase,Phosphoglucose isomerase	-3.9723	7.62278	0.255297	66	0.0452158	0.042556	0.00132988	0.00398963	0.0606061	No
BAL062_03855	tuaD_1	Udg,UDP-glucose 6-dehydrogenase tuaD,UDP-glucose 6-dehydrogenase,nucleotide sugar dehydrogenase,UDP-glucose/GDP-mannose dehydrogenase family, UDP binding domain	-12.943	4.45209	0.0765523	17.5	0.0167151	0.0140758	0	0	0	No
BAL062_03856	galU	galU,UTP--glucose-1-phosphate uridylyltransferase,UTP--glucose-1-phosphate uridylyltransferase subunit GalU,CTP:phosphocholine cytidylyltransferase involved in choline phosphorylation for cell surface LPS epitopes,UTP-glucose-1-phosphate uridylyltransferase,Nucleotidyl transferase	-3.88026	9.44507	0.276636	91.5	0.112887	0.119229	0.0139523	0.0114155	0.10929	No
BAL062_03857	wcaJ	WeeH,Putative colanic biosynthesis UDP-glucose lipid carrier transferase,undecaprenyl-phosphate galactose phosphotransferase,exopolysaccharide biosynthesis polyprenyl glycosylphosphotransferase,Bacterial sugar transferase	-4.08376	9.22014	0.25713	60	0.103775	0.110932	0.0178923	0.00894614	0.125	No
BAL062_03858	lsgF	putative UDP-galactose--lipooligosaccharide galactosyltransferase,putative glycosyl transferase,Predicted glycosyl hydrolase,poly-beta-1,6 N-acetyl-D-glucosamine synthase,Glycosyl transferase family 2	-4.34325	9.80922	0.223107	82	0.114063	0.106012	0.0134192	0.017445	0.140244	No
BAL062_03866	neuA	Putative NeuA,N-acylneuraminate cytidylyltransferase,3-deoxy-manno-octulosonate cytidylyltransferase,Spore coat polysaccharide biosynthesis protein, predicted glycosyltransferase,pseudaminic acid CMP-transferase,Cytidylyltransferase	-3.49588	5.91594	0.335635	38.5	0.0657367	0.0577201	0.00160333	0.00160333	0.025974	No
BAL062_03872	ptk	tyrosine-protein kinase ptk,Tyrosine-protein kinase ptk,tyrosine kinase,Capsular polysaccharide biosynthesis protein,exopolysaccharide transport protein family,Chain length determinant protein	2.24582	-0.81625	0.754666	4.5	0.00304832	0.00152416	0.000508053	0	0.111111	No
BAL062_03876	ampD	ampD,1,6-anhydro-N-acetylmuramyl-L-alanine amidase AmpD,N-acetyl-anhydromuranmyl-L-alanine amidase,N-acetylmuramoyl-L-alanine amidase	-0.589705	4.04634	0.83982	36.5	0.0721248	0.0701754	0.00389864	0.00389864	0.0547945	No
BAL062_03880	plc_3	phospholipase C,Non-hemolytic phospholipase C precursor,Phospholipase C,phospholipase C, phosphocholine-specific,Phosphoesterase family	-3.31724	4.35998	0.173833	46.5	0.070922	0.0756501	0.00157604	0	0.0107527	No
BAL062_03882	desA3	fatty acid desaturase,Stearoyl-CoA 9-desaturase,Fatty acid desaturase	-1.61496	4.70857	0.603892	44	0.040615	0.0444831	0.00193405	0.000967024	0.0340909	No
BAL062_03883	BAL062_03883	flavodoxin reductase family protein 1,Stearoyl-CoA 9-desaturase electron transfer partner,CDP-6-deoxy-delta-3,4-glucoseen reductase,Uncharacterized Fe-S protein,phenylacetate-CoA oxygenase/reductase, PaaK subunit,Oxidoreductase NAD-binding domain	-0.517896	5.46135	0.989098	61	0.0660602	0.0660602	0.00758068	0.00324886	0.0819672	No
BAL062_03885	BAL062_03885	transcriptional regulator,division inhibitor protein,Bacterial regulatory proteins, tetR family	-1.31632	4.08262	0.587972	22	0.0377229	0.0377229	0.00514403	0	0.0681818	No
BAL062_03888	gph_3	Pgp 2,Phosphoglycolate phosphatase,phosphoglycolate phosphatase,phosphoglycolate phosphatase, bacterial,haloacid dehalogenase-like hydrolase	-2.16495	5.18391	0.55207	39.5	0.0683516	0.0572246	0.00317914	0.00158957	0.0379747	No
BAL062_03889	yciK	putative oxoacyl-(acyl carrier protein) reductase,Uncharacterized oxidoreductase yciK,putative oxoacyl-(acyl carrier protein) reductase,Uncharacterized conserved protein,3-hydroxybutyrate dehydrogenase,short chain dehydrogenase	-13.4128	4.86429	0.0787198	49	0.0699093	0.075859	0	0	0	No
BAL062_03892	argA	N-acetylglutamate synthase,Amino-acid acetyltransferase,N-acetylglutamate synthase,Acetylglutamate kinase,amino-acid N-acetyltransferase,Amino acid kinase family	-0.382965	4.83347	1	71	0.0581776	0.0581776	0.00327761	0.00163881	0.0422535	No
BAL062_03893	ssuA_3	Alkanesulfonate transport protein,Putative aliphatic sulfonates-binding protein precursor,alkanesulfonate transporter substrate-binding subunit,ABC-type taurine transport system, periplasmic component,ABC transporter, substrate-binding protein, aliphatic sulfonates family,NMT1/THI5 like	-0.826857	4.25237	0.73238	42.5	0.0493063	0.0481596	0.00229331	0.00114666	0.0352941	No
BAL062_03895	ssuD_2	alkanesulfonate monooxygenase,Alkanesulfonate monooxygenase,alkanesulfonate monooxygenase,alkanesulfonate monooxygenase, FMNH(2)-dependent,Luciferase-like monooxygenase	-1.66656	4.40381	0.538389	60.5	0.0576342	0.0566893	0.00283447	0	0.0247934	No
BAL062_03897	ssuB_3	ssuB,Aliphatic sulfonates import ATP-binding protein SsuB,aliphatic sulfonates transport ATP-binding subunit,ABC-type spermidine/putrescine transport systems, ATPase components,putative 2-aminoethylphosphonate ABC transporter, ATP-binding protein,ABC transporter	-1.2119	4.25917	0.57139	35	0.0485504	0.0485504	0.00138715	0.00416146	0.0571429	No
BAL062_03900	BAL062_03900	Malic acid transport protein (Malate permease),C4-dicarboxylate transporter/malic acid transport protein,C4-dicarboxylate transporter/malic acid transport protein	-3.04841	4.11088	0.163003	42	0.0411523	0.0411523	0.000979816	0	0.0119048	No
BAL062_03901	ribF	bifunctional riboflavin kinase/FMN adenylyltransferase,Riboflavin biosynthesis protein ribF,bifunctional riboflavin kinase/FMN adenylyltransferase,FAD synthase,riboflavin biosynthesis protein RibF,FAD synthetase	5.24098	-3.03267	0.377407	4.5	0.00221779	0.00776225	0.00110889	0	0.111111	No
BAL062_03909	ppiA	peptidyl-prolyl cis-trans isomerase,Peptidyl-prolyl cis-trans isomerase A precursor,peptidyl-prolyl cis-trans isomerase A (rotamase A),Cyclophilin type peptidyl-prolyl cis-trans isomerase/CLD	-2.28093	4.25014	0.258948	34.5	0.0716846	0.0657109	0	0.00199124	0.0144928	No
BAL062_03910	estA	carboxylesterase,Lipase 2,acetyl esterase,alpha/beta hydrolase fold	-1.35677	5.86962	0.757323	80.5	0.0829962	0.0840336	0.0020749	0.0020749	0.0248447	No
BAL062_03913	BAL062_03913	Zn-dependent hydrolase (signal peptide),Arsenate reductase and related proteins, glutaredoxin family,Metallo-beta-lactamase superfamily	0.91427	5.20206	0.859813	44	0.0576701	0.055107	0.00640779	0.00256312	0.0795455	No
BAL062_03914	dmlR_19	transcriptional regulator,D-malate degradation protein R,DNA-binding transcriptional activator GcvA,ABC-type uncharacterized transport system, periplasmic component,putative choline sulfate-utilization transcription factor,LysR substrate binding domain	-1.29857	5.19008	0.757323	61.5	0.0782998	0.0745712	0.00621427	0.00248571	0.0569106	No
BAL062_03918	BAL062_03918	putative Zn-dependent protease,Matrixin	-1.88811	4.02324	0.419319	29.5	0.0296736	0.0351687	0.00219804	0	0.0338983	No
BAL062_03920	mltB_2	transglycosylase,Membrane-bound lytic murein transglycosylase B precursor,murein hydrolase B,lytic murein transglycosylase,Putative peptidoglycan binding domain	-1.26684	4.89824	0.726212	56	0.0489817	0.047263	0.00257798	0.000859328	0.0357143	No
BAL062_03921	purK	purK,N5-carboxyaminoimidazole ribonucleotide synthase,phosphoribosylaminoimidazole carboxylase ATPase subunit,Phosphoribosylaminoimidazole carboxylase (NCAIR synthetase),phosphoribosylaminoimidazole carboxylase, ATPase subunit,ATP-grasp domain	-0.827408	4.3873	0.814148	51.5	0.0505051	0.0514953	0.00495148	0	0.0485437	No
BAL062_03923	BAL062_03923	transmembrane signal peptide protein,Protein of unknown function, DUF486	-1.43127	4.12224	0.498938	22.5	0.0637523	0.0728597	0.00607165	0.00303582	0.0666667	No
BAL062_03925	BAL062_03925	low temperature requirement protein LtrA,Predicted membrane protein,Bacterial low temperature requirement A protein (LtrA)	-1.39802	5.49811	0.743459	86.5	0.0808242	0.0728306	0.00266454	0.00355271	0.0404624	No
BAL062_03928	alx	integral membrane protein TerC,Inner membrane protein alx,integral membrane protein, TerC family,Integral membrane protein TerC family	0.37742	4.60246	0.993683	44.5	0.0522466	0.0510856	0.00116104	0.00348311	0.0449438	No
BAL062_03930	gsp	glutathione-like synthetase,Bifunctional glutathionylspermidine synthetase/amidase,bifunctional glutathionylspermidine amidase/glutathionylspermidine synthetase,Glutathionylspermidine synthase	-1.92216	4.97552	0.567577	49.5	0.0478515	0.0468944	0.00287109	0.000957029	0.040404	No
BAL062_03932	guaD	guanine deaminase,Guanine deaminase,guanine deaminase,Cytosine deaminase and related metal-dependent hydrolases,guanine deaminase,Amidohydrolase family	-1.37606	5.17581	0.728066	63	0.0519524	0.0536283	0.00251383	0.00167588	0.0396825	No
BAL062_03936	dsbC_3	protein-disulfide isomerase,Probable thiol:disulfide interchange protein DsbC precursor,protein disulfide isomerase II DsbC,Protein-disulfide isomerase,Disulfide bond isomerase protein N-terminus	-1.29394	4.652	0.671756	44.5	0.0715308	0.0699412	0.00317914	0.00317914	0.0449438	No
BAL062_03937	czcD_3	putative metal transporter,Cadmium, cobalt and zinc/H(+)-K(+) antiporter,zinc transporter ZitB,Predicted Co/Zn/Cd cation transporters,cation diffusion facilitator family transporter,Cation efflux family	-0.30643	4.51455	1	33.5	0.0348981	0.0405268	0.00562873	0.00112575	0.0895522	No
BAL062_03939	trmE	tRNA modification GTPase TrmE,tRNA modification GTPase MnmE,tRNA modification GTPase TrmE,Predicted GTPase,tRNA modification GTPase TrmE,GTP-binding protein TrmE N-terminus	3.65527	-1.99615	0.528682	12.5	0.00983284	0.0106522	0.000819403	0	0.04	No
BAL062_00001	dnaA	ptp	-4.64884	-2.91752	1	5	0.00238436	0.0055635	0	0	0	No
BAL062_00002	dnaN	DNA polymerase III beta,DNA polymerase III subunit beta,DNA polymerase III subunit beta,DNA polymerase III, beta subunit,DNA polymerase III beta subunit, N-terminal domain	5.58255	-3.20235	0.378799	3.5	0.000967024	0.00580215	0.000967024	0	0.142857	No
BAL062_00005	cybC	CybC, Cytochrome b562 family protein,Soluble cytochrome b562 precursor,cytochrome b562,Soluble cytochrome b562,Cytochrome b562	-11.6191	3.25531	0.077525	13	0.0367543	0.0367543	0	0	0	No
BAL062_00006	dedA_1	Putative DedA family protein,hypothetical protein,hypothetical protein,SNARE associated Golgi protein	-2.06906	3.22388	0.422394	28.5	0.0557547	0.0577459	0.00199124	0	0.0175439	No
BAL062_00012	dehH1	Hydrolase,Haloacetate dehalogenase H-1,short chain dehydrogenase,putative magnesium chelatase accessory protein,Alpha/beta hydrolase family	-1.7802	3.80802	0.381839	29.5	0.0394011	0.0380877	0	0.00262674	0.0338983	No
BAL062_00017	yfcG_1	Putative glutathione S-transferase,GST-like protein yfcG,GSH-dependent disulfide bond oxidoreductase,maleylacetoacetate isomerase,Glutathione S-transferase, C-terminal domain	-0.301413	2.45082	0.946266	12	0.0185185	0.0259259	0	0.00185185	0.0416667	No
BAL062_00018	BAL062_00018	outer membrane protein	-11.5669	3.20701	0.077525	22.5	0.0352734	0.0368767	0	0	0	No
BAL062_00020	BAL062_00020	signal peptide	-0.416755	1.60602	0.931207	6	0.0462963	0.0462963	0	0.00771605	0.0833333	No
BAL062_00026	gltC_1	transcription activator of glutamate synthase operon GltC,CysJI operon transcriptional activator,DNA-binding transcriptional regulator HcaR,aminoethylphosphonate catabolism associated LysR family transcriptional regulator,LysR substrate binding domain	-0.215617	3.99305	1	31	0.0386582	0.0386582	0.00249408	0.00374111	0.0806452	No
BAL062_00038	dkgB	2,5-diketo-D-gluconate reductase B,2,5-diketo-D-gluconic acid reductase B,2,5-diketo-D-gluconate reductase B,Predicted oxidoreductase,voltage-dependent potassium channel beta subunit,Aldo/keto reductase family	-1.16269	3.88418	0.609851	35.5	0.0511332	0.0469873	0.00138198	0.00138198	0.028169	No
BAL062_00040	BAL062_00040	hypothetical protein	0.749439	2.75796	0.874001	11	0.0325926	0.0325926	0	0.00592593	0.0909091	No
BAL062_00044	BAL062_00044	hypothetical protein	-1.56001	2.68532	0.51001	13.5	0.063234	0.0587173	0	0.00451671	0.037037	No
BAL062_00045	lytM_1	metalloendopeptidase-like membrane protein,Glycyl-glycine endopeptidase lytM precursor,putative peptidase,Membrane-bound metallopeptidase,Peptidase family M23	0.196691	3.56729	1	29	0.0620732	0.057935	0.00206911	0.00620732	0.0689655	No
BAL062_00047	BAL062_00047	Putative histidine triad family protein,AP-4-A phosphorylase,HIT domain	-11.5646	3.20492	0.077525	21	0.0612182	0.0673401	0	0	0	No
BAL062_00049	BAL062_00049	hypothetical protein,Small integral membrane protein,Protein of unknown function (DUF1328)	-10.567	2.26969	0.113527	10.5	0.0768693	0.0698812	0	0	0	No
BAL062_00050	BAL062_00050	hypothetical protein,Uncharacterized conserved protein,Flagellin N-methylase	-12.0125	3.61648	0.0765523	27.5	0.0629388	0.0702009	0	0	0	No
BAL062_00053	yfdC	formate/nitrate transporter,Inner membrane protein yfdC,formate transporter,Formate/nitrite family of transporters,formate/nitrite transporter,Formate/nitrite transporter	-1.6304	3.72964	0.473877	41.5	0.0529101	0.0568783	0.00132275	0.00132275	0.0240964	No
BAL062_00061	ybbK	purine-nucleoside phosphorylase,Uncharacterized conserved protein,Protein of unknown function (DUF523)	0.141163	3.97542	1	35	0.0825666	0.0825666	0	0.00235905	0.0142857	No
BAL062_00063	iclR_1	hmgR,Acetate operon repressor,DNA-binding transcriptional regulator KdgR,beta-ketoadipate pathway transcriptional regulators, PcaR/PcaU/PobR family,IclR helix-turn-helix domain	-2.59403	3.63682	0.231271	32	0.0441595	0.0470085	0	0.0014245	0.015625	No
BAL062_00064	BAL062_00064	homogentisate 1,2-dioxygenase,fosfomycin resistance protein FosB,catechol 2,3 dioxygenase,Glyoxalase/Bleomycin resistance protein/Dioxygenase superfamily	-1.02788	3.76425	0.688952	29.5	0.0566687	0.0627403	0.00404776	0.00202388	0.0508475	No
BAL062_00079	BAL062_00079	VirP protein,5'-nucleotidase,phosphoglycolate phosphatase,Predicted phosphatase,phosphoglycolate phosphatase, bacterial,haloacid dehalogenase-like hydrolase	-0.983167	3.08399	0.664207	24.5	0.0417319	0.0434707	0	0.00347766	0.0408163	No
BAL062_00080	racE_1	glutamate racemase,Glutamate racemase 1,glutamate racemase,Xanthosine triphosphate pyrophosphatase,glutamate racemase,Asp/Glu/Hydantoin racemase	-1.30193	3.43211	0.601931	25	0.0346789	0.0346789	0.00138715	0.00138715	0.04	No
BAL062_00081	glmS	glmS,Glucosamine--fructose-6-phosphate aminotransferase [isomerizing],glucosamine--fructose-6-phosphate aminotransferase,Predicted phosphosugar isomerases,glutamine-fructose-6-phosphate transaminase (isomerizing),SIS domain	-4.86547	-2.77944	1	6.5	0.00181258	0.00604193	0	0	0	No
BAL062_00082	glmU	glmU,Bifunctional protein GlmU,bifunctional N-acetylglucosamine-1-phosphate uridyltransferase/glucosamine-1-phosphate acetyltransferase,Predicted DNA-binding protein with PD1-like DNA-binding motif,UDP-N-acetylglucosamine diphosphorylase/glucosamine-1-phosphate N-acetyltransferase,Bacterial transferase hexapeptide (six repeats)	-4.52706	-2.99183	1	5.5	0.004884	0.00407	0	0	0	No
BAL062_00083	pgpA	phosphatidylglycerophosphatase A,Phosphatidylglycerophosphatase A,phosphatidylglycerophosphatase A,Phosphatidylglycerophosphatase A	-0.475796	2.73551	0.954336	18.5	0.040913	0.0387597	0.00215332	0	0.027027	No
BAL062_00088	BAL062_00088	hypothetical protein	-4.25601	-3.15095	1	4.5	0.000861326	0.00689061	0	0	0	No
BAL062_00089	serB	phosphoserine phosphatase SerB,Phosphoserine phosphatase,phosphoserine phosphatase,ACT domain-containing protein,phosphoserine phosphatase SerB,haloacid dehalogenase-like hydrolase	-1.70072	2.88281	0.553851	45	0.0399419	0.0417574	0.000907771	0	0.0111111	No
BAL062_00092	dtd	D-tyrosyl-tRNA(Tyr) deacylase,D-tyrosyl-tRNA(Tyr) deacylase,D-tyrosyl-tRNA(Tyr) deacylase,D-tyrosyl-tRNA(Tyr) deacylase,D-Tyr-tRNA(Tyr) deacylase	-1.78095	2.95651	0.525677	21.5	0.0575576	0.0500501	0.0025025	0	0.0232558	No
BAL062_00097	BAL062_00097	hypothetical protein	-1.11519	2.33136	0.757359	20	0.0529101	0.0529101	0.0026455	0	0.025	No
BAL062_00101	phoB	positive response regulator for the pho regulon,autophosphorylates and phosphorylates sensor PhoR,Phosphate regulon transcriptional regulatory protein phoB,transcriptional regulator PhoB,Response regulator of citrate/malate metabolism,phosphate regulon transcriptional regulatory protein PhoB,Response regulator receiver domain	0.275824	1.90871	1	30	0.0453196	0.0484451	0	0.00312549	0.0333333	No
BAL062_00110	dsbB	disulfide bond formation protein B,Disulfide oxidoreductase,disulfide bond formation protein B,Disulfide bond formation protein DsbB	-9.66155	1.40682	0.231443	19	0.0387597	0.0430663	0	0	0	No
BAL062_00113	BAL062_00113	hypothetical protein	-10.6577	2.35559	0.0996556	10.5	0.0158957	0.0174853	0	0	0	No
BAL062_00116	parE	DNA topoisomerase IV subunit B,DNA topoisomerase 4 subunit B,DNA topoisomerase IV subunit B,DNA topoisomerase IV, B subunit,DNA gyrase B	-4.39303	-3.07044	1	4.5	0.00412833	0.00117952	0	0	0	No
BAL062_00117	fabG_1	short-chain dehydrogenase,3-oxoacyl-[acyl-carrier-protein] reductase FabG,3-ketoacyl-(acyl-carrier-protein) reductase,Uncharacterized conserved protein,3-hydroxybutyrate dehydrogenase,short chain dehydrogenase	-1.33766	3.99823	0.517336	45	0.0600978	0.0656883	0.00139762	0.00279525	0.0333333	No
BAL062_00118	allA	ureidoglycolate hydrolase,Ureidoglycolate hydrolase,ureidoglycolate hydrolase,Ureidoglycolate hydrolase	-2.45146	3.57396	0.309286	22	0.0462963	0.0507055	0.00220459	0	0.0227273	No
BAL062_00119	BAL062_00119	allantoicase,allantoicase,Allantoicase,allantoica se,Allantoicase repeat	-2.88935	3.96899	0.206986	29	0.0318716	0.0318716	0.00109902	0	0.0172414	No
BAL062_00123	hiuH	transthyretin,5-hydroxyisourate hydrolase precursor,hydroxyisourate hydrolase,hydroxyisourate hydrolase,HIUase/Transthyretin family	-0.935128	2.16036	0.829757	11.5	0.0411523	0.0377229	0.00342936	0	0.0434783	No
BAL062_00124	uao	OHCU decarboxylase,Uric acid degradation bifunctional protein,putative OHCU decarboxylase,Uncharacterized protein conserved in bacteria,OHCU decarboxylase,OHCU decarboxylase	-1.92644	3.09078	0.474141	22	0.0462963	0.0507055	0.00220459	0	0.0227273	No
BAL062_00126	BAL062_00126	Sigma 54 modulation protein / S30EA ribosomal protein,ribosomal subunit interface protein,Sigma 54 modulation protein / S30EA ribosomal protein	0.539704	3.03799	0.831262	13	0.0474834	0.0348211	0.00633112	0.00316556	0.115385	No
BAL062_00127	BAL062_00127	Ankyrin repeats (3 copies)	-11.5576	3.19842	0.077525	23.5	0.04884	0.046805	0	0	0	No
BAL062_00132	BAL062_00132	signal peptide,Uncharacterized protein conserved in bacteria,Uncharacterized protein conserved in bacteria (DUF2147)	-1.39854	2.59819	0.664226	10.5	0.0304414	0.0228311	0.00253678	0	0.047619	No
BAL062_00134	crc	catabolite repression control protein,Exodeoxyribonuclease,exodeoxyribonuclease III,Uncharacterized protein conserved in bacteria,exodeoxyribonuclease III (xth),Endonuclease/Exonuclease/phosphatase family	-1.26208	3.93108	0.553715	28.5	0.0363636	0.040404	0.0013468	0.0013468	0.0350877	No
BAL062_00135	pyrE	orotate phosphoribosyltransferase,Orotate phosphoribosyltransferase,orotate phosphoribosyltransferase,orotate phosphoribosyltransferase,Phosphoribosyl transferase domain	-11.7906	3.41332	0.0765523	31.5	0.0597372	0.0477897	0	0	0	No
BAL062_00137	BAL062_00137	putative conserved small protein,Uncharacterized conserved small protein,Domain of unknown function (DUF1737)	-9.15007	0.917488	0.351093	7	0.0365154	0.0365154	0	0	0	No
BAL062_00138	gshB	glutathione synthetase,Glutathione synthetase,glutathione synthetase,Glutathione synthase/Ribosomal protein S6 modification enzyme (glutaminyl transferase),glutathione synthase,Prokaryotic glutathione synthetase, ATP-grasp domain	-1.31151	2.45213	0.609851	46.5	0.0552616	0.0540858	0	0.00117578	0.0107527	No
BAL062_00139	murG	murG,UDP-N-acetylglucosamine--N-acetylmuramyl-(pe ntapeptide) pyrophosphoryl-undecaprenol N-acetylglucosamine transferase,undecaprenyldiphospho-muramoylpentapeptide beta-N- acetylglucosaminyltransferase,Predicted glycosyl transferase,undecaprenyldiphospho-muramoylpentapeptide beta-N-acetylglucosaminyltransferase,Glycosyltransferase family 28 C-terminal domain	-4.25249	-3.15181	1	4.5	0.00404776	0.0050597	0	0	0	No
BAL062_00140	murC	murC,UDP-N-acetylmuramate--L-alanine ligase,UDP-N-acetylmuramate--L-alanine ligase,Folylpolyglutamate synthase,UDP-N-acetylmuramate--alanine ligase,Mur ligase middle domain	-4.95785	-2.7166	1	7	0.00536769	0.00536769	0	0	0	No
BAL062_00145	lpxC	UDP-3-O-[3-hydroxymyristoyl] N-acetylglucosamine deacetylase,UDP-3-O-[3-hydroxymyristoyl] N-acetylglucosamine deacetylase,UDP-3-O-[3-hydroxymyristoyl] N-acetylglucosamine deacetylase,UDP-3-O-[3-hydroxymyristoyl] N-acetylglucosamine deacetylase,UDP-3-O-acyl N-acetylglycosamine deacetylase	5.79568	-3.29639	0.378799	2.5	0.0036914	0.00246093	0.00123047	0	0.2	No
BAL062_00146	BAL062_00146	hypothetical protein	-11.2108	2.87582	0.0831978	9.5	0.0277148	0.0201562	0	0	0	No
BAL062_00150	BAL062_00150	hypothetical protein	0.99823	3.13223	0.565854	15	0.0610501	0.0610501	0.00814001	0.00814001	0.133333	No
BAL062_00151	BAL062_00151	Uncharacterized protein family UPF0016	-11.4167	3.06771	0.077525	18	0.0347222	0.0347222	0	0	0	No
BAL062_00153	BAL062_00153	flavoprotein,Metallo-beta-lactamase superfamily	-0.0340572	3.90224	1	31.5	0.0459482	0.0417711	0.00417711	0.00139237	0.0634921	No
BAL062_00161	BAL062_00161	hypothetical protein	-8.33042	0.137658	0.554592	6.5	0.0589226	0.0505051	0	0	0	No
BAL062_00162	BAL062_00162	Putative transcriptional regulator,Helix-turn-helix domain	-1.15037	3.23629	0.609851	22	0.0916758	0.0696736	0	0.00733407	0.0454545	No
BAL062_00164	waaA	3-deoxy-D-manno-2-octulosonate transferase,3-deoxy-D-manno-octulosonic-acid transferase,3-deoxy-D-manno-octulosonic-acid transferase,Uncharacterized protein conserved in bacteria,3-Deoxy-D-manno-octulosonic-acid transferase (kdotransferase)	-4.25366	-3.15153	1	4.5	0.00257798	0.00515597	0	0	0	No
BAL062_00169	BAL062_00169	Putative isochorismatase,nicotinamidase/pyrazinamidase,pyrimidine utilization protein B,Isochorismatase family	0.296771	2.45325	1	20.5	0.0429711	0.0409249	0	0.00409249	0.0487805	No
BAL062_00170	lrpB	putative AsnC family alanine catabolic operon regulator,HTH-type transcriptional regulator lrpC,leucine-responsive transcriptional regulator	-11.9969	3.6022	0.0765523	20.5	0.0563607	0.0536769	0	0	0	No
BAL062_00173	ssuE	FMN reductase,FMN reductase (NADPH),NAD(P)H-dependent FMN reductase,Predicted flavoprotein,FMN reductase,NADPH-dependent FMN reductase	-2.08895	3.24208	0.413298	30	0.0436615	0.0466727	0.00150557	0	0.0166667	No
BAL062_00177	yjcH_1	Inner membrane protein yjcH,Protein of unknown function, DUF485	-1.76951	2.87966	0.453297	16.5	0.0567234	0.0533867	0	0.00333667	0.030303	No
BAL062_00179	BAL062_00179	Ion channel	-1.30895	3.4385	0.607389	32.5	0.0497034	0.0545134	0.00160333	0.00160333	0.0307692	No
BAL062_00183	BAL062_00183	KAP family P-loop domain-containing protein,Predicted ATPase (AAA+ superfamily),KAP family P-loop domain	-2.64668	3.75117	0.261411	31	0.0201288	0.0214707	0.000670961	0	0.016129	No
BAL062_00187	BAL062_00187	Predicted membrane protein,Protein of unknown function (DUF1304)	-2.014	3.17262	0.436289	15	0.0439422	0.0502197	0.00313873	0	0.0333333	No
BAL062_00188	ydgC	Membrane protein glpM,Inner membrane protein ydgC,hypothetical protein,Uncharacterized membrane protein required for alginate biosynthesis,GlpM protein	0.0331439	3.1894	1	17.5	0.0649773	0.0487329	0.00649773	0.00649773	0.114286	No
BAL062_00191	yajR	MFS family transporter,Inner membrane transport protein yajR,bicyclomycin/multidrug efflux system,Arabinose efflux permease,multidrug resistance protein,Major Facilitator Superfamily	-0.744511	3.57354	0.829757	51	0.042328	0.0407	0.002442	0	0.0294118	No
BAL062_00193	BAL062_00193	Putative inner membrane protein,Predicted membrane protein,Branched-chain amino acid transport protein (AzlD)	-11.5609	3.20142	0.077525	19	0.0651578	0.0651578	0	0	0	No
BAL062_00194	BAL062_00194	putative branched-chain amino acid permease (azaleucine resistance),azaleucine resistance protein AzlC,AzlC protein	-12.2845	3.86344	0.0765523	31.5	0.0510856	0.0494891	0	0	0	No
BAL062_00195	sinR	transcriptional regulator,HTH-type transcriptional regulator sinR,anaerobic benzoate catabolism transcriptional regulator,transcriptional regulator, y4mF family,Helix-turn-helix	-2.44204	3.49896	0.259675	27.5	0.0546448	0.0566687	0	0.00202388	0.0181818	No
BAL062_00200	dmlR_2	Putative transcriptional regulator,D-malate degradation protein R,LysR family transcriptional regulator,ABC-type uncharacterized transport system, periplasmic component,putative choline sulfate-utilization transcription factor,LysR substrate binding domain	-1.12936	3.21755	0.614611	25.5	0.0296296	0.02849	0	0.0022792	0.0392157	No
BAL062_00204	BAL062_00204	methyltransferase,Predicted O-methyltransferase,Mycolic acid cyclopropane synthetase	-1.15712	3.83778	0.606947	29	0.0363873	0.0389864	0.00129955	0.00129955	0.0344828	No
BAL062_00206	BAL062_00206	hypothetical protein	0.0499824	1.15968	1	5	0.0259909	0.0389864	0	0.00649773	0.1	No
BAL062_00217	BAL062_00217	putative transcriptional regulator,probable dihydroxyacetone kinase regulator,Bacterial regulatory proteins, tetR family	-0.706136	2.88433	0.875213	19	0.0382448	0.0382448	0.00201288	0.00201288	0.0526316	No
BAL062_00218	hcpC_1	Sel1 repeat protein,Putative beta-lactamase hcpC precursor,Sel1 repeat	-1.81985	2.9265	0.424514	18.5	0.037431	0.035461	0	0.00197006	0.027027	No
BAL062_00219	BAL062_00219	hypothetical protein	-0.721503	2.84165	0.783851	11	0.0472041	0.0326797	0	0.00363108	0.0454545	No
BAL062_00221	hxlR_1	Putative HTH-type transcriptional regulator,HTH-type transcriptional activator hxlR,HxlR-like helix-turn-helix	-0.688813	1.92683	0.882468	8.5	0.026455	0.0297619	0.00330688	0.00330688	0.117647	No
BAL062_00222	ywrO	Putative NADPH oxidoreductase,General stress protein 14,glutathione-regulated potassium-efflux system ancillary protein KefG,Putative NADPH-quinone reductase (modulator of drug activity B),Flavodoxin-like fold	-1.61309	3.77861	0.516167	29.5	0.0597372	0.0577459	0.00398248	0	0.0338983	No
BAL062_00229	eamB_1	Transporter LysE family,Cysteine/O-acetylserine efflux protein,leucine export protein LeuE,homoserine/Threonine efflux protein,LysE type translocator	0.527713	3.52325	0.839505	20	0.0407407	0.0333333	0.0037037	0.0037037	0.1	No
BAL062_00230	BAL062_00230	hypothetical protein	-0.684866	1.9229	0.882468	7	0.0274348	0.0365798	0.00457247	0	0.0714286	No
BAL062_00236	BAL062_00236	Putative cold shock protein,Protein of unknown function (DUF1294)	-1.84696	3.92385	0.377845	26	0.0493827	0.042328	0.00176367	0.00176367	0.0384615	No
BAL062_00237	BAL062_00237	transmembrane protein,Predicted membrane protein	-1.39681	3.58327	0.585136	23	0.0626781	0.0683761	0.00569801	0	0.0434783	No
BAL062_00238	BAL062_00238	putative enzyme involved in biosynthesis of extracellular polysaccharides,Antibiotic biosynthesis monooxygenase	-10.8308	2.51905	0.0996556	11	0.0356125	0.042735	0	0	0	No
BAL062_00241	hisA	1-(5-phosphoribosyl)-5-[(5- phosphoribosylamino)methylideneamino] imidazole-4-carboxamide isomerase,1-(5-phosphoribosyl)-5-[(5-phosphoribosylamino)me thylideneamino] imidazole-4-carboxamide isomerase,1-(5-phosphoribosyl)-5-[(5-phosphoribosylamino)me thylideneamino] imidazole-4-carboxamide isomerase,Phosphoribosylformimino-5-aminoimidazole carboxamide ribonucleotide (ProFAR) isomerase,1-(5-phospho…	-2.76036	3.85303	0.23204	40.5	0.0607165	0.0622344	0.00151791	0	0.0123457	No
BAL062_00242	BAL062_00242	Exonuclease putative,DNA polymerase I,Ribonuclease D,ribonuclease D,3'-5' exonuclease	-11.4866	3.13265	0.077525	27	0.0501904	0.0432676	0	0	0	No
BAL062_00246	BAL062_00246	acetyltransferase (GNAT) family protein	-10.106	1.83128	0.168574	8	0.0231481	0.0231481	0	0	0	No
BAL062_00249	ypeA	Putative acyltransferase,Acetyltransferase YpeA,putative acetyltransferase,Predicted acetyltransferase,ribosomal-protein-alanine acetyltransferase,Acetyltransferase (GNAT) family	-0.618223	1.8593	0.937283	11	0.0257202	0.0308642	0.00257202	0	0.0454545	No
BAL062_00251	envZ	two-component system sensory histidine kinase,Osmolarity sensor protein EnvZ,osmolarity sensor protein,Signal transduction histidine kinase regulating C4-dicarboxylate transport system,heavy metal sensor kinase,Histidine kinase-, DNA gyrase B-, and HSP90-like ATPase	-9.98256	1.71348	0.161088	10.5	0.00685871	0.00914495	0	0	0	No
BAL062_00257	BAL062_00257	putative ABC transporter ATP-binding protein,Uncharacterized ABC transporter ATP-binding protein HI_1252,putative ABC transporter ATP-binding protein,ATP-dependent transcriptional regulator,ATP-binding cassette protein, ChvD family,ABC transporter	-8.29401	0.103279	0.630911	37	0.0274101	0.0220618	0	0	0	No
BAL062_00258	BAL062_00258	Sel1 repeat protein,Sel1 repeat	-0.345345	3.49502	0.989516	24.5	0.0699913	0.0729076	0.0029163	0.0029163	0.0408163	No
BAL062_00259	BAL062_00259	signal peptide,hypothetical protein	-12.2846	3.86355	0.0765523	26	0.0416867	0.0416867	0	0	0	No
BAL062_00261	BAL062_00261	hypothetical protein	-11.1109	2.78239	0.0850046	10	0.0569801	0.0569801	0	0	0	No
BAL062_00262	BAL062_00262	Putative protein-S-isoprenylcysteine methyltransferase,Putative protein-S-isoprenylcysteine methyltransferase	-0.941592	3.16739	0.759256	24	0.043573	0.043573	0.00363108	0	0.0416667	No
BAL062_00263	BAL062_00263	putative component of the czc cation-efflux system (CzcI)	-11.1223	2.79304	0.0853132	17.5	0.0537634	0.0507766	0	0	0	No
BAL062_00265	czcB	membrane-fusion protein,Cation efflux system protein CzcB,copper/silver efflux system membrane fusion protein CusB,membrane fusion protein cluster 2 protein,HlyD family secretion protein	-2.76319	3.85562	0.232312	42	0.0376804	0.0395184	0.000919033	0	0.0119048	No
BAL062_00268	BAL062_00268	hypothetical protein	-10.1528	1.87591	0.158683	6.5	0.0196657	0.0229433	0	0	0	No
BAL062_00272	BAL062_00272	PGAP1-like protein,PGAP1-like protein	-1.76071	2.93769	0.534387	27.5	0.0338983	0.0351538	0.00125549	0	0.0181818	No
BAL062_00276	gltX	glutamyl-tRNA synthetase,Glutamate--tRNA ligase,glutamyl-tRNA synthetase,Glutamyl- and glutaminyl-tRNA synthetases,glutamate--tRNA ligase,tRNA synthetases class I (E and Q), catalytic domain	-4.25012	-3.15239	1	4.5	0.00441794	0.00220897	0	0	0	No
BAL062_00277	BAL062_00277	peptide signal	-1.70099	3.85644	0.472467	24.5	0.0888889	0.0925926	0.00740741	0	0.0408163	No
BAL062_00281	ftsI_1	ftsI,Peptidoglycan synthase FtsI precursor,peptidoglycan synthase FtsI,Membrane carboxypeptidase/penicillin-binding protein,stage V sporulation protein D,Penicillin binding protein transpeptidase domain	-4.5291	-2.99128	1	5.5	0.00242468	0.0042432	0	0	0	No
BAL062_00285	BAL062_00285	hypothetical protein	-0.126675	3.24226	1	22	0.0800801	0.0667334	0	0.00333667	0.0227273	No
BAL062_00289	BAL062_00289	PilN,Fimbrial assembly protein (PilN)	-2.12173	3.20547	0.352583	35.5	0.0605746	0.0623053	0	0.0017307	0.0140845	No
BAL062_00291	BAL062_00291	PilP protein,Pilus assembly protein, PilP	-0.93978	3.68521	0.726614	32	0.0673401	0.0673401	0.00420875	0.00210438	0.046875	No
BAL062_00298	BAL062_00298	metal-dependent hydrolase,Predicted metal-dependent hydrolase	-12.0869	3.68425	0.0765523	31	0.0387888	0.0387888	0	0	0	No
BAL062_00299	BAL062_00299	signal peptide,LemA family	-0.846896	3.01454	0.828482	19	0.035721	0.035721	0.00188005	0.00188005	0.0526316	No
BAL062_00302	pilA	Tfp pilus assembly protein, major pilin PilA,Strain PAO,putative major pilin subunit,Tfp pilus assembly protein, major pilin PilA,prepilin-type N-terminal cleavage/methylation domain,Pilin (bacterial filament)	-10.8344	2.52245	0.0991287	17.5	0.0485313	0.0408685	0	0	0	No
BAL062_00304	BAL062_00304	Lipid A core--O-antigen ligase,Lipid A core - O-antigen ligase and related enzymes,Domain of unknown function (DUF3366)	-2.43164	3.4892	0.261619	63	0.041607	0.0443353	0	0.000682082	0.00793651	No
BAL062_00306	bfd	regulatory or redox component complexing with Bfr, in iron storage and mobility (BFD),Bacterioferritin-associated ferredoxin,bacterioferritin-associated ferredoxin,BFD-like [2Fe-2S] binding domain	-9.2427	1.00613	0.322553	7	0.039886	0.039886	0	0	0	No
BAL062_00307	yabJ	YjgF family translation initiation inhibitor,Enamine/imine deaminase,putative endoribonuclease L-PSP,putative endoribonuclease L-PSP,Endoribonuclease L-PSP	-2.91303	3.98999	0.195507	21.5	0.0578704	0.0665509	0.00289352	0	0.0232558	No
BAL062_00312	fimT	pilin protein FimT,putative major pilin subunit,Tfp pilus assembly protein FimT,type II secretion system protein H,Type II transport protein GspH	-10.5951	2.2963	0.105784	12	0.0281294	0.0281294	0	0	0	No
BAL062_00313	BAL062_00313	type IV fimbrial biogenesis protein,Tfp pilus assembly protein PilV,type IV pilus modification protein PilV	0.0188381	3.42094	1	24.5	0.0500501	0.048048	0	0.004004	0.0408163	No
BAL062_00315	BAL062_00315	Putative type IV fimbrial biogenesis protein	0.192882	3.60383	1	25.5	0.03663	0.03256	0.00271334	0.00271334	0.0784314	No
BAL062_00317	xcpT_1	pilin like competence factor,PilD-dependent protein pddA,putative major pilin subunit,Tfp pilus assembly protein PilE,type II secretion system protein G	-0.709933	3.3793	0.778951	24.5	0.0598114	0.0529101	0	0.00230044	0.0204082	No
BAL062_00318	comF	pilin like competence factor,Pilin,putative major pilin subunit,Tfp pilus assembly protein PilE,type II secretion system protein G,Prokaryotic N-terminal methylation motif	-0.469058	3.16053	0.867772	20.5	0.0547731	0.0521648	0	0.00521648	0.0487805	No
BAL062_00327	BAL062_00327	hemerythrin,Alr3199 protein,Uncharacterized conserved protein	-0.322254	2.59201	0.99426	10	0.025025	0.025025	0.00500501	0	0.1	No
BAL062_00330	serA	D-3-phosphoglycerate dehydrogenase,D-3-phosphoglycerate dehydrogenase,D-3-phosphoglycerate dehydrogenase,Phosphoserine aminotransferase,phosphoglycerate dehydrogenase,D-isomer specific 2-hydroxyacid dehydrogenase, NAD binding domain	-1.33304	2.53727	0.668091	42.5	0.0378481	0.0387492	0.000901144	0	0.0117647	No
BAL062_00332	BAL062_00332	signal peptide	-1.58961	3.75741	0.527874	14.5	0.0451671	0.042156	0.00602228	0	0.0689655	No
BAL062_00334	mdaB	putative NADPH-quinone reductase,Modulator of drug activity B,Putative NADPH-quinone reductase (modulator of drug activity B),Flavodoxin-like fold	-1.36754	3.97007	0.50458	27.5	0.0529101	0.0510204	0	0.00188964	0.0181818	No
BAL062_00335	BAL062_00335	signal peptide	-10.1415	1.8652	0.172096	11	0.0394657	0.0273224	0	0	0	No
BAL062_00340	BAL062_00340	putative partition-related protein,Flp pilus assembly protein, ATPase CpaE,CobQ/CobB/MinD/ParA nucleotide binding domain	-10.981	2.66053	0.0853132	15	0.0297785	0.0260562	0	0	0	No
BAL062_00341	BAL062_00341	secreted endonuclease,Predicted secreted endonuclease distantly related to archaeal Holliday junction resolvase,Endonuclease related to archaeal Holliday junction resolvase	-10.0255	1.75444	0.192798	12.5	0.02849	0.0308642	0	0	0	No
BAL062_00342	BAL062_00342	signal peptide	-1.71767	2.89757	0.533414	21	0.037431	0.0453113	0.00197006	0	0.0238095	No
BAL062_00349	aruG	astA,Arginine N-succinyltransferase subunit beta,arginine succinyltransferase,Succinylarginine dihydrolase,arginine N-succinyltransferase,Arginine N-succinyltransferase beta subunit	-11.9693	3.57701	0.0765523	39.5	0.040913	0.044143	0	0	0	No
BAL062_00353	BAL062_00353	signal peptide	-1.1462	3.86935	0.621639	29.5	0.0422864	0.0437445	0.00145815	0.00145815	0.0338983	No
BAL062_00354	BAL062_00354	signal peptide	-9.92735	1.66073	0.179247	8	0.0249288	0.0320513	0	0	0	No
BAL062_00356	BAL062_00356	Putative signal peptide-containing protein	-11.7086	3.33785	0.077525	20	0.0540123	0.0488683	0	0	0	No
BAL062_00357	BAL062_00357	putative signal peptide-containing protein	-11.8461	3.46422	0.0765523	17	0.0449735	0.0449735	0	0	0	No
BAL062_00358	gltR_1	Putative transcriptional regulator,HTH-type transcriptional regulator gltR,DNA-binding transcriptional regulator IlvY,aminoethylphosphonate catabolism associated LysR family transcriptional regulator,LysR substrate binding domain	-1.18237	3.96449	0.638557	40.5	0.055107	0.0486992	0.00384468	0	0.037037	No
BAL062_00360	BAL062_00360	YCII-related domain protein,YCII-related domain	-8.50022	0.298284	0.480024	5.5	0.0194932	0.0233918	0	0	0	No
BAL062_00361	glyS	glycyl-tRNA synthetase subunit beta,Glycine--tRNA ligase beta subunit,glycyl-tRNA synthetase subunit beta,glycine--tRNA ligase, beta subunit,Glycyl-tRNA synthetase beta subunit	-5.04769	-2.65543	1	8	0.00483092	0.00375738	0	0	0	No
BAL062_00363	BAL062_00363	hypothetical protein	0.153766	3.04349	1	17.5	0.0472813	0.0446546	0.00262674	0.00262674	0.0571429	No
BAL062_00368	BAL062_00368	putative stress-responsive transcriptional regulator,DNA-binding transcriptional activator PspC,phage shock protein C,PspC domain	-11.3429	2.99908	0.078849	10	0.043573	0.043573	0	0	0	No
BAL062_00369	BAL062_00369	signal peptide	-0.846544	3.07933	0.78944	25.5	0.0456621	0.0405885	0.00169119	0	0.0196078	No
BAL062_00371	BAL062_00371	signal peptide	-12.1507	3.74229	0.0765523	20.5	0.0409357	0.0389864	0	0	0	No
BAL062_00377	ribA	GTP cyclohydrolase II,GTP cyclohydrolase-2,GTP cyclohydrolase II,GTP cyclohydrolase II,GTP cyclohydrolase II	5.79019	-3.29548	0.378799	2	0.00184264	0.00552792	0.00184264	0	0.25	No
BAL062_00378	dxs_1	1-deoxy-D-xylulose-5-phosphate synthase,1-deoxy-D-xylulose-5-phosphate synthase,1-deoxy-D-xylulose-5-phosphate synthase,Transketolase, C-terminal subunit,1-deoxy-D-xylulose-5-phosphate synthase,Transketolase, pyrimidine binding domain	-5.36424	-2.43222	1	7.5	0.0029163	0.0058326	0	0	0	No
BAL062_00380	deaD	ATP-dependent RNA helicase,Cold-shock DEAD box protein A,ATP-dependent RNA helicase SrmB,Predicted transporter component,DEXH box helicase, DNA ligase-associated,DEAD/DEAH box helicase	-12.193	3.78061	0.0765523	57	0.0347794	0.0347794	0	0	0	No
BAL062_00385	BAL062_00385	Ttg2E,Predicted NTP binding protein (contains STAS domain),anti-anti-sigma factor	-10.0407	1.769	0.197395	6.5	0.0270062	0.0231481	0	0	0	No
BAL062_00386	corA_1	magnesium and cobalt transport protein,Magnesium transport protein CorA,magnesium/nickel/cobalt transporter CorA,magnesium and cobalt transport protein CorA,CorA-like Mg2+ transporter protein	-8.92822	0.70523	0.440669	26.5	0.0252027	0.0328731	0	0	0	No
BAL062_00387	yvdD_1	Rossmann fold nucleotide-binding protein,LOG family protein yvdD,conserved hypothetical protein,Possible lysine decarboxylase	-0.715915	3.38482	0.769538	17	0.0343643	0.030546	0	0.00381825	0.0588235	No
BAL062_00389	BAL062_00389	DNA transformation protein (ComF),DNA utilization protein GntX,comF family protein,Phosphoribosyl transferase domain	-2.38515	3.44704	0.278486	28.5	0.0489168	0.0506639	0	0.00174703	0.0175439	No
BAL062_00390	recG	protein RecG,ATP-dependent DNA helicase recG,ATP-dependent DNA helicase RecG,Superfamily II DNA/RNA helicase required for DNA uptake (late competence protein),ATP-dependent DNA helicase RecG,DEAD/DEAH box helicase	-9.38131	1.13851	0.322553	33	0.0173781	0.0184642	0	0	0	No
BAL062_00393	plsB	glycerol-3-phosphate acyltransferase,Glycerol-3-phosphate acyltransferase,glycerol-3-phosphate acyltransferase,Glycerol-3-phosphate O-acyltransferase,glycerol-3-phosphate O-acyltransferase,Acyltransferase	-5.42943	-2.38302	1	9.5	0.00475388	0.00345737	0	0	0	No
BAL062_00394	tesB	acyl-CoA thioesterase II,Acyl-CoA thioesterase 2,acyl-CoA thioesterase II,acyl-CoA thioesterase II,Acyl-CoA thioesterase	-12.0704	3.66921	0.0765523	29	0.0394553	0.0343643	0	0	0	No
BAL062_00397	engB	engB,Probable GTP-binding protein EngB,GTP-binding protein YsxC,Predicted GTPase,ribosome biogenesis GTP-binding protein YsxC,GTPase of unknown function	4.96607	-2.88119	0.376584	2	0.00143	0.00429	0.00143	0	0.25	No
BAL062_00398	nsrR	transcriptional regulator,HTH-type transcriptional repressor NsrR,transcriptional repressor NsrR,Rrf2 family protein,Transcriptional regulator	-0.26969	1.52891	1	9	0.0202943	0.0253678	0.00253678	0	0.0555556	No
BAL062_00402	guaA_1	GMP synthase glutamine amidotransferase subunit,GMP synthase [glutamine-hydrolyzing],glutamine amidotransferase,Uncharacterized protein conserved in bacteria,GMP synthase (glutamine-hydrolyzing), N-terminal domain,Glutamine amidotransferase class-I	-0.286324	2.55864	1	17	0.0243865	0.0274348	0.00304832	0	0.0588235	No
BAL062_00434	BAL062_00434	hypothetical protein	-8.89016	0.669148	0.427784	5.5	0.0190913	0.0229095	0	0	0	No
BAL062_00437	BAL062_00437	membrane protein,rhombosortase,Rhomboid family	-1.23899	3.37473	0.637986	31.5	0.0646678	0.0587889	0.00195963	0.00195963	0.031746	No
BAL062_00439	BAL062_00439	signal peptide	-10.365	2.07792	0.147511	12.5	0.0334362	0.0308642	0	0	0	No
BAL062_00440	BAL062_00440	metal-binding protein (CHP02443) family protein,conserved hypothetical protein,Probable metal-binding protein (DUF2387)	-1.09892	2.31568	0.757323	8.5	0.042328	0.047619	0.00529101	0	0.0588235	No
BAL062_00442	rnr	Exoribonuclease R,Ribonuclease R,exoribonuclease R,Exoribonuclease II,ribonuclease R,RNB domain	-1.27219	3.40502	0.617986	106	0.0502352	0.0465817	0.000456684	0.000456684	0.00943396	No
BAL062_00452	ripA_1	AraC family transcriptional regulator,HTH-type transcriptional repressor of iron proteins A,transcriptional activator FtrA,Adenosine deaminase,YSIRK-targeted surface antigen transcriptional regulator,Helix-turn-helix domain	-2.33006	3.4631	0.35379	31.5	0.044724	0.0433263	0.00139762	0	0.015873	No
BAL062_00453	yijE_1	DMT family permease,Uncharacterized inner membrane transporter yiJE,putative DMT superfamily transporter inner membrane protein,Predicted permease, DMT superfamily,carboxylate/amino acid/amine transporter,EamA-like transporter family	-1.37399	3.56243	0.59128	31	0.0364299	0.0388585	0.00242866	0	0.0322581	No
BAL062_00455	wrbA_1	tryptophan repressor binding protein,Trp repressor-binding protein,NAD(P)H:quinone oxidoreductase,NAD(P)H:quinone oxidoreductase, type IV,NADPH-dependent FMN reductase	-12.2923	3.8705	0.0765523	37.5	0.0729517	0.0673401	0	0	0	No
BAL062_00456	xpt	xanthine phosphoribosyltransferase,Xanthine phosphoribosyltransferase,xanthine phosphoribosyltransferase,xanthine phosphoribosyltransferase,Phosphoribosyl transferase domain	-0.0149432	3.81739	1	20	0.0347222	0.0424383	0.00192901	0.00192901	0.05	No
BAL062_00457	BAL062_00457	Protein of unknown function (DUF3108)	-2.42547	3.55012	0.31829	17	0.0248988	0.0280112	0.00155618	0	0.0294118	No
BAL062_00458	BAL062_00458	hypothetical protein	-7.16201	-0.94322	0.710365	12	0.0198413	0.0198413	0	0	0	No
BAL062_00459	BAL062_00459	TonB-like protein,TonB family C-terminal domain,Gram-negative bacterial tonB protein	-11.6903	3.32096	0.077525	30.5	0.0401758	0.0364093	0	0	0	No
BAL062_00467	BAL062_00467	hypothetical protein	-0.326964	3.72945	0.945265	27.5	0.0547138	0.0610269	0	0.00420875	0.0363636	No
BAL062_00468	BAL062_00468	proline hydroxylase,Predicted proline hydroxylase,2OG-Fe(II) oxygenase superfamily	-1.44677	3.62871	0.574039	32	0.0586725	0.0586725	0.00183352	0	0.015625	No
BAL062_00469	BAL062_00469	external DNA catabolism protein,hypothetical protein,Protein involved in catabolism of external DNA,Protein of unknown function (DUF519)	-10.4786	2.18585	0.128779	18	0.022015	0.024605	0	0	0	No
BAL062_00474	BAL062_00474	hypothetical protein	-8.11748	-0.0628763	0.562388	6.5	0.0196409	0.016835	0	0	0	No
BAL062_00477	kstR2_1	TetR family transcriptional regulator,HTH-type transcriptional repressor KstR2,transcriptional regulator BetI,transcriptional repressor BetI,Bacterial regulatory proteins, tetR family	-0.33982	2.60827	0.994231	20	0.0351852	0.0388889	0.0037037	0	0.05	No
BAL062_00479	fabG_2	dehydrogenase,3-oxoacyl-[acyl-carrier-protein] reductase FabG,short chain dehydrogenase,Uncharacterized conserved protein,3-oxoacyl-[acyl-carrier-protein] reductase,short chain dehydrogenase	-0.755303	3.51855	0.828003	31	0.04004	0.0375375	0.0025025	0.00125125	0.0483871	No
BAL062_00484	BAL062_00484	hypothetical protein	-0.241529	3.95293	1	29.5	0.0490445	0.0507357	0.00169119	0.00169119	0.0338983	No
BAL062_00485	sspB	sspB,Stringent starvation protein B,ClpXP protease specificity-enhancing factor,Stringent starvation protein B	-0.832755	3.06665	0.789444	20.5	0.0543901	0.0518001	0.00518001	0	0.0487805	No
BAL062_00486	sspA	sspA,Stringent starvation protein A,stringent starvation protein A,maleylacetoacetate isomerase,Glutathione S-transferase, N-terminal domain	-2.97588	3.98162	0.138197	29	0.0475705	0.0509684	0	0.00169895	0.0172414	No
BAL062_00489	pdxA1	pyridoxal phosphate biosynthesis protein,4-hydroxythreonine-4-phosphate dehydrogenase 1,4-hydroxythreonine-4-phosphate dehydrogenase,4-hydroxythreonine-4-phosphate dehydrogenase,Pyridoxal phosphate biosynthetic protein PdxA	-6.85083	-1.22123	0.886633	5.5	0.0045584	0.00797721	0	0	0	No
BAL062_00490	ksgA	dimethyladenosine transferase,Ribosomal RNA small subunit methyltransferase A,16S ribosomal RNA methyltransferase KsgA/Dim1 family protein,Dimethyladenosine transferase (rRNA methylation),dimethyladenosine transferase,Ribosomal RNA adenine dimethylase	-9.22503	0.989092	0.307235	26.5	0.034167	0.038267	0	0	0	No
BAL062_00492	BAL062_00492	signal peptide,Uncharacterized protein conserved in bacteria,Uncharacterized protein conserved in bacteria (DUF2147)	0.176532	2.96599	1	19	0.0525526	0.0425425	0	0.0025025	0.0263158	No
BAL062_00493	cidB_1	LrgB family protein,Holin-like protein CidB,hypothetical protein,Cytidylyltransferase,conserved hypothetical protein,LrgB-like family	-2.84885	3.93294	0.21098	37	0.0576132	0.0641975	0.00164609	0	0.0135135	No
BAL062_00496	BAL062_00496	Putative acyltransferase,2-acyl-glycerophospho-ethanolamine acyltransferase,1-acylglycerol-3-phosphate O-acyltransferases,Acyltransferase	-1.22158	3.99898	0.630911	32	0.0466392	0.0411523	0.00411523	0	0.046875	No
BAL062_00499	psaB	OmpA/MotB protein,Photosystem I P700 chlorophyll a apoprotein A2,putative outer membrane lipoprotein,Outer membrane protein and related peptidoglycan-associated (lipo)proteins,type VI secretion system OmpA/MotB family protein,OmpA family	-2.74226	3.77113	0.183897	22.5	0.0509259	0.0532407	0	0.00231481	0.0222222	No
BAL062_00506	BAL062_00506	sulfide dehydrogenase (flavocytochrome C),Uncharacterized protein conserved in bacteria,conserved hypothetical protein,Putative phosphatase (DUF442)	-10.641	2.33978	0.103832	12.5	0.0429894	0.0396825	0	0	0	No
BAL062_00507	BAL062_00507	alpha/beta fold family hydrolase,hypothetical protein,Uncharacterized conserved protein,exosortase A system-associated hydrolase 1,Alpha/beta hydrolase family	-12.1575	3.74847	0.0765523	38	0.0470705	0.0470705	0	0	0	No
BAL062_00509	BAL062_00509	Putative acyl-CoA thioester hydrolase,Uncharacterized acyl-CoA thioester hydrolase HI_0827,acyl-CoA esterase,Uncharacterized protein, possibly involved in aromatic compounds catabolism,Thioesterase superfamily	-10.5722	2.27459	0.113527	10.5	0.0262674	0.0288941	0	0	0	No
BAL062_00510	BAL062_00510	Uncharacterized protein, possibly involved in aromatic compounds catabolism	-10.8959	2.58047	0.0950252	15.5	0.0359147	0.03367	0	0	0	No
BAL062_00511	BAL062_00511	nucleotide-binding protein,hypothetical protein,putative nucleotide-binding protein,Arsenate reductase and related proteins, glutaredoxin family,Protein of unknown function (DUF520)	-11.0881	2.76101	0.0859269	16.5	0.0386276	0.0363554	0	0	0	No
BAL062_00512	BAL062_00512	rhodanese domain protein,molybdopterin biosynthesis protein MoeB,Uncharacterized conserved protein,Rhodanese-like domain	-11.4866	3.13264	0.077525	14.5	0.0529101	0.0493827	0	0	0	No
BAL062_00514	BAL062_00514	SH3 domain protein	-0.621486	1.86299	0.938149	21	0.0486111	0.0486111	0.00231481	0	0.0238095	No
BAL062_00515	yciI	YciI-like protein,hypothetical protein,YciI-like protein,YCII-related domain	0.808745	1.40149	0.937253	11.5	0.0476714	0.0366703	0	0.00366703	0.0434783	No
BAL062_00517	BAL062_00517	Putative phosphoesterase,error-prone DNA polymerase,Histidinol phosphatase and related hydrolases of the PHP family,PHP domain	-11.2248	2.88894	0.082407	20	0.0260824	0.0260824	0	0	0	No
BAL062_00520	coaBC	phosphopantothenoylcysteine synthetase/decarboxylase,DNA/pantothenate metabolism flavoprotein,bifunctional phosphopantothenoylcysteine decarboxylase/phosphopantothenate synthase,Phosphopantothenoylcysteine synthetase/decarboxylase,phosphopantothenoylcysteine decarboxylase / phosphopantothenate--cysteine ligase,DNA / pantothenate metabolism flavoprotein	6.62937	-3.07904	0.182046	3.5	0.00443027	0.00177211	0.000886054	0	0.142857	No
BAL062_00521	secF	preprotein translocase subunit SecF,hypothetical protein,preprotein translocase subunit SecF,protein-export membrane protein SecF,Protein export membrane protein	-5.61715	-2.24163	1	6.5	0.00807661	0.00692281	0	0	0	No
BAL062_00522	secD	secD,hypothetical protein,preprotein translocase subunit SecD,protein-export membrane protein SecD,Protein export membrane protein	-4.75666	-2.84818	1	5	0.00350508	0.00233672	0	0	0	No
BAL062_00524	tgt	tgt,Queuine tRNA-ribosyltransferase,queuine tRNA-ribosyltransferase,queuine tRNA-ribosyltransferase,Queuine tRNA-ribosyltransferase	-0.741899	2.91753	0.881985	47.5	0.0440917	0.0489908	0.000979816	0.000979816	0.0210526	No
BAL062_00525	BAL062_00525	LemA family,LemA family	-0.168007	2.98172	1	14	0.0253411	0.0292398	0.00194932	0.00194932	0.0714286	No
BAL062_00526	BAL062_00526	hypothetical protein	-2.55156	3.66518	0.291727	29.5	0.0323939	0.0313141	0.0010798	0	0.0169492	No
BAL062_00530	BAL062_00530	hypothetical protein	-11.3597	3.01477	0.0776865	17.5	0.063599	0.0673401	0	0	0	No
BAL062_00532	exoX_1	DNA exonuclease X,Exodeoxyribonuclease 10,exodeoxyribonuclease X,exonuclease, DNA polymerase III, epsilon subunit family,Exonuclease	-11.3096	2.96806	0.0803003	28	0.0436615	0.0406504	0	0	0	No
BAL062_00533	ssb_2	single-strand binding protein (helix-destabilizing protein),Helix-destabilizing protein,single-stranded DNA-binding protein,single-stranded DNA-binding protein,Single-strand binding protein family	-9.95305	1.68533	0.164716	6.5	0.0219711	0.0188324	0	0	0	No
BAL062_00534	BAL062_00534	hypothetical protein	-10.7366	2.43011	0.111639	12	0.0419287	0.0419287	0	0	0	No
BAL062_00535	BAL062_00535	hypothetical protein	-1.29785	3.49353	0.630911	21.5	0.0449583	0.0470991	0.00214087	0	0.0232558	No
BAL062_00536	BAL062_00536	hypothetical protein	0.0683313	2.8303	1	20	0.0514403	0.0514403	0.00257202	0	0.025	No
BAL062_00537	BAL062_00537	hypothetical protein	0.796571	1.46994	0.782636	12.5	0.0429894	0.0396825	0.00330688	0.00330688	0.08	No
BAL062_00539	BAL062_00539	hypothetical protein	-8.98491	0.759518	0.378799	6	0.0405093	0.0289352	0	0	0	No
BAL062_00541	BAL062_00541	hypothetical protein	-0.490494	1.73777	0.958904	6	0.0308642	0.0308642	0.00514403	0	0.0833333	No
BAL062_00542	BAL062_00542	hypothetical protein	-1.16495	2.37841	0.720982	12.5	0.0587173	0.0542005	0.00451671	0	0.04	No
BAL062_00543	BAL062_00543	hypothetical protein	-9.47738	1.23047	0.291727	5.5	0.034188	0.02849	0	0	0	No
BAL062_00545	BAL062_00545	Protein of unknown function (DUF2511)	-11.072	2.7459	0.0883885	13	0.048011	0.0411523	0	0	0	No
BAL062_00546	BAL062_00546	ACR protein,hypothetical protein,Uncharacterised ACR, COG2135	-0.605723	3.34137	0.867803	28	0.0501904	0.046729	0.0017307	0.00346141	0.0535714	No
BAL062_00547	umuD_1	DNA polymerase V component,hypothetical protein,DNA polymerase V subunit UmuD,repressor LexA,Peptidase S24-like	-0.502578	2.76065	0.941002	17	0.0421379	0.0332668	0.00443557	0	0.0588235	No
BAL062_00549	BAL062_00549	hypothetical protein	0.529848	2.2356	0.996802	4.5	0.0272331	0.0217865	0	0.00544662	0.111111	No
BAL062_00550	BAL062_00550	phage-like protein,conjugal transfer protein TraR,phage/conjugal plasmid C-4 type zinc finger protein, TraR family,Prokaryotic dksA/traR C4-type zinc finger	-7.95249	-0.217501	0.562388	6	0.0276396	0.0386954	0	0	0	No
BAL062_00551	BAL062_00551	phage-like protein,Ogr/Delta-like zinc finger	-9.69549	1.43912	0.276636	12.5	0.0555556	0.0601852	0	0	0	No
BAL062_00552	BAL062_00552	phage-related late control gene protein (GPD-like),Phage protein D,Phage late control gene D protein (GPD)	-0.313315	3.96815	0.950591	43.5	0.035515	0.0380518	0	0.00169119	0.0229885	No
BAL062_00553	BAL062_00553	phage-like protein; phage tail protein (GPU_like),Phage protein U,Phage P2 GpU	-1.83279	3.97409	0.426862	27	0.0629882	0.0730663	0.00503905	0	0.037037	No
BAL062_00555	BAL062_00555	phage-related tail protein (GPE+E'-like),Phage tail protein E	-11.1601	2.82843	0.0838224	18.5	0.0617284	0.0584795	0	0	0	No
BAL062_00558	BAL062_00558	hypothetical protein	-9.91236	1.64642	0.178197	8	0.0389864	0.0389864	0	0	0	No
BAL062_00563	BAL062_00563	phage tail protein,Bacteriophage P2-related tail formation protein,phage tail protein I,Phage tail protein (Tail_P2_I)	-1.56004	2.68535	0.51001	19	0.0385039	0.0311698	0	0.00183352	0.0263158	No
BAL062_00566	BAL062_00566	phage-related baseplate protein (GPV-like),Phage P2 baseplate assembly protein gpV,phage baseplate assembly protein V,Phage-related baseplate assembly protein	-11.6399	3.27452	0.077525	25.5	0.0422352	0.0406108	0	0	0	No
BAL062_00567	BAL062_00567	phage-related tail completion protein (GPS-like),phage virion morphogenesis protein,Phage virion morphogenesis family	-2.26094	3.39983	0.368752	24	0.0592593	0.0592593	0.00246914	0	0.0208333	No
BAL062_00568	BAL062_00568	phage-related tail completion protein (GPR-like),P2 phage tail completion protein R (GpR)	-1.15279	3.29597	0.671816	25	0.0568182	0.0484007	0.00210438	0.00210438	0.04	No
BAL062_00569	BAL062_00569	phage-related cell wall hydrolase,spore cortex-lytic enzyme,Protein of unknown function (DUF3380)	-2.24313	3.38374	0.374228	29.5	0.0387752	0.0401123	0.00133708	0	0.0169492	No
BAL062_00570	BAL062_00570	phage-related membrane protein,Protein of unknown function (DUF754)	-10.2998	2.01587	0.128779	12	0.0452675	0.0534979	0	0	0	No
BAL062_00572	BAL062_00572	phage-related tail protein (GPX-like),Phage Tail Protein X	-9.72392	1.46625	0.249787	8.5	0.047619	0.042328	0	0	0	No
BAL062_00573	BAL062_00573	phage-related capsid completion protein,Phage head completion protein (GPL)	-9.48155	1.23444	0.291727	10.5	0.0220751	0.0294334	0	0	0	No
BAL062_00574	BAL062_00574	Phage small terminase subunit,Phage small terminase subunit	-1.6775	2.79455	0.489141	21.5	0.0332384	0.0348211	0	0.00158278	0.0232558	No
BAL062_00579	BAL062_00579	hypothetical protein	-11.2955	2.95489	0.0803003	11.5	0.0329218	0.0301783	0	0	0	No
BAL062_00583	BAL062_00583	putative nucleoside-diphosphate-sugar epimerase,Protein of unknown function (DUF1022)	-5.93718	-1.99258	1	12	0.00997631	0.0199526	0	0	0	No
BAL062_00585	icaB	putative polysaccharide deacetylase,Poly-beta-1,6-N-acetyl-D-glucosamine N-deacetylase precursor,outer membrane N-deacetylase,poly-beta-1,6-N-acetyl-D-glucosamine N-deacetylase PgaB,Polysaccharide deacetylase	-0.85105	3.08341	0.782636	24	0.0352734	0.0352734	0.00293945	0	0.0416667	No
BAL062_00586	lpsC	lipopolysaccharide core biosynthesis glycosyl transferase LpsC,SPBc2 prophage-derived glycosyltransferase SunS,putative glycosyl transferase,transferase 2, rSAM/selenodomain-associated,Glycosyl transferase family 2	-1.16872	3.95239	0.651209	29	0.0406681	0.043573	0.0043573	0	0.0517241	No
BAL062_00587	BAL062_00587	glycosyltransferase,UDP-D-galactose:(glucosyl)lip opolysaccharide-1,6-D-galactosyltransferase,sugar transferase, PEP-CTERM/EpsH1 system associated,Glycosyl transferases group 1	-1.15233	3.36075	0.686083	46	0.0504563	0.0483092	0.00214707	0	0.0217391	No
BAL062_00589	BAL062_00589	glycosyltransferase involved in LPS biosynthesis,Glycosyltransferase family 25 (LPS biosynthesis protein)	-0.785965	3.02402	0.829757	26.5	0.0396825	0.0382128	0.00146972	0	0.0188679	No
BAL062_00590	BAL062_00590	hypothetical protein	-0.889666	3.59804	0.734421	28.5	0.0334528	0.0346476	0.00119474	0.00238949	0.0526316	No
BAL062_00591	BAL062_00591	hypothetical protein	-8.76778	0.552711	0.374228	6	0.0304414	0.0304414	0	0	0	No
BAL062_00592	sacB	Putative glycosyl transferase,Capsular polysaccharide phosphotransferase SacB	0.272432	1.91187	1	18	0.0183565	0.0205161	0	0.0010798	0.0277778	No
BAL062_00594	BAL062_00594	hypothetical protein	-2.18691	3.33213	0.389754	36.5	0.0522876	0.05374	0.00145243	0	0.0136986	No
BAL062_00598	BAL062_00598	signal peptide,Predicted integral membrane protein,Domain of unknown function (DUF3315)	-1.14994	3.93586	0.657839	20	0.0578704	0.0578704	0.00289352	0	0.025	No
BAL062_00599	psiE	phosphate-starvation-inducible E,hypothetical protein,phosphate-starvation-inducible protein PsiE,Predicted membrane protein,Phosphate-starvation-inducible E	-10.1972	1.91819	0.15018	8	0.0230044	0.0138026	0	0	0	No
BAL062_00601	dmlR_3	Putative transcriptional regulator,D-malate degradation protein R,LysR family transcriptional regulator,ABC-type uncharacterized transport system, periplasmic component,D-serine deaminase transcriptional activator,LysR substrate binding domain	-11.8406	3.45925	0.0765523	36.5	0.0495479	0.040877	0	0	0	No
BAL062_00604	BAL062_00604	acid shock protein	-0.601795	3.37943	0.891478	19.5	0.0554097	0.058326	0.0058326	0.0029163	0.0769231	No
BAL062_00609	BAL062_00609	signal peptide,META domain	-12.1496	3.74127	0.0765523	22	0.0481272	0.0439422	0	0	0	No
BAL062_00611	yvqK	Putative cobalamin adenosyltransferase,Cob(I)yrinic acid a,c-diamide adenosyltransferase,Uncharacterized conserved protein,ATP:cob(I)alamin adenosyltransferase,Cobalamin adenosyltransferase	-1.77576	2.95168	0.525557	19.5	0.0364613	0.0383803	0.00191902	0	0.025641	No
BAL062_00616	BAL062_00616	Domain of Unknown Function (DUF1543)	-0.808535	3.94477	0.754245	22.5	0.0433182	0.0541477	0.00433182	0.00433182	0.0888889	No
BAL062_00617	BAL062_00617	Protein of unknown function (DUF2804)	-1.8714	3.88975	0.357308	36.5	0.0401606	0.0412762	0	0.00223115	0.0273973	No
BAL062_00619	BAL062_00619	AraC-type DNA-binding domain-containing protein,DNA-binding transcriptional activator FeaR,Adenosine deaminase,YSIRK-targeted surface antigen transcriptional regulator,Arabinose-binding domain of AraC transcription regulator, N-term	-12.0901	3.68714	0.0765523	38.5	0.0391534	0.042328	0	0	0	No
BAL062_00628	BAL062_00628	signal peptide	-1.96243	3.12396	0.451674	12	0.0275275	0.0325325	0.0025025	0	0.0416667	No
BAL062_00631	BAL062_00631	methyltransferase	-9.44072	1.19536	0.291727	6.5	0.0281804	0.0241546	0	0	0	No
BAL062_00632	BAL062_00632	Putative methyltransferase,Methyltransferase TRM13	-12.2475	3.83	0.0765523	44.5	0.0493063	0.0527462	0	0	0	No
BAL062_00633	BAL062_00633	histone acetyltransferase HPA2,hypothetical protein,putative acyltransferase,Predicted acetyltransferase involved in intracellular survival and related acetyltransferases,putative N-acetyltransferase, MSMEG_0567 N-terminal domain family,Acetyltransferase (GNAT) family	-2.43236	3.48995	0.261411	23.5	0.0582011	0.0661376	0	0.0026455	0.0212766	No
BAL062_00635	BAL062_00635	hypothetical protein	-0.211263	2.48823	1	12.5	0.0566449	0.0522876	0.0087146	0	0.08	No
BAL062_00638	appY_1	AdiY,M5 polypeptide,transcriptional regulator HilD,Adenosine deaminase,YSIRK-targeted surface antigen transcriptional regulator,Arabinose-binding domain of AraC transcription regulator, N-term	-4.39631	-3.0696	1	4.5	0.00439609	0.00549511	0	0	0	No
BAL062_00643	BAL062_00643	oxidoreductase,Uncharacterized protein conserved in bacteria,Bacterial protein of unknown function (DUF934)	-10.9887	2.66775	0.0831978	17.5	0.0411523	0.038866	0	0	0	No
BAL062_00644	emrE_1	small multidrug resistance protein,Methyl viologen resistance protein C,multidrug efflux system protein MdtI,Membrane transporters of cations and cationic drugs,phosphonate utilization associated putative membrane protein,Small Multidrug Resistance protein	-1.34791	2.55058	0.651209	14	0.0439422	0.0439422	0.00313873	0	0.0357143	No
BAL062_00645	BAL062_00645	Glyoxalase/Bleomycin resistance protein/Dioxygenase superfamily protein,hypothetical protein,Uncharacterized protein conserved in bacteria,Glyoxalase/Bleomycin resistance protein/Dioxygenase superfamily	-1.45474	2.6507	0.630911	18.5	0.045045	0.0475475	0.0025025	0	0.027027	No
BAL062_00647	BAL062_00647	Tfp pilus assembly protein FimT,Tfp pilus assembly protein FimT,Type II transport protein GspH	0.248009	3.76892	0.987723	17.5	0.040913	0.0344531	0.00430663	0.00645995	0.142857	No
BAL062_00648	BAL062_00648	Outer membrane protein OmpA-like,Outer membrane protein OmpAb,putative outer membrane lipoprotein,Outer membrane protein and related peptidoglycan-associated (lipo)proteins,type VI secretion system OmpA/MotB family protein,OmpA family	-5.12928	-2.59776	1	6.5	0.0103745	0.00311236	0	0	0	No
BAL062_00649	BAL062_00649	hypothetical protein	-0.705727	1.88078	0.828003	5	0.0349406	0.0349406	0	0.00698812	0.1	No
BAL062_00650	rtcB	RtcB protein,RNA-splicing ligase RtcB,hypothetical protein,release factor H-coupled RctB family protein,Uncharacterized protein family UPF0027	-11.9419	3.55199	0.0765523	44.5	0.0423807	0.0396167	0	0	0	No
BAL062_00651	lysP_3	lysP,Lysine-specific permease,lysine transporter,Amino acid transporters,amino acid permease (yeast),Amino acid permease	-0.643545	3.838	0.846419	52	0.0410678	0.0380257	0.000760514	0.000760514	0.0192308	No
BAL062_00655	mscL	mscL,Large-conductance mechanosensitive channel,large-conductance mechanosensitive channel,large conductance mechanosensitive channel protein,Large-conductance mechanosensitive channel, MscL	-2.01141	3.17003	0.443564	17.5	0.0462963	0.0437243	0.00257202	0	0.0285714	No
BAL062_00656	BAL062_00656	AIG2-like family protein,AIG2-like family	0.0637897	3.89845	1	18	0.0481	0.03848	0.002405	0.00721501	0.111111	No
BAL062_00657	ppiC	peptidyl-prolyl cis-trans isomerase,Peptidyl-prolyl cis-trans isomerase C,peptidyl-prolyl cis-trans isomerase C,nitrogen fixation protein NifM,PPIC-type PPIASE domain	-0.666148	1.90516	0.905887	14	0.0496373	0.0572738	0.00381825	0	0.0357143	No
[truncated: 2,155 more rows]

## Sheet: Mutation rates
Strain	Three-allele library reference	Product	Mutation rate (10-8 mutations/generation)	CI95U	CI95L	Fold change
[truncated: 26 more rows]
