# Supplementary material for: Transposon insertion sequencing reveals novel hypermutator genes in Acinetobacter baumannii
Source: mBio. 2025 Jun 27;16(8):e00966-25. doi: 10.1128/mbio.00966-25 (PMC12345246; doi:10.1128/mbio.00966-25)
Supplement: Table S2 — TraDIS results in diverse bacteria. [file mbio.00966-25-s0003.xlsx]

## Sheet: Summary
Species	Antibiotic	Insertion sites control	Insertion sites condition	% library diversity retained	Insertion index threshold (top 5% within experiment)	Number of hits	MutS hit?	MutL hit?	Genome accession number	Control accession 1	Control accession 2	Condition accession 1	Condition accession 2	Library source
Acinetobacter baumannii BAL062	Tigecycline	106000	4000-6000	0.0471698	0.1486	92	Yes	Yes	LT594095	SAMEA5867037	SAMEA2471930	SAMEA3270568	SAMEA3270569	Boinett et al, Microb Genomics 2019
Acinetobacter baumannii BAL062	Amikacin	106000	11629-14227	0.121962	0.199	103	Yes	Yes	LT594095	SAMEA5867037	SAMEA2471930	SAMEA2471943	SAMEA2471944	Boinett et al, Microb Genomics 2019
Acinetobacter baumannii BAL062	Polymyxin B	106000	200-1000	0.00566038	0.0278	18	Yes	No	LT594095	SAMEA5867037	SAMEA2471930	SAMEA3270560	SAMEA3270561	Boinett et al, Microb Genomics 2019
Klebsiella pneumoniae Ecl8	Colistin	140000	4000-6000	0.0357143	0.1	35	No	No	HF536482	SAMEA3270534	SAMEA3270535	SAMEA2267123	SAMEA2267124	Cain et al, Sci Rep 2018
Klebsiella pneumoniae Ecl8	Colistin	140000	6000-9000	0.0535714	0.133	55	Yes	Yes	HF536482	SAMEA3270534	SAMEA3270535	SAMEA2518429	SAMEA2518430	Cain et al, Sci Rep 2018
Klebsiella pneumoniae Ecl8	Tigecycline	140000	2100-2600	0.0167857	0.06	22	Yes	Yes	HF536482	SAMEA3270534	SAMEA3270535	SAMEA2518425	SAMEA2518426	Cain et al, Sci Rep 2018
Klebsiella pneumoniae Ecl8	Polymyxin B	140000	3000-6000	0.0321429	0.0833	39	No	No	HF536482	SAMEA3270534	SAMEA3270535	SAMEA2267138	SAMEA2267139	Cain et al, Sci Rep 2018
Klebsiella pneumoniae Ecl8	Amikacin	140000	6000-7000	0.0464286	0.11	46	Yes	Yes	HF536482	SAMEA3270534	SAMEA3270535	SAMEA2267136	SAMEA2267137	Cain et al, Sci Rep 2018
Enterobacter cloacae NCTC9394	Colistin	400000	800-9500	0.012875	0.25	36	No	No	FP929040	SAMEA2471961	SAMEA2471962	SAMEA2471965	SAMEA2471966	Ghomi et al, Biorxiv 2022
Enterobacter cloacae NCTC9394	Ciprofloxacin	400000	27500-28500	0.07	0.25	90	Yes	Yes	FP929040	SAMEA2471961	SAMEA2471962	SAMEA2639664	SAMEA2639665	Ghomi et al, Biorxiv 2022
Escherichia coli NCTC13441	Polymyxin B	370000	4000-7700	0.0158108	0.0517	13	Yes	No	NZ_UFZF01000006	SAMEA2298433	SAMEA2298416	SAMEA2298431	SAMEA2298432	Sharp et al, J Bacteriol 2019

## Sheet: A_baumannii
locus_tag	Gene name	Annotation	logFC_tigecycline	logCPM_tigecycline	ins_index_ratio_tigecycline	ins_count_start_tigecycline	ins_count_output_tigecycline	Candidate hypermutator tigecycline?	logFC_amikacin	logCPM_amikacin	ins_index_ratio_amikacin	ins_count_start_amikacin	ins_count_output_amikacin	Candidate hypermutator amikacin?	logFC_polB	logCPM_polB	ins_index_ratio_polB	ins_count_start_polB	ins_count_output_polB	Candidate hypermutator polymyxin?
BAL062_00794	yedI	Inner membrane protein yedI,hypothetical protein,Uncharacterized protein conserved in bacteria,Protein of unknown function (DUF808)	5.88448	9.09519	0.152542	29.5	4.5	1	2.85008	6.82153	0.215686	25.5	5.5	1	-12.3563	9.44918	0	25.5	0	0
BAL062_01301	BAL062_01301	hypothetical protein	14.2714	16.0795	0.204082	24.5	5	1	-0.396444	3.43463	0.0714286	21	1.5	0	2.11867	8.35436	0.047619	21	1	1
BAL062_01402	moeB_1	moeB,Molybdopterin-synthase adenylyltransferase,molybdopterin biosynthesis protein MoeB,Predicted dinucleotide-utilizing enzyme of the ThiF/HesA family,thiazole biosynthesis adenylyltransferase ThiF,ThiF family	14.6362	16.41	0.357143	14	5	1	1.11523	3.89621	0.173913	11.5	2	0	3.29058	8.35875	0.0869565	11.5	1	1
BAL062_01432	mutL	mutL,DNA mismatch repair protein mutL,DNA mismatch repair protein,DNA mismatch repair enzyme (predicted ATPase),DNA mismatch repair protein MutL,MutL C terminal dimerisation domain	11.0086	14.2524	0.367521	58.5	21.5	1	6.81962	10.3954	0.2	52.5	10.5	1	3.76429	10.285	0.0190476	52.5	1	0
BAL062_01623	BAL062_01623	transcriptional regulator, TetR family,putative DNA-binding transcriptional regulator,mycofactocin system transcriptional regulator,Bacterial regulatory proteins, tetR family	12.4718	12.7135	1.07407	13.5	14.5	1	2.41825	3.50473	0.416667	12	5	1	-9.70009	6.87698	0	12	0	0
BAL062_01669	BAL062_01669	glycolate/propanediol utilization protein,hypothetical protein,Domain of unknown function (DUF336)	14.081	13.0531	0.363636	5.5	2	1	13.4746	12.8154	0.25	4	1	1	3.32509	5.15683	0.125	4	0.5	1
BAL062_01802	bm3R1_1	TetR family transcriptional regulator,HTH-type transcriptional repressor Bm3R1,division inhibitor protein,transcriptional repressor BetI,Bacterial regulatory proteins, tetR family	11.9805	14.2133	0.181818	11	2	1	2.26731	5.28642	0.2	7.5	1.5	1	2.13236	8.6883	0.133333	7.5	1	1
BAL062_02253	cydA_2	cytochrome bd-type quinol oxidase subunit 1,Cytochrome d ubiquinol oxidase subunit 1,cytochrome d terminal oxidase subunit 1,Bacterial Cytochrome Ubiquinol Oxidase	15.641	19.0631	0.153846	45.5	7	1	10.5724	14.5656	0.060241	41.5	2.5	0	4.09382	11.5225	0.0361446	41.5	1.5	1
BAL062_02309	BAL062_02309	hypothetical protein	14.6163	15.8681	0.235294	8.5	2	1	5.90638	7.22583	0.133333	7.5	1	0	2.33162	7.1067	0.0666667	7.5	0.5	1
BAL062_02434	mutS	mutS,DNA mismatch repair protein mutS,DNA mismatch repair protein MutS,ATP phosphoribosyltransferase,DNA mismatch repair protein MutS,MutS domain V	14.3448	18.9969	0.699387	81.5	57	1	12.7049	17.6768	0.356164	73	26	1	2.0175	11.1494	0.0479452	73	3.5	1
BAL062_02841	BAL062_02841	signal peptide,Uncharacterized protein conserved in bacteria,Sporulation related domain	14.1737	14.5941	0.307692	13	4	1	-0.247379	2.40162	0.0909091	11	1	0	2.22664	7.20227	0.0909091	11	1	1
BAL062_03039	BAL062_03039	hypothetical protein	13.6635	15.5024	0.21875	16	3.5	1	-2.28654	3.02948	0.0344828	14.5	0.5	0	2.24684	8.23116	0.0689655	14.5	1	1
BAL062_03244	gltC_5	LysR family transcriptional regulator,HTH-type transcriptional regulator gltC,nitrogen assimilation transcriptional regulator,pca operon transcription factor PcaQ,LysR substrate binding domain	17.0099	20.1347	0.223529	42.5	9.5	1	11.1809	15.0189	0.164384	36.5	6	0	4.57982	11.9946	0.0410959	36.5	1.5	1
BAL062_03502	nudH	dinucleoside polyphosphate hydrolase,RNA pyrophosphohydrolase,RNA pyrophosphohydrolase,mutator mutT protein,NUDIX domain	5.98272	8.33472	0.814815	27	22	1	9.49502	12.5926	0.489796	24.5	12	1	-11.6125	8.73619	0	24.5	0	0
BAL062_03562	ubiB_4	ubiB,Probable ubiquinone biosynthesis protein UbiB,putative ubiquinone biosynthesis protein UbiB,2-polyprenylphenol 6-hydroxylase,ABC1 family	2.17109	6.32345	0.247368	95	23.5	1	16.1524	20.7586	2	82.5	165	1	2.07792	10.7111	0.0969697	82.5	8	1
BAL062_00032	BAL062_00032	hypothetical protein	11.6904	13.5256	0.214286	21	4.5	1	-10.9817	2.96501	0	20	0	0	-10.9759	8.11904	0	20	0	0
BAL062_00034	BAL062_00034	signal peptide	12.2281	14.8295	0.163265	24.5	4	1	6.66244	9.847	0.097561	20.5	2	0	-0.519733	8.85224	0.0243902	20.5	0.5	0
BAL062_00072	hutD	histidine uptake and utilization operon protein,Various environmental stresses-induced protein,hypothetical protein,Uncharacterized protein conserved in bacteria,HutD	9.3331	12.5527	0.173077	26	4.5	1	-1.86753	4.54226	0.0930233	21.5	2	0	-1.37326	9.66902	0.0232558	21.5	0.5	0
BAL062_00085	nusB	transcription antitermination protein NusB,N utilization substance protein B homolog,transcription antitermination protein NusB,transcription antitermination factor NusB,NusB family	10.0138	4.16245	0.818182	5.5	4.5	1	3.35744	-1.44541	0.142857	3.5	0.5	0	-5.28619	2.91796	0	3.5	0	0
BAL062_00167	yhaI_1	Inner membrane protein yhaI,Predicted membrane protein,Protein of unknown function (DUF805)	13.4676	16.028	0.156863	25.5	4	1	-0.0397624	4.18103	0.104167	24	2.5	0	1.48595	8.97095	0.0416667	24	1	0
BAL062_00203	BAL062_00203	putative NAD/FAD-binding protein,hypothetical protein,Monoamine oxidase,squalene-associated FAD-dependent desaturase,Flavin containing amine oxidoreductase	3.18097	8.48515	0.428571	80.5	34.5	1	-0.839765	6.16854	0.140496	60.5	8.5	0	-0.242694	11.1503	0.0495868	60.5	3	0
BAL062_00227	BAL062_00227	signal peptide	13.0019	15.2401	0.173077	26	4.5	1	-1.81205	3.52605	0.0408163	24.5	1	0	0.735644	8.64363	0.0408163	24.5	1	0
BAL062_00240	BAL062_00240	HTH-type transcriptional regulator,anaerobic benzoate catabolism transcriptional regulator,Predicted transcriptional regulator,transcriptional regulator, y4mF family,Helix-turn-helix	12.3713	15.2905	0.153846	32.5	5	1	-0.956356	4.14788	0.0727273	27.5	2	0	1.22488	9.205	0.0545455	27.5	1.5	0
BAL062_00343	BAL062_00343	signal peptide	10.5542	13.7068	0.156863	25.5	4	1	-0.682049	4.43905	0.0909091	22	2	0	0.572761	9.38574	0.0227273	22	0.5	0
BAL062_00475	BAL062_00475	hypothetical protein	9.24063	10.521	0.181818	11	2	1	1.92894	4.02815	0.25	10	2.5	0	-10.4959	7.65115	0	10	0	0
BAL062_00565	BAL062_00565	phage-related baseplate assembly protein (GPW-like),Gene 25-like lysozyme	7.52316	9.89294	0.16129	15.5	2.5	1	-0.243535	3.9007	0.214286	14	3	0	-0.313524	8.65683	0.0357143	14	0.5	0
BAL062_00571	BAL062_00571	phage-related membrane protein	12.0774	14.9858	0.194444	18	3.5	1	-0.120382	4.44469	0.15625	16	2.5	0	1.17922	9.24879	0.0625	16	1	0
BAL062_00620	trpA	trpA,Tryptophan synthase alpha chain,tryptophan synthase subunit alpha,Tryptophan synthase alpha chain,tryptophan synthase, alpha subunit,Tryptophan synthase alpha chain	7.97394	5.19613	0.633333	15	9.5	1	-8.16926	0.559362	0	14.5	0	0	-8.1651	5.39651	0	14.5	0	0
BAL062_00670	yeaO	putative uroporphyrin-III C-methyltransferase,Uncharacterized conserved protein,Protein of unknown function, DUF488	8.25686	10.7891	0.172414	14.5	2.5	1	0.0895916	4.10218	0.137931	14.5	2	0	-0.396236	8.73644	0.0344828	14.5	0.5	0
BAL062_00739	BAL062_00739	1-acyl-sn-glycerol-3-phosphate acyltransferase,1-acylglycerol-3-phosphate O-acyltransferases,Acyltransferase	11.4055	13.7296	0.171429	17.5	3	1	0.726715	4.30294	0.142857	17.5	2.5	0	-0.308537	8.64896	0.0285714	17.5	0.5	0
BAL062_00779	BAL062_00779	metal binding protein,Predicted metal-binding protein related to the C-terminal domain of SecA,yecA family protein,Uncharacterised protein family (UPF0149)	9.71694	12.2146	0.162162	18.5	3	1	-0.268377	4.16495	0.125	16	2	0	0.986445	8.99305	0.03125	16	0.5	0
BAL062_00780	BAL062_00780	hypothetical protein	11.4387	14.8294	0.16	37.5	6	1	-0.651677	4.98195	0.149254	33.5	5	0	0.436656	9.94411	0.0298507	33.5	1	0
BAL062_00809	BAL062_00809	hypothetical protein	10.5928	14.4064	0.164179	33.5	5.5	1	1.14808	6.32675	0.129032	31	4	0	-0.421424	10.3303	0.0322581	31	1	0
BAL062_00974	BAL062_00974	Putative nodulin 21-related protein,VIT family	8.56693	11.7138	0.166667	24	4	1	-0.343994	4.65623	0.181818	22	4	0	-12.3029	9.39836	0	22	0	0
BAL062_01040	BAL062_01040	Na+-dependent transporter	10.9869	14.5219	0.206522	46	9.5	1	3.78689	8.18764	0.118421	38	4.5	0	-1.66113	9.94035	0.0131579	38	0.5	0
BAL062_01140	BAL062_01140	Bacteriophage replication protein O,Bacteriophage replication protein O	11.6853	13.2591	0.159091	22	3.5	1	0.0656454	3.40252	0.0810811	18.5	1.5	0	0.288283	8.07135	0.027027	18.5	0.5	0
BAL062_01166	BAL062_01166	putative bacteriophage protein	14.9343	16.0717	0.285714	14	4	1	-1.75312	2.63941	0.0454545	11	0.5	0	0.742542	7.63351	0.0454545	11	0.5	0
BAL062_01178	BAL062_01178	hypothetical protein	13.0279	11.8629	0.272727	5.5	1.5	1	-8.45866	0.810341	0	5	0	0	-8.45494	5.67191	0	5	0	0
BAL062_01228	queF	EsvE1,NADPH-dependent 7-cyano-7-deazaguanine reductase,7-cyano-7-deazaguanine reductase,Uncharacterized protein conserved in bacteria,queuine synthase,GTP cyclohydrolase I	10.8341	8.20023	0.157895	9.5	1.5	1	1.07813	0.296184	0.0322581	15.5	0.5	0	-7.56385	4.83492	0	15.5	0	0
BAL062_01255	ygiW	signal peptide,hypothetical protein,hypothetical protein,Uncharacterized conserved protein,conserved hypothetical protein,Bacterial OB fold (BOF) protein	12.7555	13.4677	0.238095	10.5	2.5	1	0.769924	2.58656	0.176471	8.5	1.5	0	1.35035	7.04324	0.0588235	8.5	0.5	0
BAL062_01259	mutT_2	bifunctional dGTP-pyrophosphohydrolase/thiamine phosphate synthase,8-oxo-dGTP diphosphatase,hypothetical protein,Thiamine monophosphate synthase,mutator mutT protein,Thiamine monophosphate synthase/TENI	10.4999	13.0026	0.27027	18.5	5	1	1.15293	4.58115	0.151515	16.5	2.5	0	-11.5122	8.63908	0	16.5	0	0
BAL062_01309	gltC_2	Regulatory protein LysR,HTH-type transcriptional regulator gltC,DNA-binding transcriptional regulator CynR,pca operon transcription factor PcaQ,LysR substrate binding domain	11.0736	14.403	0.153846	26	4	1	-0.0283631	5.03592	0.142857	21	3	0	-1.37776	9.67328	0.0238095	21	0.5	0
BAL062_01343	yebS_2	pqiA-2,Inner membrane protein yebS,paraquat-inducible membrane protein A,Uncharacterized paraquat-inducible protein A,integral membrane protein, PqiA family,Paraquat-inducible protein A	12.2952	15.7214	0.186047	21.5	4	1	0.24619	4.98306	0.131579	19	2.5	0	1.10977	9.64977	0.0526316	19	1	0
BAL062_01352	dctA_2	C4-dicarboxylate transport protein,C4-dicarboxylate transport protein,C4-dicarboxylate transporter DctA,Sodium:dicarboxylate symporter family	10.0777	13.2938	0.192308	26	5	1	-0.238634	4.62287	0.133333	22.5	3	0	-12.2268	9.32582	0	22.5	0	0
BAL062_01423	BAL062_01423	Putative signal peptide-containing protein,Nickel uptake substrate-specific transmembrane region	13.0498	13.0813	0.153846	13	2	1	2.09997	3.63003	0.136364	11	1.5	0	1.14275	7.24031	0.0454545	11	0.5	0
BAL062_01486	lrp_3	AsnC family transcriptional regulator,Leucine-responsive regulatory protein,leucine-responsive transcriptional regulator,AsnC family	11.5184	13.054	0.230769	13	3	1	0.489521	3.15503	0.1	10	1	0	-10.4878	7.64304	0	10	0	0
BAL062_01625	glnL	glnL,Nitrogen regulation protein NR(II),nitrogen regulation protein NR(II),Signal transduction histidine kinase, nitrogen specific,phosphate regulon sensor kinase PhoR,Histidine kinase-, DNA gyrase B-, and HSP90-like ATPase	11.6047	15.0462	0.242857	35	8.5	1	6.10317	10.1204	0.16129	31	5	0	0.243911	9.7026	0.0322581	31	1	0
BAL062_01664	lacC	fructose-1-phosphate kinase,Tagatose-6-phosphate kinase,1-phosphofructokinase,ADP-heptose synthase, bifunctional sugar kinase/adenylyltransferase,1-phosphofructokinase,pfkB family carbohydrate kinase	11.2259	13.7825	0.159091	22	3.5	1	-1.25272	3.61583	0.0571429	17.5	1	0	-0.276484	8.61806	0.0285714	17.5	0.5	0
BAL062_01688	cydA_1	cytochrome d terminal oxidase, polypeptide subunit I,Cytochrome d ubiquinol oxidase subunit 1,cytochrome d terminal oxidase subunit 1,Bacterial Cytochrome Ubiquinol Oxidase	10.7546	13.4455	0.148649	37	5.5	1	-2.77871	3.43053	0.0144928	34.5	0.5	0	-11.4249	8.5549	0	34.5	0	0
BAL062_01710	fadH_1	2,4-dienoyl-CoA reductase,2,4-dienoyl-CoA reductase [NADPH],NADPH dehydrogenase NamA,Uncharacterized conserved protein,mycofactocin system FadH/OYE family oxidoreductase 2,NADH:flavin oxidoreductase / NADH oxidase family	11.2318	14.3425	0.149533	53.5	8	1	-0.729758	4.60985	0.0752688	46.5	3.5	0	-12.3795	9.47125	0	46.5	0	0
BAL062_01742	BAL062_01742	aminoglycoside phosphotransferase,thiamine kinase,Phosphotransferase enzyme family	10.981	13.0338	0.177778	22.5	4	1	1.5068	4.84706	0.0816327	24.5	2	0	-11.531	8.65715	0	24.5	0	0
BAL062_01915	BAL062_01915	hypothetical protein; putative exported protein	13.0521	13.439	0.296296	13.5	4	1	1.33573	2.97433	0.153846	13	2	0	-9.93624	7.10548	0	13	0	0
BAL062_01937	modA	molybdate ABC transporter periplasmic molybdate-binding protein,Molybdate-binding periplasmic protein precursor,molybdate transporter periplasmic protein,Accessory colonization factor AcfC, contains ABC-type periplasmic domain,molybdate ABC transporter, periplasmic molybdate-binding protein,Bacterial extracellular solute-binding protein	12.2516	14.6157	0.235294	17	4	1	-0.749555	3.65936	0.1	15	1.5	0	-0.211609	8.55855	0.0333333	15	0.5	0
BAL062_01959	atoE	short-chain fatty acid transporter,Short-chain fatty acids transporter,conserved hypothetical protein,Short chain fatty acid transporter	13.7497	15.2134	0.195122	20.5	4	1	-0.632083	3.15462	0.0833333	18	1.5	0	-10.8309	7.97776	0	18	0	0
BAL062_01982	BAL062_01982	permease,Sulfite exporter TauE/SafE	12.953	14.0777	0.263158	19	5	1	0.670629	3.04189	0.0909091	16.5	1.5	0	1.86652	7.54508	0.030303	16.5	0.5	0
BAL062_02019	hit	Putative histidine triad family protein,hypothetical protein,purine nucleoside phosphoramidase,HIT domain	13.7099	14.5908	0.6	5	3	1	-1.69787	2.55457	0.1	5	0.5	0	0.836727	7.54207	0.1	5	0.5	0
BAL062_02034	BAL062_02034	permease,Sulfite exporter TauE/SafE	10.9064	14.6751	0.173913	23	4	1	0.69066	5.54641	0.153846	19.5	3	0	0.0574919	9.87845	0.0769231	19.5	1.5	0
BAL062_02084	BAL062_02084	hypothetical protein	10.417	11.0716	0.222222	9	2	1	-0.665212	2.63998	0.0625	8	0.5	0	-10.2933	7.45303	0	8	0	0
BAL062_02130	gtaB	Putative nucleotidyl transferase,UTP--glucose-1-phosphate uridylyltransferase,glucose-1-phosphate thymidylyltransferase RfbA,CTP:phosphocholine cytidylyltransferase involved in choline phosphorylation for cell surface LPS epitopes,UDP-N-acetylglucosamine diphosphorylase/glucosamine-1-phosphate N-acetyltransferase,Nucleotidyl transferase	8.30751	12.0384	0.204082	24.5	5	1	-1.21624	4.5534	0.131579	19	2.5	0	-1.26732	9.56904	0.0263158	19	0.5	0
BAL062_02216	dapL	succinyldiaminopimelate transaminase,LL-diaminopimelate aminotransferase,succinyldiaminopimelate transaminase,Alanine-alpha-ketoisovalerate (or valine-pyruvate) aminotransferase,succinyldiaminopimelate transaminase,Aminotransferase class I and II	9.70176	12.7812	0.150943	26.5	4	1	6.49104	10.115	0.133333	22.5	3	0	-0.950146	9.26726	0.0222222	22.5	0.5	0
BAL062_02223	ansB	aspQ,Glutaminase-asparaginase,L-asparaginase II,L-asparaginase, type II,Asparaginase	10.6676	14.3145	0.156863	25.5	4	1	-0.027766	5.10688	0.204545	22	4.5	0	-12.6341	9.71259	0	22	0	0
BAL062_02368	srpA	catalase,hypothetical protein,Catalase	8.82989	10.7888	0.159091	22	3.5	1	0.332762	3.7925	0.128205	19.5	2.5	0	-11.1679	8.30579	0	19.5	0	0
BAL062_02370	BAL062_02370	Putative transcriptional regulator,probable dihydroxyacetone kinase regulator,Bacterial regulatory proteins, tetR family	11.4929	12.7275	0.227273	11	2.5	1	0.273105	2.91455	0.166667	9	1.5	0	-10.327	7.48785	0	9	0	0
BAL062_02421	BAL062_02421	acetyltransferase	12.8882	14.5859	0.241379	14.5	3.5	1	-1.82368	2.65567	0.0434783	11.5	0.5	0	-10.4681	7.62545	0	11.5	0	0
BAL062_02463	BAL062_02463	putative cell wall-associated hydrolase,putative phage cell wall peptidase, NlpC/P60 family,NlpC/P60 family	9.39584	11.6884	0.228571	17.5	4	1	0.00465397	3.97158	0.233333	15	3.5	0	-11.4768	8.60482	0	15	0	0
BAL062_02473	BAL062_02473	hypothetical protein	10.2214	11.0201	0.193548	15.5	3	1	-0.522514	2.56904	0.0740741	13.5	1	0	-10.185	7.34936	0	13.5	0	0
BAL062_02528	rhtB_2	Transporter LysE family,Homoserine/homoserine lactone efflux protein,homoserine/homoserine lactone efflux protein,homoserine/Threonine efflux protein,LysE type translocator	12.703	12.9322	0.2	10	2	1	1.85602	2.88922	0.125	8	1	0	1.615	6.78679	0.0625	8	0.5	0
BAL062_02530	BAL062_02530	putative bacteriophage protein	9.34361	9.7058	0.176471	8.5	1.5	1	0.79458	2.57053	0.117647	8.5	1	0	-9.80681	6.97928	0	8.5	0	0
BAL062_02631	yjgN	Inner membrane protein yjgN,Predicted membrane protein,Bacterial protein of unknown function (DUF898)	11.5624	14.5719	0.1875	32	6	1	6.77827	10.6687	0.169811	26.5	4.5	0	-0.219762	9.55525	0.0377358	26.5	1	0
BAL062_02665	BAL062_02665	Uncharacterized protein conserved in bacteria,Cell division protein ZapA	9.94074	5.77397	0.25	4	1	1	2.3904	-0.709956	0.1	5	0.5	0	-6.30357	3.71545	0	5	0	0
BAL062_02775	BAL062_02775	hypothetical protein	13.3382	16.0666	0.392157	25.5	10	1	-0.679515	4.3578	0.111111	22.5	2.5	0	0.655758	9.31515	0.0444444	22.5	1	0
BAL062_02791	BAL062_02791	hypothetical protein	12.7534	14.7288	0.416667	6	2.5	1	-2.53801	3.27314	0.1	5	0.5	0	1.53245	8.4697	0.1	5	0.5	0
BAL062_02803	ygiD	extradiol ring-cleavage dioxygenase, class III enzyme, subunit B,hypothetical protein,LigB family dioxygenase,Uncharacterized conserved protein,Catalytic LigB subunit of aromatic ring-opening dioxygenase	10.6372	14.1608	0.196721	30.5	6	1	0.0567322	5.03031	0.12069	29	3.5	0	0.242484	9.70387	0.0517241	29	1.5	0
BAL062_02871	def_1	Peptide deformylase 2,Peptide deformylase,peptide deformylase,N-formylmethionyl-tRNA deformylase,peptide deformylase,Polypeptide deformylase	13.5916	15.3113	0.193548	15.5	3	1	-0.850825	3.42033	0.037037	13.5	0.5	0	1.02542	8.36665	0.0740741	13.5	1	0
BAL062_02913	BAL062_02913	hypothetical protein	10.9908	12.0258	0.230769	6.5	1.5	1	-1.5552	2.43989	0.0833333	6	0.5	0	-10.2019	7.36434	0	6	0	0
BAL062_02915	hemO	heme oxygenase,Heme oxygenase,Heme oxygenase	12.3922	14.32	0.162791	21.5	3.5	1	-2.22234	2.97746	0.027027	18.5	0.5	0	0.308709	8.05152	0.027027	18.5	0.5	0
BAL062_02947	BAL062_02947	hypothetical protein	11.5444	14.9135	0.166667	30	5	1	-0.211158	5.03113	0.173077	26	4.5	0	-12.6339	9.71244	0	26	0	0
BAL062_03083	BAL062_03083	ribosomal-protein-alanine acetyltransferase,ribosomal-protein-alanine N-acetyltransferase,Predicted acetyltransferase,ribosomal-protein-alanine acetyltransferase,Acetyltransferase (GNAT) family	11.9883	12.3636	0.315789	9.5	3	1	-9.17342	1.42748	0	8	0	0	-9.16855	6.35922	0	8	0	0
BAL062_03100	antA_3	Dioxygenase alpha subunit,Anthranilate 1,2-dioxygenase large subunit,anthranilate 1,2-dioxygenase, large subunit,Rieske [2Fe-2S] domain	10.8286	14.424	0.15534	51.5	8	1	-0.61371	5.00439	0.0898876	44.5	4	0	-1.56664	9.85143	0.011236	44.5	0.5	0
BAL062_03149	bioH_2	carboxylesterase BioH,Pimelyl-[acyl-carrier protein] methyl ester esterase,carboxylesterase BioH,pimelyl-[acyl-carrier protein] methyl ester esterase	12.1359	7.60924	0.333333	6	2	1	-4.75448	-2.15328	0	5	0	0	-4.75532	2.55448	0	5	0	0
BAL062_03451	BAL062_03451	hypothetical protein; putative membrane protein	10.8974	13.2732	0.16	12.5	2	1	-0.0368868	4.17924	0.25	10	2.5	0	0.475184	8.89392	0.1	10	1	0
BAL062_03481	mfpsA	glycosyltransferase,Mannosylfructose-phosphate synthase,lipopolysaccharide 1,2-N-acetylglucosaminetransferase,Glycogen synthase,sugar transferase, PEP-CTERM/EpsH1 system associated,Glycosyl transferases group 1	3.59768	5.16388	0.17757	53.5	9.5	1	-0.149555	3.61788	0.030303	49.5	1.5	0	-11.1709	8.30877	0	49.5	0	0
BAL062_03529	trmB_2	putative methyltransferase,tRNA (guanine-N(7)-)-methyltransferase,tRNA (guanine-N(7)-)-methyltransferase,tRNA (guanine-N(7)-)-methyltransferase,Putative methyltransferase	11.3512	14.3826	0.15942	34.5	5.5	1	-0.0145073	4.70457	0.155172	29	4.5	0	-12.2257	9.32476	0	29	0	0
BAL062_03530	yacG	Putative Zinc-binding protein,DNA gyrase inhibitor YacG,DNA gyrase inhibitor,Domain of unknown function (DUF329)	11.8569	14.8731	0.171429	17.5	3	1	-2.57254	4.16832	0.0645161	15.5	1	0	-0.0578872	9.40208	0.0645161	15.5	1	0
BAL062_03664	gluQ	glutamyl t-RNA synthetase,Glutamyl-Q tRNA(Asp) synthetase,glutamyl-Q tRNA(Asp) synthetase,Glutamyl- and glutaminyl-tRNA synthetases,glutamyl-queuosine tRNA(Asp) synthetase,tRNA synthetases class I (E and Q), catalytic domain	11.0193	15.0916	0.151515	49.5	7.5	1	-1.18082	5.3763	0.1	45	4.5	0	-13.3002	10.336	0	45	0	0
BAL062_03671	dsbC_2	dsbC,Thiol:disulfide interchange protein DsbC precursor,protein disulfide isomerase II DsbC,Protein-disulfide isomerase,Disulfide bond isomerase protein N-terminus	10.8516	14.3606	0.182796	46.5	8.5	1	0.161681	5.21373	0.108696	46	5	0	0.109327	9.83004	0.0217391	46	1	0
BAL062_03696	strB	Streptomycin resistance protein B,Aminoglycoside/hydroxyurea antibiotic resistance kinase	11.3548	14.9608	0.158537	41	6.5	1	0.302986	5.14814	0.0735294	34	2.5	0	-1.34458	9.63811	0.0147059	34	0.5	0
BAL062_03706	BAL062_03706	hypothetical protein	13.3582	15.6815	0.205882	17	3.5	1	-0.458746	3.82549	0.0967742	15.5	1.5	0	-11.4792	8.60718	0	15.5	0	0
BAL062_03730	acm	1,4-beta-N-acetylmuramidase,Lysozyme M1 precursor,Lyzozyme M1 (1,4-beta-N-acetylmuramidase),Glycosyl hydrolases family 25	13.1278	16.4956	0.28125	32	9	1	-0.790581	4.80762	0.140351	28.5	4	0	0.892359	9.85055	0.0526316	28.5	1.5	0
BAL062_03869	tuaD_2	UDP-glucose/GDP-mannose dehydrogenase,UDP-glucose 6-dehydrogenase tuaD,Vi polysaccharide biosynthesis protein TviB,nucleotide sugar dehydrogenase,UDP-glucose/GDP-mannose dehydrogenase family, NAD binding domain	2.65194	6.6428	0.251799	69.5	17.5	1	-2.11274	4.34177	0.023622	63.5	1.5	0	-12.3721	9.4642	0	63.5	0	0
BAL062_03878	BAL062_03878	hypothetical protein	10.0074	12.147	0.277778	9	2.5	1	-1.93257	2.78376	0.0714286	7	0.5	0	0.5634	7.80758	0.0714286	7	0.5	0
BAL062_03884	fabR_2	transcriptional regulator,HTH-type transcriptional repressor fabR,DNA-binding transcriptional repressor FabR,Bacterial regulatory proteins, tetR family	5.68262	11.2938	0.195876	48.5	9.5	1	-0.452573	6.43727	0.228916	41.5	9.5	0	-1.37335	11.187	0.0361446	41.5	1.5	0
BAL062_02852	nfuA	membrane-bound protein in GNT I transport system (GntY),Fe/S biogenesis protein nfuA,Fe/S biogenesis protein NfuA,IscR-regulated protein YhgI,Iron-sulphur cluster biosynthesis	-0.335714	1.59384	0.0277778	18	0.5	0	15.6675	16.8571	1.51351	18.5	28	1	3.05812	7.00627	0.0810811	18.5	1.5	1
BAL062_00024	BAL062_00024	hypothetical protein	0.559889	6.89641	0.117188	64	7.5	0	3.79747	9.44614	0.218182	55	12	1	-2.89079	11.0678	0.00909091	55	0.5	0
BAL062_00100	phoR	phoR,Phosphate regulon sensor protein phoR,phosphate regulon sensor protein,Predicted periplasmic ligand-binding sensor domain,phosphate regulon sensor kinase PhoR,Histidine kinase-, DNA gyrase B-, and HSP90-like ATPase	1.69939	3.23115	0.0522388	67	3.5	0	11.6945	14.7673	1	68	68	1	-0.409382	8.74915	0.00735294	68	0.5	0
BAL062_00101	phoB	positive response regulator for the pho regulon,autophosphorylates and phosphorylates sensor PhoR,Phosphate regulon transcriptional regulatory protein phoB,transcriptional regulator PhoB,Response regulator of citrate/malate metabolism,phosphate regulon transcriptional regulatory protein PhoB,Response regulator receiver domain	0.275824	1.90871	0.0333333	30	1	0	11.8724	13.7355	0.964286	28	27	1	-10.3796	7.5385	0	28	0	0
BAL062_00108	BAL062_00108	Uncharacterized protein conserved in bacteria,Bacterial protein of unknown function (DUF924)	-3.18269	4.233	0.0188679	26.5	0.5	0	3.2529	7.54691	0.266667	22.5	6	1	-1.51383	9.8017	0.0222222	22.5	0.5	0
BAL062_00175	BAL062_00175	hypothetical protein	-2.40426	4.4194	0.0229885	43.5	1	0	4.50492	8.92388	0.253333	37.5	9.5	1	-12.8853	9.94913	0	37.5	0	0
BAL062_00230	BAL062_00230	hypothetical protein	-0.684866	1.9229	0.0714286	7	0.5	0	4.24222	5.45492	0.25	6	1.5	1	-9.78119	6.95628	0	6	0	0
BAL062_00325	truB	tRNA pseudouridine 55 synthase,tRNA pseudouridine synthase B,tRNA pseudouridine synthase B,Pseudouridine synthase,tRNA pseudouridine(55) synthase,TruB family pseudouridylate synthase (N terminal domain)	1.62694	3.94146	0.047619	31.5	1.5	0	3.56963	6.84481	0.213115	30.5	6.5	1	0.450018	8.92393	0.0327869	30.5	1	0
BAL062_00364	BAL062_00364	Uncharacterized protein conserved in bacteria,Protein of unknown function (DUF1311)	-1.63922	4.31088	0.0491803	30.5	1.5	0	3.0571	7.37173	0.230769	26	6	1	-12.6978	9.77272	0	26	0	0
BAL062_00441	prlC_1	oligopeptidase A,Oligopeptidase A,oligopeptidase A,Zn-dependent oligopeptidases,oligoendopeptidase, M3 family,Peptidase family M3	-0.783183	5.9739	0.0585774	119.5	7	0	4.36151	10.1352	0.390476	105	41	1	-3.05292	11.2061	0.00476191	105	0.5	0
BAL062_00442	rnr	Exoribonuclease R,Ribonuclease R,exoribonuclease R,Exoribonuclease II,ribonuclease R,RNB domain	-1.27219	3.40502	0.00943396	106	1	0	8.06374	11.168	0.325243	103	33.5	1	-11.6187	8.74202	0	103	0	0
BAL062_00461	ybeZ	phoL,PhoH-like protein,hypothetical protein,Predicted ATPase related to phosphate starvation-inducible protein PhoH,PhoH-like protein	-0.591618	5.26386	0.025	40	1	0	4.19345	8.52159	0.382353	34	13	1	-12.784	9.85395	0	34	0	0
BAL062_00467	BAL062_00467	hypothetical protein	-0.326964	3.72945	0.0363636	27.5	1	0	3.59664	7.23067	0.217391	23	5	1	-0.903886	9.22317	0.0217391	23	0.5	0
BAL062_00591	BAL062_00591	hypothetical protein	-8.76778	0.552711	0	6	0	0	9.27072	9.73469	0.8	5	4	1	-8.9871	6.18474	0	5	0	0
BAL062_00599	psiE	phosphate-starvation-inducible E,hypothetical protein,phosphate-starvation-inducible protein PsiE,Predicted membrane protein,Phosphate-starvation-inducible E	-10.1972	1.91819	0	8	0	0	6.01111	7.27733	0.2	5	1	1	-9.81336	6.98622	0	5	0	0
BAL062_00640	oprB_1	porin B,Outer membrane protein D1,Carbohydrate-selective porin,Carbohydrate-selective porin, OprB family	0.513282	5.19136	0.1	70	7	0	11.1331	15.7418	1.025	60	61.5	1	0.884327	10.3947	0.05	60	3	0
BAL062_00641	gcd	glucose dehydrogenase,Quinoprotein glucose dehydrogenase,outer membrane biogenesis protein BamB,Glucose dehydrogenase,membrane-bound PQQ-dependent dehydrogenase, glucose/quinate/shikimate family,PQQ enzyme repeat	1.75716	7.19148	0.248276	145	36	0	13.3724	19.3082	1.43096	119.5	171	1	-0.0877801	11.6022	0.0334728	119.5	4	0
BAL062_00686	ybaN_1	Inner membrane protein ybaN,hypothetical protein,Protein of unknown function (DUF454)	-10.7108	2.40574	0	12	0	0	6.34337	8.41215	0.208333	12	2.5	1	-10.5855	7.73932	0	12	0	0
BAL062_00734	ispA	geranyltranstransferase,Farnesyl diphosphate synthase,geranyltranstransferase,Geranylgeranyl pyrophosphate synthase,heptaprenyl diphosphate synthase component II,Polyprenyl synthetase	1.61828	-0.24789	0.0204082	24.5	0.5	0	16.6866	16.3307	2.56757	18.5	47.5	1	-8.15809	5.39234	0	18.5	0	0
BAL062_00741	BAL062_00741	putative DcaP-like protein	7.60926	11.6241	0.0983607	61	6	0	4.48761	8.96572	0.438095	52.5	23	1	-12.9465	10.0065	0	52.5	0	0
BAL062_00783	gltA	citrate synthase,Citrate synthase,type II citrate synthase,citrate (Si)-synthase,Citrate synthase	-6.06831	-1.88522	0	12	0	0	8.51979	5.09121	1.13333	7.5	8.5	1	-5.28683	2.91965	0	7.5	0	0
BAL062_00791	sucC	succinyl-CoA synthetase subunit beta,Succinyl-CoA ligase [ADP-forming] subunit beta,succinyl-CoA synthetase subunit beta,Succinyl-CoA synthetase, beta subunit,succinate-CoA ligase, beta subunit,ATP-grasp domain	2.98152	0.802637	0.0714286	28	2	0	8.25641	8.81865	0.344828	29	10	1	-9.08864	6.28421	0	29	0	0
BAL062_00792	sucD	succinyl-CoA synthetase subunit alpha,Succinyl-CoA ligase [ADP-forming] subunit alpha,succinyl-CoA synthetase subunit alpha,Succinyl-CoA synthetase, alpha subunit,succinate-CoA ligase, alpha subunit,CoA binding domain	3.10246	1.08999	0.0344828	43.5	1.5	0	8.35509	9.37649	0.472527	45.5	21.5	1	1.63675	6.76576	0.010989	45.5	0.5	0
BAL062_00826	pckG	phosphoenolpyruvate carboxykinase,Phosphoenolpyruvate carboxykinase [GTP],phosphoenolpyruvate carboxykinase,Phosphoenolpyruvate carboxykinase	0.985191	5.14978	0.0519481	77	4	0	6.99061	10.6517	0.5	72	36	1	-0.990151	9.30573	0.00694444	72	0.5	0
BAL062_00840	BAL062_00840	putative sterol carrier protein,Putative sterol carrier protein,SCP-2 sterol transfer family	1.15695	2.14994	0.0689655	14.5	1	0	4.89517	6.53621	0.5	12	6	1	-10.1771	7.34154	0	12	0	0
BAL062_00991	BAL062_00991	hypothetical protein	-2.03738	4.09333	0.0769231	13	1	0	2.01879	6.08033	0.272727	11	3	1	-1.13558	9.44384	0.0454545	11	0.5	0
BAL062_01029	nudJ	Putative Nudix hydrolase,Phosphatase nudJ,NADH pyrophosphatase,NTP pyrophosphohydrolases containing a Zn-finger, probably nucleic-acid-binding,nucleoside triphosphatase YtkD,NUDIX domain	1.00822	2.19769	0.0588235	8.5	0.5	0	4.87315	6.5802	0.4375	8	3.5	1	-10.2435	7.40691	0	8	0	0
BAL062_01082	tdcB_2	putative threonine ammonia-lyase,L-threonine dehydratase catabolic TdcB,serine/threonine dehydratase,Threonine dehydratase,threonine ammonia-lyase,Pyridoxal-phosphate dependent enzyme	-9.24478	1.00792	0	7.5	0	0	9.9139	10.8592	0.230769	6.5	1.5	1	-9.46542	6.64674	0	6.5	0	0
BAL062_01106	BAL062_01106	integral membrane protein,Uncharacterized integral membrane protein,Protein of unknown function (DUF817)	-3.5141	8.96421	0.163043	46	7.5	0	4.94661	9.0447	0.580645	15.5	9	1	1.60554	9.94006	0.258065	15.5	4	0
BAL062_01132	BAL062_01132	ERF superfamily protein,ERF superfamily	-1.58847	2.77642	0.0227273	22	0.5	0	2.74879	5.58273	0.2	20	4	1	-11.2703	8.40509	0	20	0	0
BAL062_01263	BAL062_01263	Protein of unknown function (DUF1315)	1.32975	1.03546	0.0833333	12	1	0	12.4419	13.1429	0.904762	10.5	9.5	1	-9.21526	6.40721	0	10.5	0	0
BAL062_01465	mscM	Putative transporter with mechanosensitive ion channel,Miniconductance mechanosensitive channel,Mechanosensitive ion channel	-2.47697	3.53081	0.0192308	26	0.5	0	3.43848	7.00852	0.204082	24.5	5	1	-12.014	9.12232	0	24.5	0	0
BAL062_01502	pgl	3-carboxymuconate cyclase,6-phosphogluconolactonase,6-phosphogluconolactonase ,3-carboxymuconate cyclase,PQQ-dependent catabolism-associated beta-propeller protein,Lactonase, 7-bladed beta-propeller	-2.53642	3.5847	0.0140845	35.5	0.5	0	8.22769	11.6934	0.223881	33.5	7.5	1	-11.9791	9.08892	0	33.5	0	0
BAL062_01557	BAL062_01557	hypothetical protein	-7.91825	-0.249711	0	3.5	0	0	8.24092	8.18332	0.285714	3.5	1	1	-8.48216	5.70059	0	3.5	0	0
BAL062_01694	BAL062_01694	Zn-dependent peptidase,Peptidase M16C associated	10.3827	14.3564	0.144578	83	12	0	11.8597	16.3472	1.04027	74.5	77.5	1	1.18163	10.3196	0.0402685	74.5	3	0
BAL062_01700	BAL062_01700	putative metal-dependent hydrolase,Protein of unknown function DUF45	-0.921092	3.66847	0.0416667	24	1	0	3.36143	6.80737	0.2	20	4	1	-11.8907	9.00375	0	20	0	0
BAL062_01709	BAL062_01709	transcriptional regulator,Virulence activator alpha C-term	-12.1362	3.72906	0	9.5	0	0	6.12394	9.3636	0.4	7.5	3	1	-11.7485	8.86717	0	7.5	0	0
BAL062_01833	BAL062_01833	Putative Prevent host death protein,Antitoxin of toxin-antitoxin stability system N-terminal	-10.3433	2.05722	0	7	0	0	7.79944	9.60804	0.230769	6.5	1.5	1	-10.3292	7.48977	0	6.5	0	0
BAL062_01925	BAL062_01925	acdP,Membrane dipeptidase (Peptidase family M19)	1.21658	4.10116	0.149254	33.5	5	0	11.8033	15.3683	1.16071	28	32.5	1	-0.901418	9.22082	0.0178571	28	0.5	0
BAL062_01926	moaA_2	pqqE,Molybdenum cofactor biosynthesis protein A,pyrroloquinoline quinone biosynthesis protein PqqE,Predicted metal-binding protein,coenzyme PQQ biosynthesis enzyme PqqE,Radical SAM superfamily	1.54213	4.0802	0.146341	41	6	0	12.8866	16.4491	1.15584	38.5	44.5	1	-0.899098	9.21866	0.012987	38.5	0.5	0
BAL062_01927	BAL062_01927	pqqD,pyrroloquinoline quinone biosynthesis protein PqqD,coenzyme PQQ biosynthesis protein PqqD,Coenzyme PQQ synthesis protein D (PqqD)	0.63687	0.601133	0.1	5	0.5	0	11.9329	12.4799	0.666667	4.5	3	1	-9.06462	6.25935	0	4.5	0	0
BAL062_01928	pqqC	pqqC,Pyrroloquinoline-quinone synthase,pyrroloquinoline quinone biosynthesis protein PqqC,Pyrroloquinoline quinone (Coenzyme PQQ) biosynthesis protein C,coenzyme PQQ biosynthesis protein C,TENA/THI-4/PQQC family	1.86332	3.54318	0.222222	22.5	5	0	12.9649	15.9443	1.34211	19	25.5	1	0.682223	8.69572	0.0526316	19	1	0
BAL062_01929	pqqB	pqqB,Pyrroloquinoline quinone biosynthesis protein B,pyrroloquinoline quinone biosynthesis protein PqqB,coenzyme PQQ biosynthesis protein B,Beta-lactamase superfamily domain	1.8969	3.23533	0.195652	23	4.5	0	12.8567	15.3862	1.12821	19.5	22	1	1.13805	8.26193	0.0512821	19.5	1	0
BAL062_02057	ubiB_2	ABC-1 domain-containing protein,Aminoglycoside acetyltransferase regulator,putative ubiquinone biosynthesis protein UbiB,2-polyprenylphenol 6-hydroxylase,ABC1 family	5.09518	1.82594	0.204082	24.5	5	0	19.2538	19.5662	2.32558	21.5	50	1	2.35277	6.07612	0.0232558	21.5	0.5	0
BAL062_02074	BAL062_02074	histidine triad protein,HIT domain	1.09113	0.171971	0.0555556	9	0.5	0	13.9046	13.5683	1.17647	8.5	10	1	-8.17814	5.41136	0	8.5	0	0
BAL062_02100	yhcM	Putative ATPase,hypothetical protein,AFG1-like ATPase	0.777335	2.16762	0.0526316	28.5	1.5	0	16.4131	18.0581	1.66667	24	40	1	-10.1602	7.32529	0	24	0	0
BAL062_02129	rsmG	Glucose-inhibited division protein B,Ribosomal RNA small subunit methyltransferase G,16S rRNA methyltransferase GidB,16S rRNA (guanine(527)-N(7))-methyltransferase GidB,rRNA small subunit methyltransferase G	-1.46887	2.66393	0.030303	16.5	0.5	0	9.69024	11.7395	0.888889	13.5	12	1	-10.5662	7.72021	0	13.5	0	0
BAL062_02139	BAL062_02139	cupin family protein,hypothetical protein,Cupin superfamily protein	-11.6711	3.30329	0	22.5	0	0	3.23052	6.84057	0.394737	19	7.5	1	-12.029	9.13679	0	19	0	0
BAL062_02165	blaOXA66	Beta-lactamase class D, carbapenem-hydrolyzing beta-lactamase OXA-66	-11.8664	3.48284	NA	23.5	0	0	5.88569	9.23611	0.2	20	4	1	-11.8569	8.97136	0	20	0	0
BAL062_02219	bsaA_1	gpo,Glutathione peroxidase homolog BsaA,putative glutathione peroxidase,putative glutathione peroxidase Gpx7,Glutathione peroxidase	-9.71163	1.4544	0	8.5	0	0	6.23359	7.22254	0.3125	8	2.5	1	-9.52711	6.70876	0	8	0	0
BAL062_02221	BAL062_02221	aminotransferase AlaT,Aspartate aminotransferase,aminotransferase AlaT,Alanine-alpha-ketoisovalerate (or valine-pyruvate) aminotransferase,tyrosine/nicotianamine family aminotransferase,Aminotransferase class I and II	10.2767	14.7268	0.0847458	29.5	2.5	0	2.43754	7.27914	0.2	25	5	1	-0.956496	10.2498	0.02	25	0.5	0
BAL062_02364	BAL062_02364	Protein of unknown function (DUF1185)	-0.430042	1.68049	0.047619	10.5	0.5	0	5.09761	6.14403	0.210526	9.5	2	1	-9.60659	6.78453	0	9.5	0	0
BAL062_02662	pepP	pepP,Xaa-Pro aminopeptidase,proline aminopeptidase P II,Xaa-Pro aminopeptidase,methionine aminopeptidase, type I,Metallopeptidase family M24	10.7899	13.9638	0.111111	45	5	0	12.1491	15.8925	0.783133	41.5	32.5	1	-12.2597	9.35712	0	41.5	0	0
BAL062_02840	estR	transcriptional regulator EstR, HTH-type,Morphology and auto-aggregation control protein,DNA-binding transcriptional regulator OxyR,aminoethylphosphonate catabolism associated LysR family transcriptional regulator,LysR substrate binding domain	1.94268	2.01336	0.102041	24.5	2.5	0	13.1171	14.2078	0.911111	22.5	20.5	1	-9.60681	6.78591	0	22.5	0	0
BAL062_02859	pitA	phosphate/sulfate permease,Low-affinity inorganic phosphate transporter 1,Phosphate transporter family	-8.61599	0.408073	0	29	0	0	8.1304	8.92217	0.653846	26	17	1	-9.32071	6.50616	0	26	0	0
BAL062_02907	mqo	malate dehydrogenase,Malate:quinone oxidoreductase,malate:quinone oxidoreductase,malate dehydrogenase (acceptor),Malate:quinone oxidoreductase (Mqo)	-0.0275459	5.12241	0.0990991	55.5	5.5	0	6.11892	10.9892	0.6	47.5	28.5	1	-13.3697	10.4003	0	47.5	0	0
BAL062_03000	BAL062_03000	Abi family protein,Abi-like protein	10.2152	13.1466	0.12	25	3	0	2.44638	6.30671	0.205128	19.5	4	1	-12.1884	9.28925	0	19.5	0	0
BAL062_03047	hemB	delta-aminolevulinic acid dehydratase,Delta-aminolevulinic acid dehydratase,delta-aminolevulinic acid dehydratase,Delta-aminolevulinic acid dehydratase,Delta-aminolevulinic acid dehydratase	-9.03952	0.811814	0	8	0	0	8.97966	8.98127	0.625	4	2.5	1	-8.52878	5.74401	0	4	0	0
BAL062_03049	BAL062_03049	nucleoside-diphosphate sugar epimerase,Epimerase family protein SA0724,Uncharacterized conserved protein,conserved hypothetical protein,NAD dependent epimerase/dehydratase family	0.258188	3.51273	0.0612245	24.5	1.5	0	6.60872	9.66763	0.243902	20.5	5	1	-0.3885	8.72899	0.0243902	20.5	0.5	0
BAL062_03173	ylxH	Putative ATP-binding protein,hypothetical protein,antiporter inner membrane protein,Septum formation inhibitor-activating ATPase,cell division ATPase MinD,ParA/MinD ATPase like	9.31391	12.4228	0.046729	53.5	2.5	0	11.773	15.4818	0.877778	45	39.5	1	0.952641	9.46259	0.0333333	45	1.5	0
BAL062_03186	BAL062_03186	hypothetical protein	-2.70257	4.59899	0.0384615	26	1	0	2.61957	7.31526	0.225	20	4.5	1	-1.84209	10.1093	0.025	20	0.5	0
BAL062_03263	sugE	putative SMR family drug transporter,Quaternary ammonium compound-resistance protein sugE,multidrug efflux system protein,Membrane transporters of cations and cationic drugs,Small Multidrug Resistance protein	-11.5961	3.23404	0	19	0	0	3.12071	6.31849	0.205882	17	3.5	1	-11.6386	8.76141	0	17	0	0
BAL062_03310	ppx	exopolyphosphatase,Exopolyphosphatase,exopolyphos phatase,exopolyphosphatase,Ppx/GppA phosphatase family	1.13914	3.78152	0.0720721	55.5	4	0	5.21833	8.63258	0.346939	49	17	1	-11.9096	9.02218	0	49	0	0
BAL062_03329	ptsO	phosphocarrier protein (HPr-like) NPr, nitrogen related, exchanges phosphate with enzyme I,Phosphocarrier protein NPr,phosphocarrier protein Chr,Uncharacterized protein conserved in bacteria,phosphocarrier, HPr family,PTS HPr component phosphorylation site	0.661419	2.99923	0.121212	16.5	2	0	4.46256	6.70394	0.25	14	3.5	1	-10.7656	7.91461	0	14	0	0
BAL062_03334	pcnB	poly(A) polymerase,Poly(A) polymerase precursor,poly(A) polymerase I,poly(A) polymerase,Polymerase A arginine-rich C-terminus	0.657224	0.581975	0.0333333	15	0.5	0	10.1743	10.0607	0.88	12.5	11	1	-8.40716	5.62877	0	12.5	0	0
BAL062_03342	barA	barA,Signal transduction histidine-protein kinase BarA,hybrid sensory histidine kinase BarA,Uncharacterized domain of BarA-like signal transduction histidine kinases,TMAO reductase sytem sensor TorS,Histidine kinase-, DNA gyrase B-, and HSP90-like ATPase	1.60726	9.06529	0.361702	164.5	59.5	0	7.13187	13.8532	0.906504	123	111.5	1	1.47688	12.9722	0.138211	123	17	0
BAL062_03346	ybeB	iojap-like ribosome-associated protein,hypothetical protein,ribosome-associated protein,iojap-like ribosome-associated protein,Domain of unknown function DUF143	-11.3282	2.98532	0	10.5	0	0	6.78539	8.0101	0.533333	7.5	4	1	-9.75465	6.93026	0	7.5	0	0
BAL062_03354	dusA	tRNA-dihydrouridine synthase A,Probable tRNA-dihydrouridine synthase,tRNA-dihydrouridine synthase A,tRNA-dihydrouridine synthase,tRNA dihydrouridine synthase A,Dihydrouridine synthase (Dus)	-2.75483	3.84798	0.00961538	52	0.5	0	3.17848	6.97726	0.2	45	9	1	-12.2134	9.31298	0	45	0	0
BAL062_03392	BAL062_03392	Protein of unknown function (DUF3261)	-2.63455	4.71302	0.0243902	41	1	0	4.56327	9.16621	0.203125	32	6.5	1	-1.89231	10.1559	0.015625	32	0.5	0
BAL062_03425	gntT	gntT,Gnt-I system,high-affinity gluconate transporter,H+/gluconate symporter and related permeases,transporter, gluconate:H+ symporter (GntP) family,GntP family permease	-2.15224	4.76951	0.0265487	56.5	1.5	0	2.47338	7.14882	0.343434	49.5	17	1	-12.9878	10.0452	0	49.5	0	0
BAL062_03430	fumA	fumarate hydratase,Fumarate hydratase class I, anaerobic,fumarate hydratase,Tartrate dehydratase beta subunit/Fumarate hydratase class I, C-terminal domain,hydrolyase, tartrate alpha subunit/fumarate domain protein, Fe-S type,Fumarate hydratase (Fumerase)	-9.0184	0.791542	0	51	0	0	11.5206	11.5629	1.21622	37	45	1	-8.55988	5.7741	0	37	0	0
BAL062_03449	BAL062_03449	non-specific serine/threonine protein kinase,Uncharacterized conserved protein,Protein of unknown function (DUF833)	-1.04924	4.25787	0.0405405	37	1.5	0	4.92589	9.09984	0.209677	31	6.5	1	-1.47803	9.76793	0.016129	31	0.5	0
BAL062_03477	BAL062_03477	SlyX superfamily,hypothetical protein,SlyX	-0.713649	2.95734	0.117647	8.5	1	0	8.5205	11.1133	0.266667	7.5	2	1	-11.1089	8.24862	0	7.5	0	0
BAL062_03480	htrB_3	htrB,Lipid A biosynthesis lauroyl acyltransferase,lipid A biosynthesis lauroyl acyltransferase,Lauroyl/myristoyl acyltransferase,lipid A biosynthesis lauroyl (or palmitoleoyl) acyltransferase,Bacterial lipid A biosynthesis acyltransferase	-2.25323	5.13495	0.0253165	39.5	1	0	2.18723	6.56128	0.268657	33.5	9	1	-12.6561	9.73338	0	33.5	0	0
BAL062_03503	ptsI_2	phosphoenolpyruvate-protein phosphotransferase,Phosphoenolpyruvate-protein phosphotransferase,fused phosphoenolpyruvate-protein phosphotransferase PtsP/GAF domain,Signal transduction protein containing GAF and PtsI domains,phosphoenolpyruvate-protein phosphotransferase,PEP-utilising enzyme, TIM barrel domain	1.47232	7.97611	0.37931	145	55	0	13.4407	19.8044	1.40678	118	166	1	1.29248	12.4635	0.105932	118	12.5	0
BAL062_03512	rne	Ribonuclease E RNase E,Ribonuclease E,ribonuclease E,Ribonucleases G and E,ribonuclease, Rne/Rng family,Ribonuclease E/G family	6.16828	1.24414	0.180328	30.5	5.5	0	10.7648	9.92484	0.878049	20.5	18	1	-7.68162	4.9447	0	20.5	0	0
BAL062_03546	hslO	Heat shock protein HSP33,Heat shock protein 33,Hsp33-like chaperonin,Phosphoenolpyruvate carboxykinase (ATP),Hsp33 protein	0.0813875	1.12946	0.0140845	35.5	0.5	0	5.49022	6.89206	0.236111	36	8.5	1	-9.94338	7.11477	0	36	0	0
BAL062_03555	recB	recB,Exodeoxyribonuclease V beta chain,exonuclease V subunit beta,exodeoxyribonuclease V, beta subunit,UvrD/REP helicase	-10.6813	2.37783	0	63	0	0	3.3029	5.01631	0.283784	37	10.5	1	-10.2657	7.42868	0	37	0	0
BAL062_03561	BAL062_03561	Uncharacterized protein conserved in bacteria	0.456539	1.73814	0.166667	6	1	0	17.3902	18.5163	3.55556	4.5	16	1	1.5384	6.86103	0.111111	4.5	0.5	0
BAL062_03572	mrpG	phaG,Multiple resistance and pH homeostasis protein G,putative monovalent cation/H+ antiporter subunit G,monovalent cation/proton antiporter, MnhG/PhaG subunit,Na+/H+ antiporter subunit	-9.9782	1.7094	0	5.5	0	0	2.69283	4.26503	0.285714	3.5	1	1	-10.1042	7.27077	0	3.5	0	0
BAL062_03667	BAL062_03667	hypothetical protein	-0.0340198	2.32123	0.08	12.5	1	0	9.80335	11.1044	0.318182	11	3.5	1	-9.81977	6.99246	0	11	0	0
BAL062_03668	feoB	FeoB,Ferrous iron transport protein B,ferrous iron transport protein B,Fe2+ transport system protein B,ferrous iron transport protein B,Ferrous iron transport protein B	3.82994	5.26046	0.0604651	107.5	6.5	0	11.107	14.1539	0.5	102	51	1	-11.5634	8.68841	0	102	0	0
BAL062_03669	BAL062_03669	protein FeoA,FeoA domain	-7.50214	-0.634189	0	11	0	0	12.7106	11.5606	0.636364	11	7	1	-7.36797	4.65476	0	11	0	0
BAL062_03675	gacA	response regulator,Response regulator uvrY,response regulator,Response regulator,sporulation transcription factor Spo0A,Response regulator receiver domain	1.63726	5.13566	0.318182	22	7	0	6.92553	10.2978	0.90625	16	14.5	1	-0.702389	9.03083	0.03125	16	0.5	0
BAL062_03682	pepA	pepA,Cytosol aminopeptidase,multifunctional aminopeptidase A,Cytosol aminopeptidase family, catalytic domain	-0.0523655	5.85761	0.123288	73	9	0	8.28824	13.759	0.705426	64.5	45.5	1	-1.79735	11.014	0.0155039	64.5	1	0
BAL062_03747	BAL062_03747	protein OprC,outer membrane receptor FepA,Outer membrane cobalamin receptor protein,TonB-dependent copper receptor,TonB dependent receptor	1.20925	3.16351	0.0410256	97.5	4	0	14.3487	17.4156	1.23913	92	114	1	-11.5834	8.70785	0	92	0	0
BAL062_03748	BAL062_03748	Protein of unknown function (DUF2946)	2.3252	1.35061	0.0909091	22	2	0	14.6427	15.6524	1.13953	21.5	24.5	1	1.65483	6.74831	0.0232558	21.5	0.5	0
BAL062_03754	acnR	TetR/AcrR family transcriptional regulator,HTH-type transcriptional repressor AcnR,Bacterial regulatory proteins, tetR family	1.54138	2.69712	0.0759494	39.5	3	0	12.1866	14.3576	0.84507	35.5	30	1	-10.6868	7.83819	0	35.5	0	0
BAL062_03807	BAL062_03807	acyl-CoA dehydrogenase	-9.29222	1.05325	0	6	0	0	3.96485	4.77365	0.2	5	1	1	-9.43386	6.61782	0	5	0	0
BAL062_03825	lrp_8	branched chain amino acid ABC transporter,Leucine-responsive regulatory protein,leucine-responsive transcriptional regulator,AsnC family	-2.26546	4.23716	0.0357143	28	1	0	3.36638	7.38092	0.230769	26	6	1	-12.4392	9.52799	0	26	0	0
BAL062_03851	BAL062_03851	acyltransferase,Acyltransferase family	-9.93248	1.66569	0	6	0	0	2.06205	3.06443	0.5	4	2	1	-9.58516	6.76579	0	4	0	0
BAL062_03877	nadC	nadC,Nicotinate-nucleotide pyrophosphorylase [carboxylating],nicotinate-nucleotide pyrophosphorylase,Aspartate oxidase,nicotinate-nucleotide diphosphorylase (carboxylating),Quinolinate phosphoribosyl transferase, C-terminal domain	8.75816	12.9963	0.0679612	51.5	3.5	0	2.61518	7.25786	0.217391	46	10	1	-12.9723	10.0307	0	46	0	0
BAL062_03886	dsbA	thiol:disulfide interchange protein DsbA,Thiol:disulfide interchange protein DsbA precursor,periplasmic protein disulfide isomerase I,Uncharacterized protein conserved in bacteria,DSBA-like thioredoxin domain	0.0648919	2.22942	0.0169492	29.5	0.5	0	2.64709	4.29884	0.255319	23.5	6	1	-10.1922	7.35477	0	23.5	0	0
BAL062_03898	rutR	transcriptional regulator,Rut operon repressor,HTH-type transcriptional regulator RutR,pyrimidine utilization regulatory protein R,YcdC-like protein, C-terminal region	0.0425879	2.12809	0.0645161	15.5	1	0	2.60092	4.34843	0.214286	14	3	1	-10.2684	7.43133	0	14	0	0
BAL062_03934	hpt	Hypoxanthine phosphoribosyltransferase,Hypoxanthine phosphoribosyltransferase,hypoxanthine phosphoribosyltransferase,Predicted ATPase of the PP-loop superfamily implicated in cell cycle control,hypoxanthine phosphoribosyltransferase,Phosphoribosyl transferase domain	-0.508583	2.64476	0.0392157	25.5	1	0	3.88654	5.99945	0.217391	23	5	1	-10.6346	7.78673	0	23	0	0
BAL062_01475	BAL062_01475	hypothetical protein	-9.03551	0.807827	0	3.5	0	0	-8.63325	0.961569	0	3.5	0	0	2.55453	5.88299	0.142857	3.5	0.5	1
BAL062_02231	BAL062_02231	Putative chromate transport protein,chromate transporter, chromate ion transporter (CHR) family,Chromate transporter	0.297819	0.923205	0.0526316	9.5	0.5	0	-0.335743	1.49635	0.047619	10.5	0.5	0	2.15904	6.26175	0.047619	10.5	0.5	1
BAL062_02279	cysE_2	Serine acetyltransferase,Serine acetyltransferase,serine acetyltransferase,Acetyltransferase (isoleucine patch superfamily),serine O-acetyltransferase,Bacterial transferase hexapeptide (six repeats)	11.6905	13.3397	0.09375	32	3	0	0.0426026	3.1069	0.0689655	29	2	0	2.16431	7.86875	0.0344828	29	1	1
BAL062_02475	BAL062_02475	hypothetical protein	2.58436	1.04831	0.111111	4.5	0.5	0	4.1766	4.05555	0.125	4	0.5	0	2.48638	5.94844	0.125	4	0.5	1
BAL062_02536	BAL062_02536	putative exodeoxyribonuclease VII small subunit	3.74064	0.723976	0.111111	4.5	0.5	0	0.531679	0.787225	0.125	4	0.5	0	3.02596	5.43659	0.125	4	0.5	1
BAL062_02607	xerD_1	IntI1 integrase,Tyrosine recombinase XerD,integrase/recombinase,Site-specific recombinase XerD,integron integrase,Phage integrase family	1.2037	3.36541	0.106061	33	3.5	0	-0.138907	3.58485	0.0727273	27.5	2	0	2.05531	8.42699	0.0727273	27.5	2	1
BAL062_00001	dnaA	ptp	-4.64884	-2.91752	0	5	0	0	-1.58527	-3.35588	0	0.5	0	0	-1.58562	1.33412	0	0.5	0	0
BAL062_00002	dnaN	DNA polymerase III beta,DNA polymerase III subunit beta,DNA polymerase III subunit beta,DNA polymerase III, beta subunit,DNA polymerase III beta subunit, N-terminal domain	5.58255	-3.20235	0.142857	3.5	0.5	0	8.64487	-3.03307	10	0	0.5	0	NA	NA	NA	0	0	0
BAL062_00003	recF	recF, DNA replication, recombinaison and repair protein,DNA replication and repair protein recF,recombination protein F,Recombinational DNA repair ATPase (RecF pathway),DNA replication and repair protein RecF,RecF/RecN/SMC N terminal domain	-0.154985	4.32432	0.0684932	36.5	2.5	0	-0.0513141	4.86492	0.102941	34	3.5	0	-12.3999	9.49064	0	34	0	0
BAL062_00004	gyrB	DNA gyrase, subunit B (type II topoisomerase),DNA gyrase subunit B,DNA gyrase subunit B,Type IIA topoisomerase (DNA gyrase/topo II, topoisomerase IV), A subunit,DNA gyrase, B subunit,DNA gyrase B	3.55563	-1.91958	0.0384615	13	0.5	0	-1.59432	-3.3517	0	0.5	0	0	-1.58598	1.33529	0	0.5	0	0
BAL062_00005	cybC	CybC, Cytochrome b562 family protein,Soluble cytochrome b562 precursor,cytochrome b562,Soluble cytochrome b562,Cytochrome b562	-11.6191	3.25531	0	13	0	0	-0.816599	3.75788	0.0909091	11	1	0	-11.5042	8.6313	0	11	0	0
BAL062_00006	dedA_1	Putative DedA family protein,hypothetical protein,hypothetical protein,SNARE associated Golgi protein	-2.06906	3.22388	0.0175439	28.5	0.5	0	0.340599	4.11795	0.12766	23.5	3	0	-0.307475	8.6512	0.0212766	23.5	0.5	0
BAL062_00007	yheS_1	ABC transporter ATPase,Uncharacterized ABC transporter ATP-binding protein YheS,putative ABC transporter ATP-binding protein,ATP-dependent transcriptional regulator,ATP-binding cassette protein, ChvD family,ABC transporter	-2.91864	5.42945	0.0152284	98.5	1.5	0	3.74071	9.15492	0.124294	88.5	11	0	-13.8362	10.8278	0	88.5	0	0
BAL062_00008	BAL062_00008	AdeT, RND type efflux pump	-0.237912	4.42426	0.0537634	46.5	2.5	0	-0.776563	4.97096	0.0963855	41.5	4	0	0.42733	9.96658	0.0240964	41.5	1	0
BAL062_00009	BAL062_00009	putative RND type efflux pump involved in aminoglycoside resistance (AdeT)	8.96443	11.8743	0.123077	32.5	4	0	-0.212945	4.28906	0.122807	28.5	3.5	0	-11.878	8.9919	0	28.5	0	0
BAL062_00010	adeT	RND type efflux pump involved in aminoglycoside resistance	-1.82728	4.48108	0.0315789	47.5	1.5	0	-0.352835	5.07417	0.123596	44.5	5.5	0	-12.7276	9.8008	0	44.5	0	0
BAL062_00011	erpA	iron-sulfur cluster insertion protein ErpA,Iron-sulfur cluster insertion protein erpA,iron-sulfur cluster insertion protein ErpA,iron-sulfur cluster assembly accessory protein,Iron-sulphur cluster biosynthesis	-2.80978	-3.77953	0	1	0	0	7.10382	-2.88042	1	0.5	0.5	0	-1.58598	1.33529	0	0.5	0	0
BAL062_00012	dehH1	Hydrolase,Haloacetate dehalogenase H-1,short chain dehydrogenase,putative magnesium chelatase accessory protein,Alpha/beta hydrolase family	-1.7802	3.80802	0.0338983	29.5	1	0	4.63349	8.2459	0.12963	27	3.5	0	0.0864321	9.26506	0.037037	27	1	0
BAL062_00013	anmK	anhydro-N-acetylmuramic acid kinase,Anhydro-N-acetylmuramic acid kinase,anhydro-N-acetylmuramic acid kinase,Uncharacterised protein family (UPF0075)	-1.63523	5.68999	0.0544218	73.5	4	0	-0.450676	6.00157	0.138211	61.5	8.5	0	-13.707	10.7101	0	61.5	0	0
BAL062_00014	tyrS	tyrosyl-tRNA synthetase,Tyrosine--tRNA ligase,tyrosyl-tRNA synthetase,Tyrosyl-tRNA synthetase,tyrosine--tRNA ligase,tRNA synthetases class I (W and Y)	4.63195	-2.6803	0.0833333	6	0.5	0	NA	NA	NA	0	0	0	NA	NA	NA	0	0	0
BAL062_00017	yfcG_1	Putative glutathione S-transferase,GST-like protein yfcG,GSH-dependent disulfide bond oxidoreductase,maleylacetoacetate isomerase,Glutathione S-transferase, C-terminal domain	-0.301413	2.45082	0.0416667	12	0.5	0	8.88398	11.0156	0.15	10	1.5	0	-10.6479	7.79999	0	10	0	0
BAL062_00018	BAL062_00018	outer membrane protein	-11.5669	3.20701	0	22.5	0	0	-0.479039	3.76809	0.114286	17.5	2	0	-11.4344	8.56384	0	17.5	0	0
BAL062_00019	BAL062_00019	Transporter,Na+-dependent transporters of the SNF family,Sodium:neurotransmitter symporter family	-4.10171	5.07653	0.00671141	74.5	0.5	0	1.50656	6.76506	0.157895	66.5	10.5	0	-2.18721	10.4286	0.0075188	66.5	0.5	0
BAL062_00020	BAL062_00020	signal peptide	-0.416755	1.60602	0.0833333	6	0.5	0	-0.0777697	2.23227	0.2	5	1	0	-9.74102	6.91603	0	5	0	0
BAL062_00021	rsmB	16S rRNA m5C967 SAM-dependent methyltransferase,Ribosomal RNA small subunit methyltransferase B,16S rRNA methyltransferase B,tRNA and rRNA cytosine-C5-methylases,ribosomal RNA small subunit methyltransferase B,NOL1/NOP2/sun family	-2.89411	4.84847	0.0144928	69	1	0	-0.85147	5.19753	0.0666667	60	4	0	-13.0199	10.0752	0	60	0	0
BAL062_00022	fmt	Methionyl-tRNA formyltransferase,Methionyl-tRNA formyltransferase,methionyl-tRNA formyltransferase,Folate-dependent phosphoribosylglycinamide formyltransferase PurN,methionyl-tRNA formyltransferase,Formyl transferase	-3.46063	-3.53903	0	1.5	0	0	8.64479	-3.03307	10	0	0.5	0	NA	NA	NA	0	0	0
BAL062_00023	ilvD_1	Dihydroxy-acid dehydratase 1,Dihydroxy-acid dehydratase,dihydroxy-acid dehydratase,Dihydroxyacid dehydratase/phosphogluconate dehydratase,dihydroxy-acid dehydratase,Dehydratase family	3.29502	6.13406	0.0178571	84	1.5	0	0.31696	5.48054	0.0967742	77.5	7.5	0	-12.845	9.9113	0	77.5	0	0
BAL062_00025	BAL062_00025	permease,Sulfite exporter TauE/SafE	10.2024	13.1747	0.0786517	44.5	3.5	0	-1.01506	4.35431	0.0526316	38	2	0	-1.01523	9.32629	0.0131579	38	0.5	0
BAL062_00026	gltC_1	transcription activator of glutamate synthase operon GltC,CysJI operon transcriptional activator,DNA-binding transcriptional regulator HcaR,aminoethylphosphonate catabolism associated LysR family transcriptional regulator,LysR substrate binding domain	-0.215617	3.99305	0.0806452	31	2.5	0	0.330965	4.84906	0.148148	27	4	0	-12.2143	9.31379	0	27	0	0
BAL062_00027	rutG	Putative uracil transport protein,Putative pyrimidine permease RutG,uracil transporter,pyrimidine utilization transport protein G,Permease family	-1.62099	5.0308	0.0378788	66	2.5	0	1.60974	6.72209	0.130081	61.5	8	0	-2.06924	10.3198	0.00813008	61.5	0.5	0
BAL062_00028	ppc	phosphoenolpyruvate carboxylase,Phosphoenolpyruvate carboxylase,phosphoenolpyruvate carboxylase,Uncharacterized protein conserved in archaea,Phosphoenolpyruvate carboxylase	-1.57431	6.48428	0.0333333	165	5.5	0	-0.199654	7.21663	0.107914	139	15	0	-2.04978	11.7768	0.0107914	139	1.5	0
BAL062_00029	acrR_1	Putative transcriptional regulator,Potential acrAB operon repressor,DNA-binding transcriptional repressor AcrR,pyrimidine utilization regulatory protein R,Bacterial regulatory proteins, tetR family	8.0062	11.6809	0.0609756	41	2.5	0	0.50714	5.49298	0.178082	36.5	6.5	0	-12.7586	9.83001	0	36.5	0	0
BAL062_00030	mdtA	Putative RND family drug transporter,Macrolide-specific efflux protein macA precursor,macrolide transporter subunit MacA,efflux transporter, RND family, MFP subunit,HlyD family secretion protein	-1.69814	5.70699	0.0479042	83.5	4	0	-0.441396	6.25133	0.109589	73	8	0	-2.7746	10.9633	0.00684931	73	0.5	0
BAL062_00031	czcA_1	Acr family drug resistance transporter,Cation efflux system protein CzcA,multidrug efflux protein,heavy metal efflux pump, CzcA family,AcrB/AcrD/AcrF family	7.61126	13.6632	0.0694864	165.5	11.5	0	-0.0539136	7.47671	0.134021	145.5	19.5	0	-1.84058	11.9638	0.00687285	145.5	1	0
BAL062_00033	dnaJ	chaperone protein dnaJ,Heat shock protein J,chaperone protein DnaJ,Preprotein translocase subunit Sec63,chaperone protein DnaJ,DnaJ C terminal domain	-3.46581	-3.53811	0	2.5	0	0	NA	NA	NA	0	0	0	NA	NA	NA	0	0	0
BAL062_00035	dapB	Dihydrodipicolinate reductase,Dihydrodipicolinate reductase,dihydrodipicolinate reductase,Dihydrodipicolinate reductase,dihydrodipicolinate reductase,Dihydrodipicolinate reductase, C-terminus	-3.70431	-3.43176	0	3	0	0	6.32585	-2.75267	1	0.5	0.5	0	-2.32263	1.48554	0	0.5	0	0
BAL062_00036	BAL062_00036	collagenase,START domain	-0.722076	4.93494	0.056338	35.5	2	0	0.726396	5.73685	0.225352	35.5	8	0	-1.69584	9.97279	0.0140845	35.5	0.5	0
BAL062_00037	ydhP_1	MFS family transporter,Inner membrane transport protein ydhP,MFS transport protein AraJ,Arabinose efflux permease,multidrug resistance protein,Major Facilitator Superfamily	5.96636	9.66903	0.0431034	58	2.5	0	4.245	8.6384	0.0857143	52.5	4.5	0	-12.8501	9.91612	0	52.5	0	0
BAL062_00038	dkgB	2,5-diketo-D-gluconate reductase B,2,5-diketo-D-gluconic acid reductase B,2,5-diketo-D-gluconate reductase B,Predicted oxidoreductase,voltage-dependent potassium channel beta subunit,Aldo/keto reductase family	-1.16269	3.88418	0.028169	35.5	1	0	0.0877239	4.67557	0.136364	33	4.5	0	-12.1514	9.25359	0	33	0	0
BAL062_00039	dmlR_1	Putative transcriptional regulator,D-malate degradation protein R,DNA-binding transcriptional activator GcvA,ABC-type uncharacterized transport system, periplasmic component,putative choline sulfate-utilization transcription factor,LysR substrate binding domain	-1.65058	4.3892	0.0210526	47.5	1	0	-0.596825	4.97776	0.0952381	42	4	0	-12.7161	9.78997	0	42	0	0
BAL062_00040	BAL062_00040	hypothetical protein	0.749439	2.75796	0.0909091	11	1	0	-1.14993	3.04763	0.117647	8.5	1	0	-10.8136	7.96099	0	8.5	0	0
BAL062_00041	ydcR_1	GntR family transcriptional regulator,Uncharacterized HTH-type transcriptional regulator ydcR,aspartate aminotransferase,Alanine-alpha-ketoisovalerate (or valine-pyruvate) aminotransferase,tyrosine/nicotianamine family aminotransferase,Aminotransferase class I and II	4.37235	9.57378	0.0478723	94	4.5	0	2.32441	8.38798	0.11875	80	9.5	0	-3.1481	11.2973	0.00625	80	0.5	0
BAL062_00042	adhC2_1	Putative alcohol dehydrogenase,NADP-dependent alcohol dehydrogenase C 2,ethanol-active dehydrogenase/acetaldehyde-active reductase,Branched-chain amino acid aminotransferase/4-amino-4-deoxychorismate lyase,zinc-binding alcohol dehydrogenase family protein,Alcohol dehydrogenase GroES-like domain	9.60956	13.4381	0.075	60	4.5	0	-1.08426	5.1114	0.079646	56.5	4.5	0	-1.82205	10.0906	0.00884956	56.5	0.5	0
BAL062_00043	tag	3-methyladenine DNA glycosylase,DNA-3-methyladenine glycosylase 1,3-methyl-adenine DNA glycosylase I,3-methyladenine DNA glycosylase,DNA-3-methyladenine glycosylase I,Methyladenine glycosylase	-1.53045	4.27778	0.0483871	31	1.5	0	-3.86695	4.33918	0.0192308	26	0.5	0	-12.5159	9.60078	0	26	0	0
BAL062_00044	BAL062_00044	hypothetical protein	-1.56001	2.68532	0.037037	13.5	0.5	0	-0.357736	3.346	0.115385	13	1.5	0	-10.9605	8.10416	0	13	0	0
BAL062_00045	lytM_1	metalloendopeptidase-like membrane protein,Glycyl-glycine endopeptidase lytM precursor,putative peptidase,Membrane-bound metallopeptidase,Peptidase family M23	0.196691	3.56729	0.0689655	29	2	0	-0.288127	4.1188	0.102041	24.5	2.5	0	-11.735	8.85423	0	24.5	0	0
BAL062_00046	mutY	A/G-specific adenine glycosylase,A/G-specific adenine glycosylase,adenine DNA glycosylase,3-methyladenine DNA glycosylase/8-oxoguanine DNA glycosylase,A/G-specific adenine glycosylase,HhH-GPD superfamily base excision DNA repair protein	10.1621	14.2743	0.0947368	47.5	4.5	0	-1.05089	5.23288	0.0843373	41.5	3.5	0	-0.941486	10.2291	0.0240964	41.5	1	0
BAL062_00047	BAL062_00047	Putative histidine triad family protein,AP-4-A phosphorylase,HIT domain	-11.5646	3.20492	0	21	0	0	-0.763022	3.69375	0.111111	18	2	0	-0.247217	8.59291	0.0277778	18	0.5	0
BAL062_00048	clcD_1	dienelactone hydrolase,Carboxymethylenebutenolidase,Predicted dienelactone hydrolase,Dienelactone hydrolase family	4.3359	8.19024	0.0576923	52	3	0	0.510103	5.95437	0.118812	50.5	6	0	-13.2107	10.2529	0	50.5	0	0
BAL062_00049	BAL062_00049	hypothetical protein,Small integral membrane protein,Protein of unknown function (DUF1328)	-10.567	2.26969	0	10.5	0	0	-1.90562	2.72172	0.047619	10.5	0.5	0	-10.551	7.70548	0	10.5	0	0
BAL062_00050	BAL062_00050	hypothetical protein,Uncharacterized conserved protein,Flagellin N-methylase	-12.0125	3.61648	0	27.5	0	0	-2.19111	3.86117	0.0416667	24	1	0	-11.8542	8.96887	0	24	0	0
BAL062_00051	yliI	glucose / Sorbosone dehydrogenase family protein,Soluble aldose sugar dehydrogenase yliI precursor,Cytochrome c551/c552,dehydrogenase, PQQ-dependent, s-GDH family,Glucose / Sorbosone dehydrogenase	-0.710926	5.7557	0.0479042	83.5	4	0	-0.184961	6.22455	0.113333	75	8.5	0	-13.8232	10.8161	0	75	0	0
BAL062_00052	rarA	recombination factor protein RarA,Replication-associated recombination protein A,recombination factor protein RarA,Holliday junction resolvasome, helicase subunit,DNA polymerase III, subunit gamma and tau,MgsA AAA+ ATPase C terminal	7.48306	11.8288	0.0503597	69.5	3.5	0	-0.291226	5.8235	0.0826446	60.5	5	0	-2.28051	10.5143	0.00826446	60.5	0.5	0
BAL062_00053	yfdC	formate/nitrate transporter,Inner membrane protein yfdC,formate transporter,Formate/nitrite family of transporters,formate/nitrite transporter,Formate/nitrite transporter	-1.6304	3.72964	0.0240964	41.5	1	0	-0.463168	4.46821	0.0789474	38	3	0	-0.965253	9.28163	0.0131579	38	0.5	0
BAL062_00054	BAL062_00054	hypothetical protein	5.81494	8.5558	0.12	12.5	1.5	0	-0.982715	4.12233	0.15	10	1.5	0	-0.759115	9.08483	0.05	10	0.5	0
BAL062_00055	purC	phosphoribosylaminoimidazole-succinocarboxamide synthase,Phosphoribosylaminoimidazole-succinocarboxamide synthase,phosphoribosylaminoimidazole-succinocarboxamide synthase,Phosphoribosylaminoimidazolesuccinocarboxamide (SAICAR) synthase,phosphoribosylaminoimidazolesuccinocarboxamide synthase,SAICAR synthetase	9.76369	11.5009	0.0454545	33	1.5	0	0.256529	3.77729	0.0769231	32.5	2.5	0	0.987629	8.40109	0.0307692	32.5	1	0
BAL062_00056	BAL062_00056	NlpB	-3.21591	4.19503	0.0116279	43	0.5	0	-0.235554	4.95982	0.111111	40.5	4.5	0	-1.39029	9.68509	0.0123457	40.5	0.5	0
BAL062_00057	dapA_1	Dihydrodipicolinate synthase,Dihydrodipicolinate synthase,dihydrodipicolinate synthase,dihydrodipicolinate synthase,Dihydrodipicolinate synthetase family	-3.17562	-3.65363	0	2	0	0	-1.59431	-3.3517	0	0.5	0	0	-1.58597	1.33529	0	0.5	0	0
BAL062_00058	rutB	nicotinamidase-like amidase,Peroxyureidoacrylate/ureidoacrylate amidohydrolase RutB,nicotinamidase/pyrazinamidase,pyrimidine utilization protein B,Isochorismatase family	-2.05604	4.05468	0.0163934	30.5	0.5	0	0.20169	4.82328	0.142857	28	4	0	-12.2489	9.34682	0	28	0	0
BAL062_00059	BAL062_00059	transporter; sodium/bile acid transporter family protein,bile acid transporter,Sodium Bile acid symporter family	9.68088	13.1758	0.0618557	48.5	3	0	-0.873769	4.88152	0.1125	40	4.5	0	-12.7021	9.77684	0	40	0	0
BAL062_00060	norM_1	multidrug resistance transporter,Na(+)/drug antiporter,multidrug efflux protein,MATE efflux family protein,MatE	4.38912	8.70493	0.0405405	74	3	0	-1.01295	5.63564	0.0703125	64	4.5	0	-13.5221	10.5407	0	64	0	0
BAL062_00061	ybbK	purine-nucleoside phosphorylase,Uncharacterized conserved protein,Protein of unknown function (DUF523)	0.141163	3.97542	0.0142857	35	0.5	0	-0.307687	4.52473	0.109375	32	3.5	0	-12.1507	9.25326	0	32	0	0
BAL062_00062	hpd	4-hydroxyphenylpyruvate dioxygenase,4-hydroxyphenylpyruvate dioxygenase,4-hydroxyphenylpyruvate dioxygenase and related hemolysins,4-hydroxyphenylpyruvate dioxygenase,Glyoxalase/Bleomycin resistance protein/Dioxygenase superfamily	-2.6436	4.72116	0.0208333	48	1	0	-0.694745	5.3457	0.123596	44.5	5.5	0	-1.9458	10.2056	0.011236	44.5	0.5	0
BAL062_00063	iclR_1	hmgR,Acetate operon repressor,DNA-binding transcriptional regulator KdgR,beta-ketoadipate pathway transcriptional regulators, PcaR/PcaU/PobR family,IclR helix-turn-helix domain	-2.59403	3.63682	0.015625	32	0.5	0	-0.108065	4.26144	0.114754	30.5	3.5	0	-11.8083	8.92476	0	30.5	0	0
BAL062_00064	BAL062_00064	homogentisate 1,2-dioxygenase,fosfomycin resistance protein FosB,catechol 2,3 dioxygenase,Glyoxalase/Bleomycin resistance protein/Dioxygenase superfamily	-1.02788	3.76425	0.0508475	29.5	1.5	0	7.25611	10.567	0.137255	25.5	3.5	0	-11.8222	8.93798	0	25.5	0	0
BAL062_00065	hmgC	maleylacetoacetate isomerase (MAAI),Stringent starvation protein A homolog,glutathione S-transferase,maleylacetoacetate isomerase,Glutathione S-transferase, N-terminal domain	8.23266	10.4999	0.1	35	3.5	0	-1.09431	3.5331	0.0517241	29	1.5	0	0.852689	8.53717	0.0344828	29	1	0
BAL062_00066	hmgB	fumarylacetoacetase,2-keto-4-pentenoate hydratase/2-oxohepta-3-ene-1,7-dioic acid hydratase (catechol pathway),fumarylacetoacetase,Fumarylacetoacetate (FAA) hydrolase family	-0.760846	5.3147	0.0376344	93	3.5	0	0.663113	6.31719	0.0880503	79.5	7	0	-1.30168	10.5664	0.0125786	79.5	1	0
BAL062_00067	aroP_1	Aromatic amino acid transporter,General aromatic amino acid permease,aromatic amino acid transporter,Amino acid transporters,GABA permease,Amino acid permease	-1.83551	4.37131	0.024	62.5	1.5	0	4.00939	8.51058	0.0769231	58.5	4.5	0	-12.946	10.0061	0	58.5	0	0
BAL062_00068	BAL062_00068	peptidase M15 family,Peptidase M15	-3.37142	4.41087	0.0113636	44	0.5	0	2.55877	7.06533	0.17284	40.5	7	0	-12.8332	9.90022	0	40.5	0	0
BAL062_00069	yjiA_1	Putative regulatory protein,Uncharacterized GTP-binding protein YjiA,putative GTP-binding protein YjiA,Ni2+-binding GTPase involved in regulation of expression and maturation of urease and hydrogenase,cobalamin biosynthesis protein CobW,CobW/HypB/UreG, nucleotide-binding domain	-0.0740439	5.03982	0.0422535	71	3	0	-0.334754	5.66643	0.123967	60.5	7.5	0	-13.3215	10.3557	0	60.5	0	0
BAL062_00070	oatA	acyltransferase,O-acetyltransferase OatA,Acyltransferase family	-0.959638	4.07786	0.032967	45.5	1.5	0	2.29485	6.39765	0.113924	39.5	4.5	0	-12.4026	9.49323	0	39.5	0	0
BAL062_00071	yvoA_1	Histidine utilization repressor,HTH-type transcriptional repressor yvoA,histidine utilization repressor,Transcriptional regulators,histidine utilization repressor,UTRA domain	0.944551	4.53597	0.038961	38.5	1.5	0	-0.212707	4.76621	0.101449	34.5	3.5	0	-12.3601	9.45281	0	34.5	0	0
BAL062_00073	hutU	urocanate hydratase,Urocanate hydratase,urocanate hydratase,urocanate hydratase,Urocanase	-1.56169	5.59543	0.0351759	99.5	3.5	0	-0.190459	6.332	0.132948	86.5	11.5	0	-13.9338	10.9164	0	86.5	0	0
BAL062_00074	hutH_1	histidine ammonia-lyase,Histidine ammonia-lyase,histidine ammonia-lyase,histidine ammonia-lyase,Phenylalanine and histidine ammonia-lyase	-1.26557	5.28672	0.0254777	78.5	2	0	0.137403	6.12524	0.148148	67.5	10	0	-0.800228	10.675	0.0148148	67.5	1	0
BAL062_00075	proY	gamma-aminobutyrate permease,Proline-specific permease ProY,putative proline-specific permease,Amino acid transporters,GABA permease,Amino acid permease	5.52728	10.1529	0.071066	98.5	7	0	0.394198	6.5138	0.170455	88	15	0	-13.8296	10.8219	0	88	0	0
BAL062_00076	hutI	imidazolonepropionase,Imidazolonepropionase,imida zolonepropionase,Cytosine deaminase and related metal-dependent hydrolases,imidazolonepropionase,Amidohydrolase family	3.19387	7.27611	0.0416667	84	3.5	0	3.24676	8.48998	0.111111	76.5	8.5	0	-2.45329	10.6723	0.00653595	76.5	0.5	0
BAL062_00077	hutG	arginase/agmatinase/formimionoglutamate hydrolase,Formimidoylglutamase,formimidoylglutamase,Arginas e/agmatinase/formimionoglutamate hydrolase, arginase family,formimidoylglutamase,Arginase family	-1.21802	4.81369	0.0471698	53	2.5	0	2.35219	7.11103	0.170455	44	7.5	0	-13.0583	10.111	0	44	0	0
BAL062_00078	BAL062_00078	signal peptide,Bacterial protein of unknown function (DUF885)	8.30382	12.4196	0.057971	69	4	0	0.430946	5.90309	0.105263	57	6	0	-13.2065	10.249	0	57	0	0
BAL062_00079	BAL062_00079	VirP protein,5'-nucleotidase,phosphoglycolate phosphatase,Predicted phosphatase,phosphoglycolate phosphatase, bacterial,haloacid dehalogenase-like hydrolase	-0.983167	3.08399	0.0408163	24.5	1	0	-0.151376	3.84055	0.0888889	22.5	2	0	-11.4009	8.53162	0	22.5	0	0
BAL062_00080	racE_1	glutamate racemase,Glutamate racemase 1,glutamate racemase,Xanthosine triphosphate pyrophosphatase,glutamate racemase,Asp/Glu/Hydantoin racemase	-1.30193	3.43211	0.04	25	1	0	-0.631378	3.91916	0.119048	21	2.5	0	-11.6277	8.75069	0	21	0	0
BAL062_00081	glmS	glmS,Glucosamine--fructose-6-phosphate aminotransferase [isomerizing],glucosamine--fructose-6-phosphate aminotransferase,Predicted phosphosugar isomerases,glutamine-fructose-6-phosphate transaminase (isomerizing),SIS domain	-4.86547	-2.77944	0	6.5	0	0	10.27	-1.81126	10	0	1	0	NA	NA	NA	0	0	0
BAL062_00082	glmU	glmU,Bifunctional protein GlmU,bifunctional N-acetylglucosamine-1-phosphate uridyltransferase/glucosamine-1-phosphate acetyltransferase,Predicted DNA-binding protein with PD1-like DNA-binding motif,UDP-N-acetylglucosamine diphosphorylase/glucosamine-1-phosphate N-acetyltransferase,Bacterial transferase hexapeptide (six repeats)	-4.52706	-2.99183	0	5.5	0	0	NA	NA	NA	0	0	0	NA	NA	NA	0	0	0
BAL062_00083	pgpA	phosphatidylglycerophosphatase A,Phosphatidylglycerophosphatase A,phosphatidylglycerophosphatase A,Phosphatidylglycerophosphatase A	-0.475796	2.73551	0.027027	18.5	0.5	0	-10.1633	2.27214	0	17	0	0	-10.1563	7.32154	0	17	0	0
BAL062_00084	thiL	Thiamin-monophosphate kinase,Thiamine-monophosphate kinase,thiamine monophosphate kinase,Selenophosphate synthetase-related proteins,thiamine-monophosphate kinase,AIR synthase related protein, N-terminal domain	-3.9129	-3.33188	0	3.5	0	0	NA	NA	NA	0	0	0	NA	NA	NA	0	0	0
BAL062_00086	ribH	6,7-dimethyl-8-ribityllumazine synthase,6,7-dimethyl-8-ribityllumazine synthase,6,7-dimethyl-8-ribityllumazine synthase,6,7-dimethyl-8-ribityllumazine synthase,6,7-dimethyl-8-ribityllumazine synthase	-2.80745	-3.77986	0	1.5	0	0	-1.59432	-3.3517	0	0.5	0	0	-1.58597	1.33529	0	0.5	0	0
BAL062_00087	ribBA	3,4-dihydroxy-2-butanone 4-phosphate synthase,Riboflavin biosynthesis protein ribBA,bifunctional 3,4-dihydroxy-2-butanone 4-phosphate synthase/GTP cyclohydrolase II-like protein,3,4-dihydroxy-2-butanone-4-phosphate synthase,3,4-dihydroxy-2-butanone 4-phosphate synthase	0.980205	5.86604	0.0756303	59.5	4.5	0	4.71632	9.60071	0.153846	58.5	9	0	-13.3575	10.3889	0	58.5	0	0
BAL062_00088	BAL062_00088	hypothetical protein	-4.25601	-3.15095	0	4.5	0	0	-2.32026	-3.20707	0	0.5	0	0	-2.32263	1.48554	0	0.5	0	0
BAL062_00089	serB	phosphoserine phosphatase SerB,Phosphoserine phosphatase,phosphoserine phosphatase,ACT domain-containing protein,phosphoserine phosphatase SerB,haloacid dehalogenase-like hydrolase	-1.70072	2.88281	0.0111111	45	0.5	0	0.00458419	4.15379	0.0659341	45.5	3	0	-11.6606	8.78256	0	45.5	0	0
BAL062_00090	BAL062_00090	hypothetical protein	-0.0855185	4.02796	0.0487805	20.5	1	0	-0.0817785	4.74082	0.128205	19.5	2.5	0	-12.2838	9.38007	0	19.5	0	0
BAL062_00091	BAL062_00091	hypothetical protein	-1.19936	4.79809	0.1	30	3	0	-1.80695	4.75964	0.0727273	27.5	2	0	-1.60262	9.8852	0.0181818	27.5	0.5	0
BAL062_00092	dtd	D-tyrosyl-tRNA(Tyr) deacylase,D-tyrosyl-tRNA(Tyr) deacylase,D-tyrosyl-tRNA(Tyr) deacylase,D-tyrosyl-tRNA(Tyr) deacylase,D-Tyr-tRNA(Tyr) deacylase	-1.78095	2.95651	0.0232558	21.5	0.5	0	-0.337789	3.69527	0.105263	19	2	0	-0.134386	8.484	0.0263158	19	0.5	0
BAL062_00093	pncB	nicotinate phosphoribosyltransferase,Nicotinate phosphoribosyltransferase 2,nicotinate phosphoribosyltransferase,nicotinate phosphoribosyltransferase,Nicotinate phosphoribosyltransferase (NAPRTase) family	2.7775	6.6759	0.0176991	56.5	1	0	0.0842133	5.5916	0.14	50	7	0	-13.0677	10.1198	0	50	0	0
BAL062_00094	rhdA	thiosulfate sulfurtransferase,Thiosulfate sulfurtransferase,bifunctional thiosulfate sulfurtransferase/phosphatidylserine decarboxylase,Rhodanese-like domain	11.0846	14.9828	0.0987654	40.5	4	0	2.31796	7.12339	0.107692	32.5	3.5	0	0.675349	10.3275	0.0615385	32.5	2	0
BAL062_00095	psd	phosphatidylserine decarboxylase,Phosphatidylserine decarboxylase proenzyme,phosphatidylserine decarboxylase,Na+/alanine symporter,phosphatidylserine decarboxylase,Phosphatidylserine decarboxylase	-4.09012	-3.23961	0	4	0	0	NA	NA	NA	0	0	0	NA	NA	NA	0	0	0
BAL062_00096	fmdA	acetamidase/formamidase,Formamidase,Acetamidase/F ormamidase family	-0.900761	4.94613	0.0504202	59.5	3	0	0.775435	6.03092	0.104762	52.5	5.5	0	-13.1372	10.1846	0	52.5	0	0
BAL062_00097	BAL062_00097	hypothetical protein	-1.11519	2.33136	0.025	20	0.5	0	-1.94984	2.75743	0.0277778	18	0.5	0	-10.5945	7.74842	0	18	0	0
BAL062_00098	BAL062_00098	accessory colonization factor AcfC,Accessory colonization factor AcfC, contains ABC-type periplasmic domain,molybdate ABC transporter, periplasmic molybdate-binding protein	-3.23715	4.28549	0.0151515	33	0.5	0	-0.417855	5.12949	0.169811	26.5	4.5	0	-12.8071	9.87565	0	26.5	0	0
BAL062_00099	BAL062_00099	Secretory lipase family protein,Predicted dienelactone hydrolase,Secretory lipase	-1.59993	4.52814	0.0178571	56	1	0	0.0460697	5.40834	0.118812	50.5	6	0	-12.9014	9.96427	0	50.5	0	0
BAL062_00102	BAL062_00102	Putative transcriptional regulator,DNA-binding transcriptional regulator EnvR,transcriptional repressor BetI	-2.43229	4.52682	0.015873	31.5	0.5	0	4.32134	8.58988	0.132075	26.5	3.5	0	-12.7293	9.80245	0	26.5	0	0
BAL062_00103	BAL062_00103	short-chain dehydrogenase,Uncharacterized oxidoreductase SAV2478,short chain dehydrogenase,Uncharacterized conserved protein,acetoin reductases,short chain dehydrogenase	-2.07603	4.77831	0.025974	38.5	1	0	-0.0513196	5.34295	0.123077	32.5	4	0	-12.879	9.9432	0	32.5	0	0
BAL062_00104	mepA	Na+-driven multidrug efflux pump,Multidrug export protein mepA,multidrug efflux protein,MATE efflux family protein,MatE	-1.93605	5.24635	0.0260417	96	2.5	0	0.97929	6.84136	0.129944	88.5	11.5	0	-13.806	10.8004	0	88.5	0	0
BAL062_00105	ybdL	Putative aminotransferase,Methionine aminotransferase,methionine aminotransferase,Alanine-alpha-ketoisovalerate (or valine-pyruvate) aminotransferase,LL-diaminopimelate aminotransferase,Aminotransferase class I and II	-0.93273	5.42603	0.0432099	81	3.5	0	1.66355	7.24268	0.134228	74.5	10	0	-13.7278	10.7291	0	74.5	0	0
BAL062_00106	BAL062_00106	Predicted membrane protein,Protein of unknown function (DUF445)	9.04728	13.6025	0.0731707	82	6	0	-0.732166	5.89544	0.0902778	72	6.5	0	-0.518421	10.8168	0.0208333	72	1.5	0
BAL062_00107	BAL062_00107	hypothetical protein	-1.2373	4.32255	0.0375	40	1.5	0	4.9852	9.15411	0.171053	38	6.5	0	-1.47053	9.76087	0.0131579	38	0.5	0
BAL062_00109	gshA	Gamma-glutamate-cysteine ligase,Glutamate--cysteine ligase,glutamate--cysteine ligase,glutamate--cysteine ligase,Glutamate-cysteine ligase	2.76326	2.22156	0.0186916	53.5	1	0	1.39324	3.785	0.0672269	59.5	4	0	-10.626	7.77905	0	59.5	0	0
BAL062_00110	dsbB	disulfide bond formation protein B,Disulfide oxidoreductase,disulfide bond formation protein B,Disulfide bond formation protein DsbB	-9.66155	1.40682	0	19	0	0	0.000504288	2.76419	0.0833333	18	1.5	0	0.919089	7.46226	0.0277778	18	0.5	0
BAL062_00111	BAL062_00111	Rhs element Vgr family protein,Uncharacterized protein conserved in bacteria,type VI secretion system Vgr family protein,Uncharacterized protein conserved in bacteria (DUF2345)	7.78226	13.9629	0.0544554	202	11	0	2.84279	9.74603	0.126374	182	23	0	-3.05101	12.1101	0.00549451	182	1	0
BAL062_00112	BAL062_00112	metalloendopeptidase-like membrane protein,Glycyl-glycine endopeptidase ALE-1 precursor,membrane-bound lytic murein transglycosylase D,Membrane-bound metallopeptidase,Peptidase family M23	9.84396	15.0522	0.0888889	90	8	0	-0.0317435	6.52088	0.132075	79.5	10.5	0	-1.2769	11.1016	0.0125786	79.5	1	0
BAL062_00113	BAL062_00113	hypothetical protein	-10.6577	2.35559	0	10.5	0	0	0.0786794	3.04568	0.166667	9	1.5	0	-10.5222	7.67792	0	9	0	0
BAL062_00114	BAL062_00114	PGAP1-like protein,PGAP1-like protein	0.116764	5.34793	0.0518519	67.5	3.5	0	0.381156	6.14206	0.138211	61.5	8.5	0	-2.28613	10.5195	0.00813008	61.5	0.5	0
BAL062_00115	BAL062_00115	putative esterase,esterase YqiA,Predicted esterase,Uncharacterised protein family (UPF0227)	-2.31832	4.41938	0.0151515	33	0.5	0	0.0726096	5.37018	0.214286	28	6	0	-12.8511	9.91705	0	28	0	0
BAL062_00116	parE	DNA topoisomerase IV subunit B,DNA topoisomerase 4 subunit B,DNA topoisomerase IV subunit B,DNA topoisomerase IV, B subunit,DNA gyrase B	-4.39303	-3.07044	0	4.5	0	0	6.30911	-2.74497	1	0.5	0.5	0	-2.3232	1.48783	0	0.5	0	0
BAL062_00117	fabG_1	short-chain dehydrogenase,3-oxoacyl-[acyl-carrier-protein] reductase FabG,3-ketoacyl-(acyl-carrier-protein) reductase,Uncharacterized conserved protein,3-hydroxybutyrate dehydrogenase,short chain dehydrogenase	-1.33766	3.99823	0.0333333	45	1.5	0	-0.610335	4.66881	0.103896	38.5	4	0	-12.4066	9.49703	0	38.5	0	0
BAL062_00118	allA	ureidoglycolate hydrolase,Ureidoglycolate hydrolase,ureidoglycolate hydrolase,Ureidoglycolate hydrolase	-2.45146	3.57396	0.0227273	22	0.5	0	-0.486491	4.04164	0.102564	19.5	2	0	-11.7183	8.83799	0	19.5	0	0
BAL062_00119	BAL062_00119	allantoicase,allantoicase,Allantoicase,allantoica se,Allantoicase repeat	-2.88935	3.96899	0.0172414	29	0.5	0	-0.891697	4.32117	0.108696	23	2.5	0	-12.1238	9.2274	0	23	0	0
BAL062_00120	BAL062_00120	Putative flavoprotein monooxygenase acting on aromatic compound,6-hydroxynicotinate 3-monooxygenase precursor,hypothetical protein,salicylate 1-monooxygenase,FAD binding domain	-0.593835	4.69147	0.0350877	57	2	0	-0.348396	5.26172	0.104762	52.5	5.5	0	-1.73631	10.0106	0.00952381	52.5	0.5	0
BAL062_00121	BAL062_00121	nucleoside-binding outer membrane protein,Nucleoside-specific channel-forming protein, Tsx	-1.38895	4.14642	0.028169	35.5	1	0	-0.727681	4.76518	0.131148	30.5	4	0	-12.5407	9.62426	0	30.5	0	0
BAL062_00122	ygfU	Xanthine/uracil permease family,Putative purine permease ygfU,uracil transporter,xanthine permease,Permease family	10.3542	13.8559	0.0588235	59.5	3.5	0	-0.79253	4.63398	0.0733945	54.5	4	0	-1.24494	9.54763	0.00917431	54.5	0.5	0
BAL062_00123	hiuH	transthyretin,5-hydroxyisourate hydrolase precursor,hydroxyisourate hydrolase,hydroxyisourate hydrolase,HIUase/Transthyretin family	-0.935128	2.16036	0.0434783	11.5	0.5	0	0.108101	3.02564	0.142857	10.5	1.5	0	-10.4925	7.64902	0	10.5	0	0
BAL062_00124	uao	OHCU decarboxylase,Uric acid degradation bifunctional protein,putative OHCU decarboxylase,Uncharacterized protein conserved in bacteria,OHCU decarboxylase,OHCU decarboxylase	-1.92644	3.09078	0.0227273	22	0.5	0	-0.0898679	3.80075	0.108108	18.5	2	0	-11.3395	8.47209	0	18.5	0	0
BAL062_00125	BAL062_00125	Putative Polysaccharide deacetylase,putative urate catabolism protein,Polysaccharide deacetylase	-1.42551	4.54041	0.0430108	46.5	2	0	-1.61658	4.85084	0.0705882	42.5	3	0	-12.8478	9.9139	0	42.5	0	0
BAL062_00126	BAL062_00126	Sigma 54 modulation protein / S30EA ribosomal protein,ribosomal subunit interface protein,Sigma 54 modulation protein / S30EA ribosomal protein	0.539704	3.03799	0.115385	13	1.5	0	-0.860211	2.78891	0.05	10	0.5	0	-10.4863	7.64332	0	10	0	0
BAL062_00127	BAL062_00127	Ankyrin repeats (3 copies)	-11.5576	3.19842	0	23.5	0	0	5.77486	8.57775	0.159091	22	3.5	0	-11.3091	8.44264	0	22	0	0
BAL062_00128	BAL062_00128	signal peptide protein	-1.82325	4.54947	0.038961	38.5	1.5	0	-1.40335	4.43085	0.0704225	35.5	2.5	0	-1.17999	9.48598	0.0140845	35.5	0.5	0
BAL062_00129	dsbD	thiol:disulfide interchange protein,Thiol:disulfide interchange protein DsbD precursor,thiol:disulfide interchange protein precursor,Thiol:disulfide interchange protein,thioredoxin,Disulphide bond corrector protein DsbC	2.88852	7.48345	0.0511364	88	4.5	0	-0.228652	6.22321	0.129032	77.5	10	0	-2.65929	10.8593	0.00645161	77.5	0.5	0
BAL062_00130	ycdT_1	diguanylate cyclase,Probable diguanylate cyclase YcdT,putative diguanylate cyclase YedQ,Response regulator containing a CheY-like receiver domain and a GGDEF domain,diguanylate cyclase (GGDEF) domain,GGDEF domain	0.521757	4.38095	0.0357143	42	1.5	0	2.28286	6.29739	0.131579	38	5	0	-1.13437	9.4426	0.0131579	38	0.5	0
BAL062_00131	est	esterase,Monoterpene epsilon-lactone hydrolase,acetyl esterase,alpha/beta hydrolase fold	-2.34888	4.37029	0.025	40	1	0	-0.0257309	5.21439	0.152778	36	5.5	0	-12.7399	9.81243	0	36	0	0
BAL062_00132	BAL062_00132	signal peptide,Uncharacterized protein conserved in bacteria,Uncharacterized protein conserved in bacteria (DUF2147)	-1.39854	2.59819	0.047619	10.5	0.5	0	0.236619	3.02905	0.166667	9	1.5	0	-10.4534	7.60998	0	9	0	0
BAL062_00133	yffB	arsenate reductase,hypothetical protein,putative reductase,Arsenate reductase and related proteins, glutaredoxin family,transcriptional regulator, Spx/MgsR family,ArsC family	-3.21141	4.19119	0.0263158	19	0.5	0	-1.12209	4.70731	0.189189	18.5	3.5	0	-0.402074	9.7328	0.0540541	18.5	1	0
BAL062_00134	crc	catabolite repression control protein,Exodeoxyribonuclease,exodeoxyribonuclease III,Uncharacterized protein conserved in bacteria,exodeoxyribonuclease III (xth),Endonuclease/Exonuclease/phosphatase family	-1.26208	3.93108	0.0350877	28.5	1	0	0.246866	4.72443	0.145833	24	3.5	0	-12.1272	9.23055	0	24	0	0
BAL062_00135	pyrE	orotate phosphoribosyltransferase,Orotate phosphoribosyltransferase,orotate phosphoribosyltransferase,orotate phosphoribosyltransferase,Phosphoribosyl transferase domain	-11.7906	3.41332	0	31.5	0	0	-11.2272	3.17314	0	27	0	0	-11.2209	8.35728	0	27	0	0
BAL062_00136	fhuA_1	ferric siderophore receptor protein,Ferric hydroxamate uptake,ferrichrome receptor precursor protein,Outer membrane receptor for monomeric catechols,TonB-dependent siderophore receptor,TonB dependent receptor	-1.22744	5.60727	0.0294118	102	3	0	-1.91934	6.00395	0.0607735	90.5	5.5	0	-14.1175	11.0823	0	90.5	0	0
BAL062_00137	BAL062_00137	putative conserved small protein,Uncharacterized conserved small protein,Domain of unknown function (DUF1737)	-9.15007	0.917488	0	7	0	0	-9.50611	1.71266	0	6.5	0	0	-9.49937	6.68167	0	6.5	0	0
BAL062_00138	gshB	glutathione synthetase,Glutathione synthetase,glutathione synthetase,Glutathione synthase/Ribosomal protein S6 modification enzyme (glutaminyl transferase),glutathione synthase,Prokaryotic glutathione synthetase, ATP-grasp domain	-1.31151	2.45213	0.0107527	46.5	0.5	0	-1.45827	3.325	0.0232558	43	1	0	-11.1611	8.29892	0	43	0	0
BAL062_00139	murG	murG,UDP-N-acetylglucosamine--N-acetylmuramyl-(pe ntapeptide) pyrophosphoryl-undecaprenol N-acetylglucosamine transferase,undecaprenyldiphospho-muramoylpentapeptide beta-N- acetylglucosaminyltransferase,Predicted glycosyl transferase,undecaprenyldiphospho-muramoylpentapeptide beta-N-acetylglucosaminyltransferase,Glycosyltransferase family 28 C-terminal domain	-4.25249	-3.15181	0	4.5	0	0	NA	NA	NA	0	0	0	NA	NA	NA	0	0	0
BAL062_00140	murC	murC,UDP-N-acetylmuramate--L-alanine ligase,UDP-N-acetylmuramate--L-alanine ligase,Folylpolyglutamate synthase,UDP-N-acetylmuramate--alanine ligase,Mur ligase middle domain	-4.95785	-2.7166	0	7	0	0	-1.59431	-3.3517	0	0.5	0	0	-1.58597	1.33529	0	0.5	0	0
BAL062_00141	ddl	ddlB,D-alanine--D-alanine ligase,D-alanine--D-alanine ligase,Glutathione synthase/Ribosomal protein S6 modification enzyme (glutaminyl transferase),D-alanine--D-alanine ligase,D-ala D-ala ligase C-terminus	-3.9101	-3.33247	0	3	0	0	NA	NA	NA	0	0	0	NA	NA	NA	0	0	0
BAL062_00142	ftsQ	ftsQ,Cell division protein FtsQ,cell division protein FtsQ,Cell division protein FtsQ	-1.58956	-4.06851	0	0.5	0	0	NA	NA	NA	0	0	0	NA	NA	NA	0	0	0
BAL062_00143	ftsA	cell division protein,Cell division protein FtsA,cell division protein FtsA,Ethanolamine utilization protein, possible chaperonin,cell division protein FtsA,Cell division protein FtsA	-3.91431	-3.33158	0	3.5	0	0	7.10381	-2.88042	1	0.5	0.5	0	-1.58596	1.33529	0	0.5	0	0
BAL062_00144	ftsZ	cell division protein FtsZ,Cell division protein FtsZ,cell division protein FtsZ,Cell division GTPase,cell division protein FtsZ,Tubulin/FtsZ family, GTPase domain	-4.08884	-3.2399	0	4	0	0	-2.32778	-3.20317	0	1	0	0	-2.32293	1.48669	0	1	0	0
BAL062_00145	lpxC	UDP-3-O-[3-hydroxymyristoyl] N-acetylglucosamine deacetylase,UDP-3-O-[3-hydroxymyristoyl] N-acetylglucosamine deacetylase,UDP-3-O-[3-hydroxymyristoyl] N-acetylglucosamine deacetylase,UDP-3-O-[3-hydroxymyristoyl] N-acetylglucosamine deacetylase,UDP-3-O-acyl N-acetylglycosamine deacetylase	5.79568	-3.29639	0.2	2.5	0.5	0	NA	NA	NA	0	0	0	NA	NA	NA	0	0	0
BAL062_00146	BAL062_00146	hypothetical protein	-11.2108	2.87582	0	9.5	0	0	0.35472	4.16421	0.3125	8	2.5	0	-11.523	8.64972	0	8	0	0
BAL062_00147	lytM_2	EsvJ,Glycyl-glycine endopeptidase lytM precursor,putative peptidase,Membrane-bound metallopeptidase,Peptidase family M23	9.42271	13.5316	0.09375	64	6	0	-1.14563	5.17767	0.0353982	56.5	2	0	-1.90078	10.1638	0.00884956	56.5	0.5	0
BAL062_00148	aceE	aceE,Pyruvate dehydrogenase E1 component,pyruvate dehydrogenase subunit E1,Pyruvate dehydrogenase complex, dehydrogenase (E1) component,pyruvate dehydrogenase (acetyl-transferring), homodimeric type,Transketolase, thiamine diphosphate binding domain	-1.65279	5.36355	0.0149254	134	2	0	-0.296492	5.39722	0.0362903	124	4.5	0	-13.0347	10.089	0	124	0	0
BAL062_00149	BAL062_00149	Pyruvate/2-oxoglutarate dehydrogenase complex, dihydrolipoamide acyltransferase (E2) component-related enzyme,Dihydrolipoyllysine-residue acetyltransferase component of pyruvate dehydrogenase complex,dihydrolipoamide acetyltransferase,Acetyl/propionyl-CoA carboxylase, alpha subunit,dihydrolipoyllysine-residue acetyltransferase,2-oxoacid dehydrogenases acyltransferase (catalytic domain)	3.37822	7.87366	0.00847458	118	1	0	-1.97173	4.88794	0.0197044	101.5	2	0	-12.9481	10.008	0	101.5	0	0
BAL062_00150	BAL062_00150	hypothetical protein	0.99823	3.13223	0.133333	15	2	0	-0.663998	3.64928	0.137931	14.5	2	0	-11.3518	8.48406	0	14.5	0	0
BAL062_00151	BAL062_00151	Uncharacterized protein family UPF0016	-11.4167	3.06771	0	18	0	0	8.75891	11.6648	0.15625	16	2.5	0	-11.4209	8.55082	0	16	0	0
BAL062_00152	fhuA_2	TonB-dependent receptor protein,Ferric hydroxamate uptake,ferrichrome outer membrane transporter,Outer membrane receptor for monomeric catechols,TonB-dependent siderophore receptor,TonB dependent receptor	-0.773946	5.86047	0.0541872	101.5	5.5	0	2.5151	8.24187	0.136095	84.5	11.5	0	-2.84346	11.0252	0.00591716	84.5	0.5	0
BAL062_00153	BAL062_00153	flavoprotein,Metallo-beta-lactamase superfamily	-0.0340572	3.90224	0.0634921	31.5	2	0	-0.412501	4.39933	0.113208	26.5	3	0	-0.882728	9.20301	0.0188679	26.5	0.5	0
BAL062_00154	BAL062_00154	Putative ferredoxin,Flagellin N-methylase	-2.00482	4.06444	0.0307692	32.5	1	0	0.53238	4.97589	0.157895	28.5	4.5	0	-12.2383	9.33676	0	28.5	0	0
BAL062_00155	guaB_1	IMP dehydrogenase,Inosine-5'-monophosphate dehydrogenase,inosine 5'-monophosphate dehydrogenase,Predicted signal-transduction protein containing cAMP-binding and CBS domains,inosine-5'-monophosphate dehydrogenase,IMP dehydrogenase / GMP reductase domain	-2.81209	-3.77921	0	1.5	0	0	NA	NA	NA	0	0	0	NA	NA	NA	0	0	0
BAL062_00156	glmM	phosphoglucosamine mutase,Phosphoglucosamine mutase,phosphoglucosamine mutase,Predicted glutamine amidotransferase,phosphoglucosamine mutase,Phosphoglucomutase/phosphomannomutase, alpha/beta/alpha domain I	5.09901	-2.95549	0.111111	4.5	0.5	0	NA	NA	NA	0	0	0	NA	NA	NA	0	0	0
BAL062_00157	pdxH	pyridoxamine 5'-phosphate oxidase (acts also on pyridoxine phosphate and pyridoxine),Pyridoxine/pyridoxamine 5'-phosphate oxidase,pyridoxamine 5'-phosphate oxidase,Pyridoxamine-phosphate oxidase,pyridoxamine 5'-phosphate oxidase,Pyridoxamine 5'-phosphate oxidase	-3.4641	-3.53842	0	2.5	0	0	NA	NA	NA	0	0	0	NA	NA	NA	0	0	0
BAL062_00158	recJ	SsDNA exonuclease,Single-stranded-DNA-specific exonuclease recJ,ssDNA exonuclease RecJ,Uncharacterized protein conserved in bacteria,single-stranded-DNA-specific exonuclease RecJ,DHH family	-1.34143	5.22601	0.035	100	3.5	0	2.31999	7.6734	0.0546448	91.5	5	0	-2.44512	10.6648	0.00546448	91.5	0.5	0
BAL062_00159	BAL062_00159	omp25	8.40337	13.2878	0.112245	49	5.5	0	1.78131	7.20835	0.194444	36	7	0	-2.42452	10.646	0.0138889	36	0.5	0
BAL062_00160	prfB	peptide chain release factor 2,Peptide chain release factor 2,peptide chain release factor 2,peptide chain release factor 2,RF-1 domain	-4.09397	-3.23873	0	4	0	0	-2.32027	-3.20707	0	0.5	0	0	-2.32264	1.48554	0	0.5	0	0
BAL062_00161	BAL062_00161	hypothetical protein	-8.33042	0.137658	0	6.5	0	0	-8.50384	0.849526	0	5	0	0	-8.49733	5.71424	0	5	0	0
BAL062_00162	BAL062_00162	Putative transcriptional regulator,Helix-turn-helix domain	-1.15037	3.23629	0.0454545	22	1	0	0.528315	4.23024	0.0857143	17.5	1.5	0	-0.328214	8.67102	0.0285714	17.5	0.5	0
BAL062_00163	nemA	Xenobiotic reductase,N-ethylmaleimide reductase,N-ethylmaleimide reductase,mycofactocin system FadH/OYE family oxidoreductase 2,NADH:flavin oxidoreductase / NADH oxidase family	-1.30726	5.2365	0.0359712	69.5	2.5	0	-0.644208	5.86274	0.0983607	61	6	0	-13.6372	10.6463	0	61	0	0
BAL062_00164	waaA	3-deoxy-D-manno-2-octulosonate transferase,3-deoxy-D-manno-octulosonic-acid transferase,3-deoxy-D-manno-octulosonic-acid transferase,Uncharacterized protein conserved in bacteria,3-Deoxy-D-manno-octulosonic-acid transferase (kdotransferase)	-4.25366	-3.15153	0	4.5	0	0	-1.5943	-3.3517	0	0.5	0	0	-1.58596	1.33529	0	0.5	0	0
BAL062_00165	rsmE_1	rsmE,Ribosomal RNA small subunit methyltransferase E,16S ribosomal RNA methyltransferase RsmE,RNA methyltransferase, RsmE family,RNA methyltransferase	-1.12792	4.82386	0.0519481	38.5	2	0	-0.832046	5.38476	0.140845	35.5	5	0	-13.2094	10.2517	0	35.5	0	0
BAL062_00166	mscS_1	small-conductance mechanosensitive channel,Small-conductance mechanosensitive channel,mechanosensitive channel MscS,Mechanosensitive ion channel	-1.70253	4.31647	0.0196078	51	1	0	-0.481617	5.00438	0.0652174	46	3	0	-1.52544	9.81264	0.0108696	46	0.5	0
BAL062_00168	acsA_1	acetyl-CoA synthetase,Acetyl-coenzyme A synthetase,acetyl-CoA synthetase,Uncharacterized protein conserved in bacteria,acetate--CoA ligase,AMP-binding enzyme	-1.94618	6.06877	0.0336134	119	4	0	3.42021	9.53528	0.143519	108	15.5	0	-3.32797	11.4565	0.00462963	108	0.5	0
BAL062_00169	BAL062_00169	Putative isochorismatase,nicotinamidase/pyrazinamidase,pyrimidine utilization protein B,Isochorismatase family	0.296771	2.45325	0.0487805	20.5	1	0	0.544638	3.5529	0.121212	16.5	2	0	0.336595	8.02785	0.030303	16.5	0.5	0
BAL062_00170	lrpB	putative AsnC family alanine catabolic operon regulator,HTH-type transcriptional regulator lrpC,leucine-responsive transcriptional regulator	-11.9969	3.6022	0	20.5	0	0	-3.35555	3.90751	0.0243902	20.5	0.5	0	-12.0035	9.11206	0	20.5	0	0
BAL062_00171	BAL062_00171	mutator family transposase,Transposase and inactivated derivatives,Transposase, Mutator family	-1.58992	4.95322	0.042735	58.5	2.5	0	-0.137596	5.74671	0.135922	51.5	7	0	-2.14179	10.3868	0.00970874	51.5	0.5	0
BAL062_00172	ssuD_1	sulfonate monooxygenase (MsuD),Alkanesulfonate monooxygenase,alkanesulfonate monooxygenase,dimethyl sulfone monooxygenase SfnG,Luciferase-like monooxygenase	-1.5967	4.22571	0.0306122	49	1.5	0	-0.613099	4.86204	0.102273	44	4.5	0	-12.6016	9.68187	0	44	0	0
BAL062_00173	ssuE	FMN reductase,FMN reductase (NADPH),NAD(P)H-dependent FMN reductase,Predicted flavoprotein,FMN reductase,NADPH-dependent FMN reductase	-2.08895	3.24208	0.0166667	30	0.5	0	-0.190235	4.11511	0.104167	24	2.5	0	-11.69	8.8109	0	24	0	0
BAL062_00174	yhjB	two-component response regulator,Putative HTH-type transcriptional regulator yhjB,transcriptional regulator NarL,Response regulator,nitrogen regulation protein NR(I),Response regulator receiver domain	-2.41626	4.36257	0.0322581	31	1	0	-0.686965	4.92738	0.1	30	3	0	-12.6906	9.766	0	30	0	0
BAL062_00176	rpfC	Sensor protein,Sensory/regulatory protein RpfC,aerobic respiration control sensor protein ArcB,Predicted periplasmic ligand-binding sensor domain,TMAO reductase sytem sensor TorS,PAS fold	3.70629	9.46574	0.0475059	210.5	10	0	0.868852	7.85522	0.105541	189.5	20	0	5.9589	16.9564	0.0105541	189.5	2	0
BAL062_00177	yjcH_1	Inner membrane protein yjcH,Protein of unknown function, DUF485	-1.76951	2.87966	0.030303	16.5	0.5	0	-0.842583	3.30934	0.1	15	1.5	0	-11.0414	8.18288	0	15	0	0
BAL062_00178	actP_1	acetate permease,Acetate transporter ActP,acetate permease,Predicted symporter,cation/acetate symporter ActP,Sodium:solute symporter family	-1.45208	5.23874	0.020202	99	2	0	1.06788	6.75886	0.0693642	86.5	6	0	-2.48744	10.7034	0.00578035	86.5	0.5	0
BAL062_00179	BAL062_00179	Ion channel	-1.30895	3.4385	0.0307692	32.5	1	0	2.35166	5.91723	0.12069	29	3.5	0	-11.9123	9.02487	0	29	0	0
BAL062_00180	betP_1	Putative high affinity choline transport protein,Glycine betaine transporter BetP,choline transport protein BetT,Dephospho-CoA kinase,transporter, betaine/carnitine/choline transporter (BCCT) family,BCCT family transporter	-1.66995	6.27991	0.0346154	130	4.5	0	-0.130278	7.0649	0.141631	116.5	16.5	0	-3.45923	11.5721	0.00429184	116.5	0.5	0
BAL062_00181	BAL062_00181	34 kDa Outer Membrane Protein	-2.92706	4.00262	0.0105263	47.5	0.5	0	-3.63463	4.1759	0.0125	40	0.5	0	-12.3145	9.40936	0	40	0	0
BAL062_00182	pleD_1	diguanylate cyclase,Stalked cell differentiation-controlling protein,response regulator PleD,Response regulator containing a CheY-like receiver domain and a GGDEF domain,diguanylate cyclase (GGDEF) domain,GGDEF domain	-1.77355	5.05752	0.0298507	67	2	0	-0.373267	5.81969	0.0806452	62	5	0	-13.4927	10.5136	0	62	0	0
BAL062_00183	BAL062_00183	KAP family P-loop domain-containing protein,Predicted ATPase (AAA+ superfamily),KAP family P-loop domain	-2.64668	3.75117	0.016129	31	0.5	0	8.22843	11.9082	0.15873	31.5	5	0	-1.0139	9.32803	0.015873	31.5	0.5	0
BAL062_00184	uvrA	excinuclease ABC subunit A,Excinuclease ABC subunit A,excinuclease ABC subunit A,Predicted ABC-type transport system involved in lysophospholipase L1 biosynthesis, ATPase component,excinuclease ABC subunit A,ABC transporter	-1.50602	6.9435	0.0347826	172.5	6	0	0.385177	7.9103	0.171141	149	25.5	0	-2.44961	12.1193	0.0100671	149	1.5	0
BAL062_00185	nemR_1	Putative transcriptional regulator,HTH-type transcriptional repressor nemR,transcriptional regulator BetI,transcriptional repressor BetI,Bacterial regulatory proteins, tetR family	2.40468	5.27352	0.0166667	30	0.5	0	-0.734295	4.70343	0.0384615	26	1	0	-1.29874	9.59859	0.0192308	26	0.5	0
BAL062_00186	qorA_1	NADPH:quinone reductase,Quinone oxidoreductase 1,quinone oxidoreductase, NADPH-dependent,putative NAD(P)H quinone oxidoreductase, PIG3 family,Zinc-binding dehydrogenase	-0.168111	5.19112	0.0661765	68	4.5	0	0.447864	5.89252	0.152542	59	9	0	-13.1832	10.2274	0	59	0	0
BAL062_00187	BAL062_00187	Predicted membrane protein,Protein of unknown function (DUF1304)	-2.014	3.17262	0.0333333	15	0.5	0	0.324284	3.94436	0.16	12.5	2	0	-11.3249	8.45802	0	12.5	0	0
BAL062_00188	ydgC	Membrane protein glpM,Inner membrane protein ydgC,hypothetical protein,Uncharacterized membrane protein required for alginate biosynthesis,GlpM protein	0.0331439	3.1894	0.114286	17.5	2	0	-0.541041	3.53608	0.1	15	1.5	0	-11.2051	8.34172	0	15	0	0
BAL062_00189	tenA	Putative transcriptional activator,Thiaminase-2,multifunctional hydroxymethylpyrimidine phosphokinase/4-amino-5-aminomethyl-2-methylpyrimidine hydrolase,TENA/THI-4/PQQC family	0.0994553	4.4562	0.027027	37	1	0	-0.453752	5.06304	0.112676	35.5	4	0	-12.7508	9.82269	0	35.5	0	0
BAL062_00190	BAL062_00190	Putative integral membrane protein,hypothetical protein,integral membrane protein, YkoY family,Protein of unknown function (DUF475)	10.6636	14.7686	0.104762	52.5	5.5	0	0.158298	5.63704	0.181818	44	8	0	-13.0774	10.1289	0	44	0	0
BAL062_00191	yajR	MFS family transporter,Inner membrane transport protein yajR,bicyclomycin/multidrug efflux system,Arabinose efflux permease,multidrug resistance protein,Major Facilitator Superfamily	-0.744511	3.57354	0.0294118	51	1.5	0	2.43047	5.56896	0.0594059	50.5	3	0	-11.5234	8.64987	0	50.5	0	0
BAL062_00192	ssb_1	ssDNA-binding protein controls activity of RecBCD nuclease,Helix-destabilizing protein,single-stranded DNA-binding protein,single-stranded DNA-binding protein,Single-strand binding protein family	-3.17561	-3.65363	0	2	0	0	-1.58525	-3.35588	0	0.5	0	0	-1.58562	1.33412	0	0.5	0	0
BAL062_00193	BAL062_00193	Putative inner membrane protein,Predicted membrane protein,Branched-chain amino acid transport protein (AzlD)	-11.5609	3.20142	0	19	0	0	-0.795824	3.69261	0.0909091	16.5	1.5	0	-11.438	8.56728	0	16.5	0	0
BAL062_00194	BAL062_00194	putative branched-chain amino acid permease (azaleucine resistance),azaleucine resistance protein AzlC,AzlC protein	-12.2845	3.86344	0	31.5	0	0	4.01391	7.74343	0.157895	28.5	4.5	0	-1.01515	9.32924	0.0175439	28.5	0.5	0
BAL062_00195	sinR	transcriptional regulator,HTH-type transcriptional regulator sinR,anaerobic benzoate catabolism transcriptional regulator,transcriptional regulator, y4mF family,Helix-turn-helix	-2.44204	3.49896	0.0181818	27.5	0.5	0	-0.634956	3.92165	0.0652174	23	1.5	0	-11.6313	8.75415	0	23	0	0
BAL062_00196	gabP_1	gabP,Gamma-aminobutyrate permease,gamma-aminobutyrate transporter,Amino acid transporters,GABA permease,Amino acid permease	4.43073	8.7023	0.0246914	81	2	0	-0.0889092	6.06733	0.137931	72.5	10	0	-1.43725	10.6896	0.0137931	72.5	1	0
BAL062_00197	gabR_1	Putative transcriptional regulator,HTH-type transcriptional regulatory protein gabR,transcriptional regulatory protein PtsJ,Transcriptional regulators,histidinol-phosphate transaminase,Aminotransferase class I and II	-1.60801	5.2743	0.0274725	91	2.5	0	0.189948	6.23538	0.131737	83.5	11	0	-13.6589	10.6662	0	83.5	0	0
BAL062_00198	gabT	4-aminobutyrate aminotransferase,4-aminobutyrate aminotransferase PuuE,4-aminobutyrate aminotransferase,4-aminobutyrate aminotransferase and related aminotransferases,4-aminobutyrate transaminase,Aminotransferase class-III	-1.70159	5.15276	0.0296296	67.5	2	0	2.30042	7.37627	0.132231	60.5	8	0	-13.3507	10.3826	0	60.5	0	0
BAL062_00199	gabD_1	gabD,Succinate-semialdehyde dehydrogenase [NADP(+)] GabD,succinate-semialdehyde dehydrogenase I,Delta 1-pyrroline-5-carboxylate dehydrogenase,succinate-semialdehyde dehydrogenase,Aldehyde dehydrogenase family	-1.37785	5.217	0.0292398	85.5	2.5	0	-0.987645	5.66586	0.0617284	81	5	0	-2.36451	10.5912	0.00617284	81	0.5	0
BAL062_00200	dmlR_2	Putative transcriptional regulator,D-malate degradation protein R,LysR family transcriptional regulator,ABC-type uncharacterized transport system, periplasmic component,putative choline sulfate-utilization transcription factor,LysR substrate binding domain	-1.12936	3.21755	0.0392157	25.5	1	0	-0.397245	3.78368	0.097561	20.5	2	0	-11.4178	8.54781	0	20.5	0	0
BAL062_00201	ycaC_1	Hydrolase,hypothetical protein,nicotinamidase/pyrazinamidase,Isochorismatase family	-0.833565	4.22288	0.0483871	31	1.5	0	-0.988007	4.92531	0.133333	30	4	0	-12.7834	9.8534	0	30	0	0
BAL062_00202	yhhW_1	Pirin-like protein,Quercetin 2,3-dioxygenase,Pirin	8.17789	11.679	0.0808081	49.5	4	0	5.94838	10.4369	0.117021	47	5.5	0	-12.9873	10.0447	0	47	0	0
BAL062_00204	BAL062_00204	methyltransferase,Predicted O-methyltransferase,Mycolic acid cyclopropane synthetase	-1.15712	3.83778	0.0344828	29	1	0	0.377536	4.58092	0.0869565	23	2	0	-11.9286	9.04053	0	23	0	0
BAL062_00205	BAL062_00205	Glutathione-dependent formaldehyde-activating GFA,Uncharacterized conserved protein,Glutathione-dependent formaldehyde-activating enzyme	-2.11897	4.67303	0.0731707	20.5	1.5	0	2.59667	7.1714	0.111111	18	2	0	-12.9012	9.96404	0	18	0	0
BAL062_00206	BAL062_00206	hypothetical protein	0.0499824	1.15968	0.1	5	0.5	0	0.570179	1.78619	0.125	4	0.5	0	-9.13828	6.33107	0	4	0	0
BAL062_00208	ynfM_1	MFS family transporter,Inner membrane transport protein ynfM,putative 3-hydroxyphenylpropionic transporter MhpT,Argininosuccinate lyase,MFS transporter, aromatic acid:H+ symporter (AAHS) family,Major Facilitator Superfamily	-1.51156	4.88648	0.0328947	76	2.5	0	2.58216	7.60133	0.142857	70	10	0	-13.3362	10.3693	0	70	0	0
BAL062_00209	hcaR_1	transcriptional regulator,Hca operon transcriptional activator,DNA-binding transcriptional activator XapR,aminoethylphosphonate catabolism associated LysR family transcriptional regulator,LysR substrate binding domain	-1.32015	5.3975	0.0530973	56.5	3	0	-0.155686	6.19197	0.168317	50.5	8.5	0	-13.7774	10.7744	0	50.5	0	0
BAL062_00210	BAL062_00210	DMT family permease,Predicted permease, DMT superfamily,carboxylate/amino acid/amine transporter,EamA-like transporter family	-0.551288	4.22006	0.0289855	34.5	1	0	0.844983	5.50349	0.0508475	29.5	1.5	0	-1.39214	9.68694	0.0169492	29.5	0.5	0
BAL062_00211	BAL062_00211	putative signal peptide-containing protein	-3.24784	4.29548	0.0151515	33	0.5	0	-1.45382	4.7285	0.0833333	30	2.5	0	-12.6854	9.76109	0	30	0	0
BAL062_00212	BAL062_00212	putative signal peptide-containing protein	-12.7	4.23641	0	20	0	0	-0.217315	5.03607	0.216216	18.5	4	0	-12.635	9.71348	0	18.5	0	0
BAL062_00213	iolS	oxidoreductase,hypothetical protein,putative oxidoreductase,Predicted oxidoreductase,voltage-dependent potassium channel beta subunit,Aldo/keto reductase family	11.8028	15.2958	0.0909091	55	5	0	-0.143196	5.35828	0.142857	49	7	0	0.244104	10.1217	0.0204082	49	1	0
BAL062_00214	adaA	AraC family transcriptional regulator,Methylphosphotriester-DNA--protein-cysteine S-methyltransferase,DNA-binding transcriptional regulator AraC,Adenosine deaminase,4-hydroxyphenylacetate catabolism regulatory protein HpaA,Helix-turn-helix domain	-1.94818	4.07656	0.0298507	33.5	1	0	2.50717	6.65563	0.190476	31.5	6	0	-12.4759	9.56284	0	31.5	0	0
BAL062_00217	BAL062_00217	putative transcriptional regulator,probable dihydroxyacetone kinase regulator,Bacterial regulatory proteins, tetR family	-0.706136	2.88433	0.0526316	19	1	0	0.334176	3.99611	0.105263	19	2	0	-11.3676	8.49912	0	19	0	0
BAL062_00218	hcpC_1	Sel1 repeat protein,Putative beta-lactamase hcpC precursor,Sel1 repeat	-1.81985	2.9265	0.027027	18.5	0.5	0	-2.50086	3.24302	0.0294118	17	0.5	0	-11.1842	8.3217	0	17	0	0
BAL062_00219	BAL062_00219	hypothetical protein	-0.721503	2.84165	0.0454545	11	0.5	0	-1.29295	3.15766	0.1	10	1	0	-10.9566	8.10014	0	10	0	0
BAL062_00220	BAL062_00220	hypothetical protein	10.6413	13.8972	0.115942	34.5	4	0	-1.19997	4.51996	0.0666667	30	2	0	-1.23168	9.535	0.0166667	30	0.5	0
BAL062_00221	hxlR_1	Putative HTH-type transcriptional regulator,HTH-type transcriptional activator hxlR,HxlR-like helix-turn-helix	-0.688813	1.92683	0.117647	8.5	1	0	-2.06253	2.88842	0.0714286	7	0.5	0	-10.7462	7.89586	0	7	0	0
BAL062_00222	ywrO	Putative NADPH oxidoreductase,General stress protein 14,glutathione-regulated potassium-efflux system ancillary protein KefG,Putative NADPH-quinone reductase (modulator of drug activity B),Flavodoxin-like fold	-1.61309	3.77861	0.0338983	29.5	1	0	5.00381	8.59351	0.188679	26.5	5	0	-12.0771	9.18283	0	26.5	0	0
BAL062_00223	BAL062_00223	hypothetical protein	-12.4928	4.05112	0	38.5	0	0	0.0606239	5.07516	0.125	36	4.5	0	-1.37872	9.67418	0.0138889	36	0.5	0
BAL062_00224	BAL062_00224	hypothetical protein	1.25434	2.34834	0.190476	10.5	2	0	0.0868567	3.10267	0.222222	9	2	0	-10.5782	7.73137	0	9	0	0
BAL062_00226	BAL062_00226	putative potassium transport system protein kup,potassium transport protein Kup,Uroporphyrinogen-III decarboxylase,potassium uptake protein,K+ potassium transporter	2.93871	0.883392	0.0379747	39.5	1.5	0	-9.70029	1.87845	0	46	0	0	-9.69584	6.87092	0	46	0	0
BAL062_00228	nucA	Putative DNA/RNA non-specific endonuclease G protein,Nuclease precursor,DNA/RNA non-specific endonuclease	-0.693925	4.77471	0.0537634	46.5	2.5	0	-0.804341	5.43255	0.119048	42	5	0	-2.07567	10.3199	0.0119048	42	0.5	0
BAL062_00229	eamB_1	Transporter LysE family,Cysteine/O-acetylserine efflux protein,leucine export protein LeuE,homoserine/Threonine efflux protein,LysE type translocator	0.527713	3.52325	0.1	20	2	0	-0.532431	4.11429	0.108108	18.5	2	0	-11.8012	8.91776	0	18.5	0	0
BAL062_00231	aqpZ2	aqpZ,Aquaporin Z 2,aquaporin Z,MIP family channel proteins,Major intrinsic protein	11.3453	15.5273	0.11	50	5.5	0	3.21172	8.4446	0.16129	46.5	7.5	0	-2.4465	10.6598	0.0107527	46.5	0.5	0
BAL062_00232	BAL062_00232	AraC-type DNA-binding domain-containing protein,DNA-binding transcriptional activator FeaR,Adenosine deaminase,YSIRK-targeted surface antigen transcriptional regulator,Arabinose-binding domain of AraC transcription regulator, N-term	0.0982666	5.19095	0.0492958	71	3.5	0	0.30401	5.99306	0.134921	63	8.5	0	-1.17418	10.4499	0.015873	63	1	0
BAL062_00233	BAL062_00233	hypothetical protein	-0.268195	4.68249	0.0465116	43	2	0	-0.710706	5.24241	0.0909091	38.5	3.5	0	-13.0273	10.0821	0	38.5	0	0
BAL062_00234	hisF	imidazole glycerol phosphate synthase subunit HisF,Imidazole glycerol phosphate synthase subunit HisF,imidazole glycerol phosphate synthase subunit HisF,Imidazoleglycerol-phosphate synthase,imidazoleglycerol phosphate synthase, cyclase subunit,Histidine biosynthesis protein	7.71052	11.1131	0.0888889	45	4	0	-0.454813	4.93416	0.0722892	41.5	3	0	-12.6191	9.69843	0	41.5	0	0
BAL062_00235	thrB	homoserine kinase,Homoserine kinase,homoserine kinase,homoserine kinase,Phosphotransferase enzyme family	-1.40649	4.16234	0.0215054	46.5	1	0	2.59616	6.56322	0.144578	41.5	6	0	-12.3148	9.40974	0	41.5	0	0
BAL062_00236	BAL062_00236	Putative cold shock protein,Protein of unknown function (DUF1294)	-1.84696	3.92385	0.0384615	26	1	0	0.228305	4.70662	0.139535	21.5	3	0	-12.1204	9.22421	0	21.5	0	0
BAL062_00237	BAL062_00237	transmembrane protein,Predicted membrane protein	-1.39681	3.58327	0.0434783	23	1	0	0.188673	4.31762	0.162791	21.5	3.5	0	-11.7546	8.87302	0	21.5	0	0
BAL062_00238	BAL062_00238	putative enzyme involved in biosynthesis of extracellular polysaccharides,Antibiotic biosynthesis monooxygenase	-10.8308	2.51905	0	11	0	0	0.059368	3.37162	0.166667	9	1.5	0	0.324276	8.03987	0.0555556	9	0.5	0
BAL062_00239	BAL062_00239	DMT family permease,putative DMT superfamily transporter inner membrane protein,carboxylate/amino acid/amine transporter,EamA-like transporter family	-2.0155	4.51887	0.032967	45.5	1.5	0	-0.503598	5.12527	0.115385	39	4.5	0	-12.8375	9.90425	0	39	0	0
BAL062_00241	hisA	1-(5-phosphoribosyl)-5-[(5- phosphoribosylamino)methylideneamino] imidazole-4-carboxamide isomerase,1-(5-phosphoribosyl)-5-[(5-phosphoribosylamino)me thylideneamino] imidazole-4-carboxamide isomerase,1-(5-phosphoribosyl)-5-[(5-phosphoribosylamino)me thylideneamino] imidazole-4-carboxamide isomerase,Phosphoribosylformimino-5-aminoimidazole carboxamide ribonucleotide (ProFAR) isomerase,1-(5-phospho…	-2.76036	3.85303	0.0123457	40.5	0.5	0	-0.374848	4.55061	0.0933333	37.5	3.5	0	-12.2033	9.3033	0	37.5	0	0
BAL062_00242	BAL062_00242	Exonuclease putative,DNA polymerase I,Ribonuclease D,ribonuclease D,3'-5' exonuclease	-11.4866	3.13265	0	27	0	0	0.296314	4.10758	0.142857	21	3	0	-11.4999	8.62729	0	21	0	0
BAL062_00243	yhaI_2	Inner membrane protein yhaI,Predicted membrane protein,Protein of unknown function (DUF805)	9.38384	12.7076	0.0615385	32.5	2	0	0.318616	5.05307	0.145455	27.5	4	0	-12.4206	9.51028	0	27.5	0	0
BAL062_00244	hisH1	hisH,Imidazole glycerol phosphate synthase subunit HisH 1,imidazole glycerol phosphate synthase subunit HisH,Imidazoleglycerol-phosphate synthase,imidazole glycerol phosphate synthase, glutamine amidotransferase subunit,Glutamine amidotransferase class-I	7.9964	10.8006	0.05	30	1.5	0	0.547119	4.7768	0.157895	28.5	4.5	0	-12.0332	9.14062	0	28.5	0	0
BAL062_00245	hisB	imidazoleglycerol-phosphate dehydratase,Histidine biosynthesis bifunctional protein hisB,imidazoleglycerol-phosphate dehydratase,Imidazoleglycerol-phosphate dehydratase,Imidazoleglycerol-phosphate dehydratase	-0.661246	5.18062	0.105263	38	4	0	-0.904565	5.31365	0.134328	33.5	4.5	0	-1.97671	10.2343	0.0149254	33.5	0.5	0
BAL062_00246	BAL062_00246	acetyltransferase (GNAT) family protein	-10.106	1.83128	0	8	0	0	0.873743	2.9408	0.333333	6	2	0	-10.124	7.28892	0	6	0	0
BAL062_00249	ypeA	Putative acyltransferase,Acetyltransferase YpeA,putative acetyltransferase,Predicted acetyltransferase,ribosomal-protein-alanine acetyltransferase,Acetyltransferase (GNAT) family	-0.618223	1.8593	0.0454545	11	0.5	0	0.0908577	2.74211	0.117647	8.5	1	0	-10.2146	7.3786	0	8.5	0	0
BAL062_00250	scpC	acetyl-CoA hydrolase/transferase,Propionyl-CoA:succinate CoA transferase,Acyl CoA:acetate/3-ketoacid CoA transferase,succinate CoA transferase,Acetyl-CoA hydrolase/transferase N-terminal domain	9.08313	13.6066	0.0486486	92.5	4.5	0	-0.543218	5.94974	0.0848485	82.5	7	0	-2.507	10.7212	0.00606061	82.5	0.5	0
BAL062_00251	envZ	two-component system sensory histidine kinase,Osmolarity sensor protein EnvZ,osmolarity sensor protein,Signal transduction histidine kinase regulating C4-dicarboxylate transport system,heavy metal sensor kinase,Histidine kinase-, DNA gyrase B-, and HSP90-like ATPase	-9.98256	1.71348	0	10.5	0	0	-1.0629	2.08452	0.1	5	0.5	0	-9.74791	6.9235	0	5	0	0
BAL062_00252	ompR	osmolarity response regulator,Transcriptional regulatory protein OmpR,osmolarity response regulator,Response regulator of citrate/malate metabolism,phosphate regulon transcriptional regulatory protein PhoB,Response regulator receiver domain	-2.32527	-3.91678	0	1	0	0	-1.5943	-3.3517	0	0.5	0	0	-1.58596	1.33529	0	0.5	0	0
BAL062_00253	yhgF	RNA binding S1 domain-containing protein,hypothetical protein,30S ribosomal protein S1,ribosomal protein S1,Tex-like protein N-terminal domain	8.69688	13.7038	0.0454545	121	5.5	0	-0.591644	6.40657	0.114679	109	12.5	0	-0.668244	11.258	0.0183486	109	2	0
BAL062_00254	ychM_1	sulfate permease,Putative sulfate transporter ychM,carbonic anhydrase,Carbonic anhydrase,sulfate permease,Sulfate transporter family	-2.71586	5.25687	0.0140187	107	1.5	0	0.0820074	6.32759	0.107843	102	11	0	-2.62125	10.8249	0.00490196	102	0.5	0
BAL062_00255	acr1_1	Fatty acyl-CoA reductase,Fatty acyl-CoA reductase,short chain dehydrogenase,Uncharacterized conserved protein,3-hydroxybutyrate dehydrogenase,short chain dehydrogenase	6.07403	11.3566	0.0875	40	3.5	0	0.675092	6.4821	0.206897	29	6	0	-0.867222	10.7355	0.0517241	29	1.5	0
BAL062_00256	metY	homocysteine synthase,Methionine gamma-lyase,O-acetylhomoserine aminocarboxypropyltransferase,Protoheme ferro-lyase (ferrochelatase),O-acetylhomoserine aminocarboxypropyltransferase/cysteine synthase,Cys/Met metabolism PLP-dependent enzyme	3.94863	8.63587	0.0612245	73.5	4.5	0	4.35314	9.79858	0.157895	66.5	10.5	0	-0.708201	10.9957	0.0300752	66.5	2	0
BAL062_00257	BAL062_00257	putative ABC transporter ATP-binding protein,Uncharacterized ABC transporter ATP-binding protein HI_1252,putative ABC transporter ATP-binding protein,ATP-dependent transcriptional regulator,ATP-binding cassette protein, ChvD family,ABC transporter	-8.29401	0.103279	0	37	0	0	0.345762	0.939935	0.015625	32	0.5	0	-8.34445	5.56646	0	32	0	0
BAL062_00258	BAL062_00258	Sel1 repeat protein,Sel1 repeat	-0.345345	3.49502	0.0408163	24.5	1	0	-0.275943	4.16982	0.146341	20.5	3	0	-11.7752	8.89291	0	20.5	0	0
BAL062_00259	BAL062_00259	signal peptide,hypothetical protein	-12.2846	3.86355	0	26	0	0	-1.56531	4.28534	0.0909091	22	2	0	-12.229	9.32786	0	22	0	0
BAL062_00260	BAL062_00260	CzcI	4.86904	7.98097	0.0377358	26.5	1	0	0.428819	5.12679	0.295455	22	6.5	0	-12.4394	9.52816	0	22	0	0
BAL062_00261	BAL062_00261	hypothetical protein	-11.1109	2.78239	0	10	0	0	-2.6032	3.28689	0.0588235	8.5	0.5	0	-11.2494	8.38464	0	8.5	0	0
BAL062_00262	BAL062_00262	Putative protein-S-isoprenylcysteine methyltransferase,Putative protein-S-isoprenylcysteine methyltransferase	-0.941592	3.16739	0.0416667	24	1	0	-1.62656	3.90154	0.0681818	22	1.5	0	-11.8288	8.94439	0	22	0	0
BAL062_00263	BAL062_00263	putative component of the czc cation-efflux system (CzcI)	-11.1223	2.79304	0	17.5	0	0	-1.74041	3.54375	0.0571429	17.5	1	0	-11.4415	8.57089	0	17.5	0	0
BAL062_00264	czcC	Outer membrane protein,Cation efflux system protein CzcC,type I secretion outer membrane protein, TolC family,Outer membrane efflux protein	-3.17644	4.99498	0.0070922	70.5	0.5	0	2.4762	7.65936	0.107692	65	7	0	-13.4833	10.505	0	65	0	0
BAL062_00265	czcB	membrane-fusion protein,Cation efflux system protein CzcB,copper/silver efflux system membrane fusion protein CusB,membrane fusion protein cluster 2 protein,HlyD family secretion protein	-2.76319	3.85562	0.0119048	42	0.5	0	0.0947459	4.65674	0.118421	38	4.5	0	-12.1305	9.23394	0	38	0	0
BAL062_00266	czcA_2	Putative silver efflux pump,Cation efflux system protein CzcA,multidrug efflux protein,heavy metal efflux pump, CzcA family,AcrB/AcrD/AcrF family	4.64809	9.93285	0.0380952	157.5	6	0	2.59881	8.71556	0.0938628	138.5	13	0	-3.24155	11.3802	0.00361011	138.5	0.5	0
BAL062_00267	czcD_1	czcD,Cadmium, cobalt and zinc/H(+)-K(+) antiporter,zinc transporter ZitB,Predicted Co/Zn/Cd cation transporters,cation diffusion facilitator family transporter,Cation efflux family	-2.46638	4.47433	0.0217391	46	1	0	-0.521824	5.07487	0.0952381	42	4	0	-1.60743	9.88968	0.0119048	42	0.5	0
BAL062_00268	BAL062_00268	hypothetical protein	-10.1528	1.87591	0	6.5	0	0	-9.86276	2.01683	0	5	0	0	-9.8549	7.02861	0	5	0	0
BAL062_00269	BAL062_00269	hypothetical protein	-1.34282	4.04404	0.0326087	46	1.5	0	-0.281481	4.79277	0.0875	40	3.5	0	-12.4145	9.50454	0	40	0	0
BAL062_00272	BAL062_00272	PGAP1-like protein,PGAP1-like protein	-1.76071	2.93769	0.0181818	27.5	0.5	0	2.95531	5.87721	0.148936	23.5	3.5	0	-11.368	8.49946	0	23.5	0	0
BAL062_00273	lysP_1	amino acid transporter,Lysine-specific permease,S-methylmethionine transporter,Amino acid transporters,GABA permease,Amino acid permease	-0.701727	5.29713	0.0308642	81	2.5	0	6.10563	11.1128	0.120805	74.5	9	0	-13.5059	10.5258	0	74.5	0	0
BAL062_00276	gltX	glutamyl-tRNA synthetase,Glutamate--tRNA ligase,glutamyl-tRNA synthetase,Glutamyl- and glutaminyl-tRNA synthetases,glutamate--tRNA ligase,tRNA synthetases class I (E and Q), catalytic domain	-4.25012	-3.15239	0	4.5	0	0	-2.80391	-3.07252	0	1	0	0	-2.80798	1.62249	0	1	0	0
BAL062_00277	BAL062_00277	peptide signal	-1.70099	3.85644	0.0408163	24.5	1	0	-0.143144	4.58051	0.111111	22.5	2.5	0	-12.1461	9.24865	0	22.5	0	0
BAL062_00278	sbp_1	sulfate ABC transporter substrate-binding protein,Sulfate starvation-induced protein 2,sulfate transporter subunit,ABC-type sulfate transport system, periplasmic component,sulfate ABC transporter, sulfate-binding protein,Bacterial extracellular solute-binding protein	11.0764	15.7499	0.132653	49	6.5	0	-0.618345	6.07109	0.156627	41.5	6.5	0	-1.66203	10.8854	0.0240964	41.5	1	0
BAL062_00279	rsmH	S-adenosylmethionine methyltransferase,Ribosomal RNA small subunit methyltransferase H,16S rRNA m(4)C1402 methyltranserfase,S-adenosyl-methyltransferase MraW,MraW methylase family	1.90178	2.01896	0.0666667	30	2	0	-0.316411	2.41285	0.0465116	21.5	1	0	-9.98118	7.14922	0	21.5	0	0
BAL062_00280	BAL062_00280	cell division protein,cell division protein FtsL,Cell division protein,cell division protein FtsL,Cell division protein FtsL	-2.32802	-3.91645	0	1	0	0	NA	NA	NA	0	0	0	NA	NA	NA	0	0	0
BAL062_00281	ftsI_1	ftsI,Peptidoglycan synthase FtsI precursor,peptidoglycan synthase FtsI,Membrane carboxypeptidase/penicillin-binding protein,stage V sporulation protein D,Penicillin binding protein transpeptidase domain	-4.5291	-2.99128	0	5.5	0	0	NA	NA	NA	0	0	0	NA	NA	NA	0	0	0
BAL062_00282	murE	UDP-N-acetylmuramoylalanyl-D-glutamate--2, 6-diaminopimelate ligase,UDP-N-acetylmuramoyl-L-alanyl-D-glutamate--2,6-diami nopimelate ligase,UDP-N-acetylmuramoylalanyl-D-glutamate--2,6-diaminop imelate ligase,Folylpolyglutamate synthase,UDP-N-acetylmuramyl-tripeptide synthetase,Mur ligase middle domain	-4.25249	-3.15181	0	4	0	0	NA	NA	NA	0	0	0	NA	NA	NA	0	0	0
BAL062_00283	murF	murF,UDP-N-acetylmuramoyl-tripeptide--D-alanyl-D- alanine ligase,putative bifunctional UDP-N-acetylmuramoylalanyl-D-glutamate--2,6-diaminopimelate ligase/UDP-N-acetylmuramoyl-tripeptide:D-alanyl-D-alanine ligase,Folylpolyglutamate synthase,UDP-N-acetylmuramoyl-tripeptide--D-alanyl-D-alanin e ligase,Mur ligase middle domain	-3.9115	-3.33218	0	3.5	0	0	-1.59428	-3.3517	0	0.5	0	0	-1.58595	1.33529	0	0.5	0	0
BAL062_00284	mraY	phospho-N-acetylmuramoyl-pentapeptide- transferase,Phospho-N-acetylmuramoyl-pentapeptide-transfera se,phospho-N-acetylmuramoyl-pentapeptide-transferase,phosph o-N-acetylmuramoyl-pentapeptide-transferase,Glycosyl transferase family 4	-2.80745	-3.77986	0	1.5	0	0	8.64482	-3.03307	10	0	0.5	0	NA	NA	NA	0	0	0
BAL062_00285	BAL062_00285	hypothetical protein	-0.126675	3.24226	0.0227273	22	0.5	0	-0.3164	3.68082	0.075	20	1.5	0	-11.2929	8.42688	0	20	0	0
BAL062_00286	rlmA	SAM-dependent methyltransferase,Ribosomal RNA large subunit methyltransferase A,23S rRNA methyltransferase A,Ribosomal protein L11 methylase,biotin biosynthesis protein BioC,Methyltransferase domain	-0.632219	5.31757	0.0727273	55	4	0	-0.844753	5.80513	0.114286	52.5	6	0	-13.6453	10.6537	0	52.5	0	0
BAL062_00287	mrcA	putative penicillin binding protein (PonA),Penicillin-binding protein 1A,penicillin-binding protein 1a,Membrane carboxypeptidase/penicillin-binding protein,penicillin-binding protein, 1A family,Transglycosylase	10.089	15.1796	0.0682594	146.5	10	0	0.45109	7.01862	0.0916031	131	12	0	-1.5334	11.3191	0.0114504	131	1.5	0
BAL062_00288	BAL062_00288	Tfp pilus assembly protein, ATPase PilM,ethanolamine utilization protein EutJ,Ethanolamine utilization protein, possible chaperonin,type IV pilus assembly protein PilM,Competence protein A	8.19231	12.6015	0.136842	47.5	6.5	0	6.82848	11.8399	0.101266	39.5	4	0	-13.5169	10.5359	0	39.5	0	0
BAL062_00289	BAL062_00289	PilN,Fimbrial assembly protein (PilN)	-2.12173	3.20547	0.0140845	35.5	0.5	0	-0.586314	4.10934	0.0625	32	2	0	-11.8179	8.93405	0	32	0	0
BAL062_00290	BAL062_00290	protein PilO,Pilus assembly protein, PilO	11.3465	14.4794	0.129032	31	4	0	-0.1409	4.79459	0.105263	28.5	3	0	-0.18842	9.5257	0.0350877	28.5	1	0
BAL062_00291	BAL062_00291	PilP protein,Pilus assembly protein, PilP	-0.93978	3.68521	0.046875	32	1.5	0	0.69825	4.71574	0.210526	28.5	6	0	-11.894	9.007	0	28.5	0	0
BAL062_00292	pilQ	HofQ,Type IV pilus biogenesis and competence protein pilQ precursor,putative outer membrane porin HofQ,Type II secretory pathway, component HofQ,type IV pilus secretin PilQ,Bacterial type II and III secretion system protein	8.073	13.0808	0.0444444	112.5	5	0	-0.397713	6.43758	0.121827	98.5	12	0	-2.94429	11.1156	0.00507614	98.5	0.5	0
BAL062_00293	aroK	aroK,Shikimate kinase 1,shikimate kinase,5-enolpyruvylshikimate-3-phosphate synthase,Shikimate kinase	7.96841	-1.74058	0.75	4	3	0	6.01522	-1.82797	0.2	2.5	0.5	0	-3.70161	1.97202	0	2.5	0	0
BAL062_00294	aroB	3-dehydroquinate synthase,3-dehydroquinate synthase,3-dehydroquinate synthase,3-dehydroquinate synthetase,3-dehydroquinate synthase,3-dehydroquinate synthase	-3.70431	-3.43176	0	3	0	0	NA	NA	NA	0	0	0	NA	NA	NA	0	0	0
BAL062_00295	BAL062_00295	signal peptide	-0.489893	4.75615	0.0631579	47.5	3	0	-0.428723	5.26941	0.146341	41	6	0	-1.77559	10.0473	0.0121951	41	0.5	0
BAL062_00296	gltB_1	glutamate synthase subunit alpha,Glutamate synthase [NADPH] large chain precursor,glutamate synthase subunit alpha,Uncharacterized conserved protein,formylmethanofuran dehydrogenase subunit C,Conserved region in glutamate synthase	9.65269	16.0531	0.0843373	249	21	0	-0.549812	7.73893	0.11991	221	26.5	0	-2.33376	12.3674	0.00452489	221	1	0
BAL062_00297	gltD	glutamate synthase small chain,Glutamate synthase [NADPH] small chain,putative oxidoreductase Fe-S binding subunit,Alkyl hydroperoxide reductase, large subunit,glutamate synthase, small subunit,Pyridine nucleotide-disulphide oxidoreductase	8.84445	13.6538	0.0714286	70	5	0	-0.382648	6.26954	0.137931	58	8	0	-2.76983	10.959	0.00862069	58	0.5	0
BAL062_00298	BAL062_00298	metal-dependent hydrolase,Predicted metal-dependent hydrolase	-12.0869	3.68425	0	31	0	0	-0.54024	4.44348	0.118644	29.5	3.5	0	-12.1533	9.25538	0	29.5	0	0
BAL062_00299	BAL062_00299	signal peptide,LemA family	-0.846896	3.01454	0.0526316	19	1	0	-0.138963	3.50303	0.0857143	17.5	1.5	0	-11.0552	8.19638	0	17.5	0	0
BAL062_00300	BAL062_00300	beta-propeller domain-containing protein,Domain of unknown function (DUF477)	-2.58006	4.57439	0.0263158	38	1	0	-0.254261	5.23191	0.136986	36.5	5	0	-1.66855	9.94727	0.0136986	36.5	0.5	0
BAL062_00301	BAL062_00301	Domain of unknown function (DUF477)	-1.77878	4.3234	0.0357143	28	1	0	-1.22015	4.33885	0.113636	22	2.5	0	-12.2159	9.31526	0	22	0	0
BAL062_00302	pilA	Tfp pilus assembly protein, major pilin PilA,Strain PAO,putative major pilin subunit,Tfp pilus assembly protein, major pilin PilA,prepilin-type N-terminal cleavage/methylation domain,Pilin (bacterial filament)	-10.8344	2.52245	0	17.5	0	0	-2.28146	3.02533	0.0322581	15.5	0.5	0	-10.9274	8.07174	0	15.5	0	0
BAL062_00303	BAL062_00303	O-antigen ligase,Lipid A core - O-antigen ligase and related enzymes,O-Antigen ligase	6.99565	9.09879	0.057971	34.5	2	0	6.18491	9.1597	0.172414	29	5	0	-11.4849	8.61287	0	29	0	0
BAL062_00304	BAL062_00304	Lipid A core--O-antigen ligase,Lipid A core - O-antigen ligase and related enzymes,Domain of unknown function (DUF3366)	-2.43164	3.4892	0.00793651	63	0.5	0	1.92468	5.46768	0.0366972	54.5	2	0	-11.8271	8.94269	0	54.5	0	0
BAL062_00305	bfr_1	Bacterioferritin,Bacterioferritin,bacterioferriti n,Bacterioferritin (cytochrome b1),bacterioferritin,Ferritin-like domain	-0.960632	4.36735	0.104167	24	2.5	0	0.494336	5.29837	0.25	18	4.5	0	-12.573	9.6548	0	18	0	0
BAL062_00306	bfd	regulatory or redox component complexing with Bfr, in iron storage and mobility (BFD),Bacterioferritin-associated ferredoxin,bacterioferritin-associated ferredoxin,BFD-like [2Fe-2S] binding domain	-9.2427	1.00613	0	7	0	0	-9.13613	1.39545	0	6.5	0	0	-9.12818	6.32263	0	6.5	0	0
BAL062_00307	yabJ	YjgF family translation initiation inhibitor,Enamine/imine deaminase,putative endoribonuclease L-PSP,putative endoribonuclease L-PSP,Endoribonuclease L-PSP	-2.91303	3.98999	0.0232558	21.5	0.5	0	-1.77861	4.42604	0.108108	18.5	2	0	-12.4221	9.5117	0	18.5	0	0
BAL062_00308	spoT_1	Putative bifunctional protein SpoT,Bifunctional (p)ppGpp synthase/hydrolase SpoT,bifunctional (p)ppGpp synthetase II/ guanosine-3',5'-bis pyrophosphate 3'-pyrophosphohydrolase,Guanosine polyphosphate pyrophosphohydrolases/synthetases,RelA/SpoT family protein,TGS domain	6.14087	-2.84476	0.1	5	0.5	0	7.76787	1.99649	1	2	2	0	-3.90889	2.07413	0	2	0	0
BAL062_00309	rpoZ	DNA-directed RNA polymerase subunit omega,DNA-directed RNA polymerase subunit omega,DNA-directed RNA polymerase subunit omega,DNA-directed RNA polymerase, omega subunit,RNA polymerase Rpb6	1.01879	1.20196	0.0555556	9	0.5	0	0.121191	2.04344	0.117647	8.5	1	0	-9.50318	6.68494	0	8.5	0	0
BAL062_00310	gmk	gmk,Guanylate kinase,guanylate kinase,Guanylate kinase,guanylate kinase,Guanylate kinase	-3.69968	-3.43267	0	2.5	0	0	-1.58525	-3.35588	0	0.5	0	0	-1.58563	1.33412	0	0.5	0	0
BAL062_00311	ispH	4-hydroxy-3-methylbut-2-enyl diphosphate reductase,4-hydroxy-3-methylbut-2-enyl diphosphate reductase,4-hydroxy-3-methylbut-2-enyl diphosphate reductase,4-hydroxy-3-methylbut-2-enyl diphosphate reductase,LytB protein	-3.69968	-3.43267	0	3	0	0	NA	NA	NA	0	0	0	NA	NA	NA	0	0	0
BAL062_00312	fimT	pilin protein FimT,putative major pilin subunit,Tfp pilus assembly protein FimT,type II secretion system protein H,Type II transport protein GspH	-10.5951	2.2963	0	12	0	0	-10.7763	2.79111	0	10	0	0	-10.7696	7.91885	0	10	0	0
BAL062_00313	BAL062_00313	type IV fimbrial biogenesis protein,Tfp pilus assembly protein PilV,type IV pilus modification protein PilV	0.0188381	3.42094	0.0408163	24.5	1	0	-1.28169	3.73984	0.0227273	22	0.5	0	-11.5833	8.70771	0	22	0	0
BAL062_00314	BAL062_00314	protein PilW,Tfp pilus assembly protein PilW,prepilin-type N-terminal cleavage/methylation domain	-1.76014	5.20273	0.0204082	73.5	1.5	0	-0.886571	5.74374	0.115702	60.5	7	0	-13.5956	10.6082	0	60.5	0	0
BAL062_00315	BAL062_00315	Putative type IV fimbrial biogenesis protein	0.192882	3.60383	0.0784314	25.5	2	0	-0.174724	4.20756	0.130435	23	3	0	-0.607665	8.93977	0.0217391	23	0.5	0
BAL062_00316	BAL062_00316	protein PilY1,Tfp pilus assembly protein, tip-associated adhesin PilY1	8.12974	13.839	0.059126	194.5	11.5	0	1.31013	8.1541	0.105114	176	18.5	0	-2.69541	11.8039	0.00284091	176	0.5	0
BAL062_00317	xcpT_1	pilin like competence factor,PilD-dependent protein pddA,putative major pilin subunit,Tfp pilus assembly protein PilE,type II secretion system protein G	-0.709933	3.3793	0.0204082	24.5	0.5	0	-0.420006	4.06324	0.130435	23	3	0	-0.532797	8.86782	0.0217391	23	0.5	0
BAL062_00318	comF	pilin like competence factor,Pilin,putative major pilin subunit,Tfp pilus assembly protein PilE,type II secretion system protein G,Prokaryotic N-terminal methylation motif	-0.469058	3.16053	0.0487805	20.5	1	0	0.159699	3.85621	0.176471	17	3	0	-11.3044	8.43803	0	17	0	0
BAL062_00319	rpsP	30S ribosomal protein S16,30S ribosomal protein S16,30S ribosomal protein S16,ribosomal protein S16,Ribosomal protein S16	-1.58956	-4.06851	0	0.5	0	0	NA	NA	NA	0	0	0	NA	NA	NA	0	0	0
BAL062_00320	rimM	16S rRNA-processing protein RimM,Ribosome maturation factor rimM,16S rRNA-processing protein RimM,16S rRNA processing protein RimM,RimM N-terminal domain	-3.91431	-3.33158	0	3.5	0	0	NA	NA	NA	0	0	0	NA	NA	NA	0	0	0
BAL062_00321	trmD	tRNA (guanine-1-)-methyltransferase,tRNA (guanine-N(1)-)-methyltransferase,tRNA (guanine-N(1)-)-methyltransferase,tRNA-(guanine-N1)-methylt ransferase,tRNA (guanine(37)-N(1))-methyltransferase,tRNA (Guanine-1)-methyltransferase	7.17769	-3.74311	0.5	1	0.5	0	NA	NA	NA	0	0	0	NA	NA	NA	0	0	0
BAL062_00322	rplS	50S ribosomal protein,50S ribosomal protein L19,50S ribosomal protein L19,Ribosomal protein L19,ribosomal protein L19,Ribosomal protein L19	-3.17561	-3.65363	0	2	0	0	NA	NA	NA	0	0	0	NA	NA	NA	0	0	0
BAL062_00323	lip	Lipase,Lactonizing lipase precursor,alpha/beta hydrolase fold	-1.47481	4.48025	0.018018	55.5	1	0	-0.444557	5.16146	0.0891089	50.5	4.5	0	-12.8488	9.91485	0	50.5	0	0
BAL062_00324	lifO	lipase chaperone,Lipase modulator,lipase chaperone,Proteobacterial lipase chaperone protein	3.92598	4.71763	0.0333333	30	1	0	1.00688	4.10278	0.102041	24.5	2.5	0	-11.1407	8.27905	0	24.5	0	0
BAL062_00326	yfcA	permease,hypothetical protein,hypothetical protein,Sulfite exporter TauE/SafE	-12.5862	4.13479	0	26.5	0	0	0.143807	4.92265	0.130435	23	3	0	-1.19525	9.50045	0.0217391	23	0.5	0
BAL062_00327	BAL062_00327	hemerythrin,Alr3199 protein,Uncharacterized conserved protein	-0.322254	2.59201	0.1	10	1	0	-1.1579	3.01673	0.142857	7	1	0	-10.7846	7.93335	0	7	0	0
BAL062_00328	rhtA_1	DMT superfamily permease,Inner membrane transporter rhtA,threonine and homoserine efflux system,Predicted permease, DMT superfamily,carboxylate/amino acid/amine transporter,EamA-like transporter family	-3.6614	4.57079	0.0108696	46	0.5	0	-1.12478	4.94119	0.0617284	40.5	2.5	0	-12.8272	9.8946	0	40.5	0	0
BAL062_00329	rhtA_2	DMT superfamily permease,Inner membrane transporter rhtA,threonine and homoserine efflux system,Predicted permease, DMT superfamily,carboxylate/amino acid/amine transporter,EamA-like transporter family	-2.45296	4.46249	0.0232558	43	1	0	-0.269584	5.22748	0.148649	37	5.5	0	-1.67056	9.94914	0.0135135	37	0.5	0
BAL062_00330	serA	D-3-phosphoglycerate dehydrogenase,D-3-phosphoglycerate dehydrogenase,D-3-phosphoglycerate dehydrogenase,Phosphoserine aminotransferase,phosphoglycerate dehydrogenase,D-isomer specific 2-hydroxyacid dehydrogenase, NAD binding domain	-1.33304	2.53727	0.0117647	42.5	0.5	0	0.979061	4.36938	0.126582	39.5	5	0	-11.4067	8.53728	0	39.5	0	0
BAL062_00331	BAL062_00331	FAD/FMN-containing dehydrogenase,Uncharacterized FAD-linked oxidoreductase Rv2280,glycolate oxidase subunit GlcD,Fe-S oxidoreductase,glycolate oxidase, subunit GlcD,FAD linked oxidases, C-terminal domain	0.28472	4.16104	0.0693069	50.5	3.5	0	0.353258	5.37885	0.172414	43.5	7.5	0	-12.7252	9.79862	0	43.5	0	0
BAL062_00332	BAL062_00332	signal peptide	-1.58961	3.75741	0.0689655	14.5	1	0	0.619596	4.95054	0.346154	13	4.5	0	-12.1639	9.26592	0	13	0	0
BAL062_00333	ygiN	Antibiotic biosynthesis monooxygenase family protein,Probable quinol monooxygenase ygiN,Antibiotic biosynthesis monooxygenase	7.43881	10.1198	0.116279	21.5	2.5	0	1.0455	4.86091	0.175	20	3.5	0	-11.8366	8.95203	0	20	0	0
BAL062_00334	mdaB	putative NADPH-quinone reductase,Modulator of drug activity B,Putative NADPH-quinone reductase (modulator of drug activity B),Flavodoxin-like fold	-1.36754	3.97007	0.0181818	27.5	0.5	0	-2.07477	4.28679	0.0625	24	1.5	0	-12.3123	9.40734	0	24	0	0
BAL062_00335	BAL062_00335	signal peptide	-10.1415	1.8652	0	11	0	0	-1.33204	2.30041	0.0555556	9	0.5	0	-10.0166	7.18454	0	9	0	0
BAL062_00336	mdfA	mdfA,Chloramphenicol resistance pump Cmr,multidrug efflux system translocase MdfA,Arabinose efflux permease,drug resistance transporter, Bcr/CflA subfamily,Major Facilitator Superfamily	-0.73781	4.24968	0.0480769	52	2.5	0	0.810498	5.66789	0.0860215	46.5	4	0	-12.7536	9.82529	0	46.5	0	0
BAL062_00337	yccS_1	inner membrane protein yccS,Inner membrane protein yccS,Predicted membrane protein,TIGR01666 family membrane protein,FUSC-like inner membrane protein yccS	-1.71424	4.73762	0.0215827	69.5	1.5	0	-0.495326	5.46525	0.108527	64.5	7	0	-13.179	10.2235	0	64.5	0	0
BAL062_00338	sodC	superoxide dismutase (Cu-Zn),Superoxide dismutase [Cu-Zn] precursor,superoxide dismutase,Copper/zinc superoxide dismutase (SODC)	-1.97088	4.60976	0.0394737	38	1.5	0	-0.765891	5.18861	0.144928	34.5	5	0	-1.81346	10.0768	0.0144928	34.5	0.5	0
BAL062_00339	ydiK	permease,hypothetical protein,putative inner membrane protein,sporulation integral membrane protein YtvI,Domain of unknown function DUF20	5.0846	9.22214	0.0517241	58	3	0	-1.37078	5.43821	0.08	50	4	0	-2.23215	10.47	0.01	50	0.5	0
BAL062_00340	BAL062_00340	putative partition-related protein,Flp pilus assembly protein, ATPase CpaE,CobQ/CobB/MinD/ParA nucleotide binding domain	-10.981	2.66053	0	15	0	0	-1.02031	2.91112	0.0869565	11.5	1	0	-10.6465	7.79905	0	11.5	0	0
BAL062_00341	BAL062_00341	secreted endonuclease,Predicted secreted endonuclease distantly related to archaeal Holliday junction resolvase,Endonuclease related to archaeal Holliday junction resolvase	-10.0255	1.75444	0	12.5	0	0	-1.24397	2.22949	0.0384615	13	0.5	0	-9.9277	7.09863	0	13	0	0
BAL062_00342	BAL062_00342	signal peptide	-1.71767	2.89757	0.0238095	21	0.5	0	-0.0340334	3.68779	0.0857143	17.5	1.5	0	-0.0269936	8.38012	0.0285714	17.5	0.5	0
BAL062_00344	BAL062_00344	SAM-dependent methyltransferase,hypothetical protein,Trans-aconitate methyltransferase,biotin biosynthesis protein BioC,Methyltransferase domain	-1.9896	4.11317	0.015873	31.5	0.5	0	-1.27711	4.57592	0.0576923	26	1.5	0	-12.4883	9.57462	0	26	0	0
BAL062_00345	BAL062_00345	hypothetical protein	4.96943	-2.88202	0.1	5	0.5	0	-2.80388	-3.07252	0	1	0	0	-2.80798	1.62249	0	1	0	0
BAL062_00346	lysP_2	S-methylmethionine APC transporter,Lysine-specific permease,S-methylmethionine transporter,Amino acid transporters,GABA permease,Amino acid permease	-1.74957	4.76796	0.0252101	59.5	1.5	0	-0.881701	5.29804	0.0943396	53	5	0	-13.1352	10.1828	0	53	0	0
BAL062_00347	gdhA_1	NAD-specific glutamate dehydrogenase; NADP-specific glutamate dehydrogenase,Glutamate dehydrogenase,glutamate dehydrogenase,Glutamate/Leucine/Phenylalanine/Valine dehydrogenase	-1.85761	5.23225	0.0403226	62	2.5	0	0.34526	6.3761	0.158879	53.5	8.5	0	-2.53728	10.7487	0.00934579	53.5	0.5	0
BAL062_00348	astC	astC,Succinylornithine transaminase,bifunctional succinylornithine transaminase/acetylornithine transaminase,Ornithine/acetylornithine aminotransferase,succinylornithine transaminase family,Aminotransferase class-III	10.7387	15.1413	0.114286	70	8	0	-1.08211	5.63701	0.096	62.5	6	0	0.627208	10.7963	0.024	62.5	1.5	0
BAL062_00349	aruG	astA,Arginine N-succinyltransferase subunit beta,arginine succinyltransferase,Succinylarginine dihydrolase,arginine N-succinyltransferase,Arginine N-succinyltransferase beta subunit	-11.9693	3.57701	0	39.5	0	0	4.76088	8.41333	0.0857143	35	3	0	-12.1405	9.2434	0	35	0	0
BAL062_00350	astD	succinylglutamic semialdehyde dehydrogenase,N-succinylglutamate 5-semialdehyde dehydrogenase,succinylglutamic semialdehyde dehydrogenase,Delta 1-pyrroline-5-carboxylate dehydrogenase,succinylglutamic semialdehyde dehydrogenase,Aldehyde dehydrogenase family	-2.00305	5.60311	0.0336134	59.5	2	0	-13.616	5.26336	0	47.5	0	0	-2.42811	10.6494	0.0105263	47.5	0.5	0
BAL062_00351	astB	astB,N-succinylarginine dihydrolase,succinylarginine dihydrolase,Succinylarginine dihydrolase,succinylarginine dihydrolase,Succinylarginine dihydrolase	-4.10549	5.07999	0.00884956	56.5	0.5	0	-1.24837	5.16364	0.0520833	48	2.5	0	-13.0938	10.1441	0	48	0	0
BAL062_00352	astE	astE,Succinylglutamate desuccinylase,succinylglutamate desuccinylase,succinylglutamate desuccinylase,Succinylglutamate desuccinylase / Aspartoacylase family	8.90299	13.8406	0.126316	47.5	6	0	-1.73837	5.70732	0.0697674	43	3	0	-1.59363	10.8239	0.0232558	43	1	0
BAL062_00353	BAL062_00353	signal peptide	-1.1462	3.86935	0.0338983	29.5	1	0	-1.0657	4.20508	0.0754717	26.5	2	0	-12.0425	9.14963	0	26.5	0	0
BAL062_00354	BAL062_00354	signal peptide	-9.92735	1.66073	0	8	0	0	-1.37384	2.33402	0.0625	8	0.5	0	-10.058	7.22516	0	8	0	0
BAL062_00355	aprE	alkaline protease,Subtilisin E precursor,type VII secretion-associated serine protease mycosin,Subtilase family	-2.1044	5.07098	0.0268456	74.5	2	0	-0.743048	5.72509	0.057971	69	4	0	-13.5304	10.5483	0	69	0	0
BAL062_00356	BAL062_00356	Putative signal peptide-containing protein	-11.7086	3.33785	0	20	0	0	0.322664	4.3637	0.133333	15	2	0	-11.736	8.85493	0	15	0	0
BAL062_00357	BAL062_00357	putative signal peptide-containing protein	-11.8461	3.46422	0	17	0	0	-0.174173	4.10498	0.153846	13	2	0	-11.6742	8.79561	0	13	0	0
BAL062_00358	gltR_1	Putative transcriptional regulator,HTH-type transcriptional regulator gltR,DNA-binding transcriptional regulator IlvY,aminoethylphosphonate catabolism associated LysR family transcriptional regulator,LysR substrate binding domain	-1.18237	3.96449	0.037037	40.5	1.5	0	-0.697531	4.60584	0.0617284	40.5	2.5	0	-12.3632	9.45569	0	40.5	0	0
BAL062_00359	yhbE	DMT family permease,Uncharacterized inner membrane transporter yhbE,putative DMT superfamily transporter inner membrane protein,Predicted permease, DMT superfamily,carboxylate/amino acid/amine transporter,EamA-like transporter family	-2.96493	4.0365	0.0136986	36.5	0.5	0	0.0275544	4.72479	0.132353	34	4.5	0	-1.04449	9.35712	0.0147059	34	0.5	0
BAL062_00360	BAL062_00360	YCII-related domain protein,YCII-related domain	-8.50022	0.298284	0	5.5	0	0	-0.184911	1.37356	0.125	4	0.5	0	-8.87012	6.07308	0	4	0	0
BAL062_00361	glyS	glycyl-tRNA synthetase subunit beta,Glycine--tRNA ligase beta subunit,glycyl-tRNA synthetase subunit beta,glycine--tRNA ligase, beta subunit,Glycyl-tRNA synthetase beta subunit	-5.04769	-2.65543	0	8	0	0	NA	NA	NA	0	0	0	NA	NA	NA	0	0	0
BAL062_00362	glyQ	glycyl-tRNA synthetase subunit alpha,Glycine--tRNA ligase alpha subunit,glycyl-tRNA synthetase subunit alpha,glycine--tRNA ligase, alpha subunit,Glycyl-tRNA synthetase alpha subunit	-3.70276	-3.43206	0	3	0	0	NA	NA	NA	0	0	0	NA	NA	NA	0	0	0
BAL062_00363	BAL062_00363	hypothetical protein	0.153766	3.04349	0.0571429	17.5	1	0	-0.0882531	3.77874	0.121212	16.5	2	0	-11.3196	8.45282	0	16.5	0	0
BAL062_00365	BAL062_00365	DNA-binding protein,putative DNA modification/repair radical SAM protein	-1.26061	5.16905	0.0338983	59	2	0	-0.814051	5.61529	0.115385	52	6	0	-1.25588	10.5246	0.0192308	52	1	0
BAL062_00366	BAL062_00366	putative DNA metabolism protein,probable DNA metabolism protein	-1.64282	4.31418	0.030303	33	1	0	0.0361536	5.19248	0.186441	29.5	5.5	0	-12.6905	9.76591	0	29.5	0	0
BAL062_00367	BAL062_00367	HPP domain-containing protein,putative manganese-dependent inorganic pyrophosphatase,Predicted transcriptional regulator with C-terminal CBS domains,glycine betaine/L-proline transport ATP binding subunit,HPP family	-0.660365	4.72962	0.0163934	61	1	0	-1.74252	4.98918	0.0555556	54	3	0	-13.0131	10.0688	0	54	0	0
BAL062_00368	BAL062_00368	putative stress-responsive transcriptional regulator,DNA-binding transcriptional activator PspC,phage shock protein C,PspC domain	-11.3429	2.99908	0	10	0	0	-0.431455	3.43412	0.1875	8	1.5	0	-11.0733	8.21371	0	8	0	0
BAL062_00369	BAL062_00369	signal peptide	-0.846544	3.07933	0.0196078	25.5	0.5	0	3.01535	5.98914	0.0425532	23.5	1	0	-0.217059	8.56381	0.0212766	23.5	0.5	0
BAL062_00370	BAL062_00370	acyl-CoA dehydrogenase,Acyl-CoA dehydrogenase, short-chain specific,isovaleryl CoA dehydrogenase,Rubredoxin,cyclohexanecarboxyl-CoA dehydrogenase,Acetyl-CoA dehydrogenase C-terminal like	-0.940156	5.37699	0.0357143	98	3.5	0	3.07151	8.61753	0.144444	90	13	0	-13.9177	10.9018	0	90	0	0
BAL062_00371	BAL062_00371	signal peptide	-12.1507	3.74229	0	20.5	0	0	-0.9935	4.15299	0.125	16	2	0	-11.9704	9.08042	0	16	0	0
BAL062_00374	BAL062_00374	signal peptide	7.9507	12.1503	0.075188	66.5	5	0	-0.733019	5.65613	0.0813008	61.5	5	0	-0.263554	10.5982	0.0243902	61.5	1.5	0
BAL062_00375	aroE	shikimate 5-dehydrogenase,Shikimate dehydrogenase,shikimate 5-dehydrogenase,5-enolpyruvylshikimate-3-phosphate synthase,shikimate 5-dehydrogenase,Shikimate dehydrogenase substrate binding domain	6.30928	1.26822	0.25	18	4.5	0	2.0739	0.645509	0.0333333	15	0.5	0	-7.63777	4.90285	0	15	0	0
BAL062_00376	hemF	coproporphyrinogen III oxidase,Coproporphyrinogen-III oxidase, aerobic,coproporphyrinogen III oxidase,Coproporphyrinogen III oxidase	-3.9115	-3.33218	0	3.5	0	0	-1.58525	-3.35588	0	0.5	0	0	-1.58563	1.33412	0	0.5	0	0
BAL062_00377	ribA	GTP cyclohydrolase II,GTP cyclohydrolase-2,GTP cyclohydrolase II,GTP cyclohydrolase II,GTP cyclohydrolase II	5.79019	-3.29548	0.25	2	0.5	0	NA	NA	NA	0	0	0	NA	NA	NA	0	0	0
BAL062_00378	dxs_1	1-deoxy-D-xylulose-5-phosphate synthase,1-deoxy-D-xylulose-5-phosphate synthase,1-deoxy-D-xylulose-5-phosphate synthase,Transketolase, C-terminal subunit,1-deoxy-D-xylulose-5-phosphate synthase,Transketolase, pyrimidine binding domain	-5.36424	-2.43222	0	7.5	0	0	6.36189	-2.74368	1	0.5	0.5	0	-2.32319	1.48783	0	0.5	0	0
BAL062_00379	suhB	inositol monophosphatase/fructose-1,6-bisphosphatase family protein,Inositol-1-monophosphatase,inositol monophosphatase,histidinol-phosphatase,Inositol monophosphatase family	7.07119	9.49117	0.123457	40.5	5	0	0.427155	4.54845	0.0958904	36.5	3.5	0	-11.8669	8.98126	0	36.5	0	0
BAL062_00380	deaD	ATP-dependent RNA helicase,Cold-shock DEAD box protein A,ATP-dependent RNA helicase SrmB,Predicted transporter component,DEXH box helicase, DNA ligase-associated,DEAD/DEAH box helicase	-12.193	3.78061	0	57	0	0	0.655491	5.0177	0.118812	50.5	6	0	-12.2135	9.31324	0	50.5	0	0
BAL062_00381	ttg2A	toluene tolerance efflux transporter (ABC superfamily, ATP-bind),Uncharacterized ABC transporter ATP-binding protein HI_1087,putative ABC transporter ATP-binding protein YrbF,ABC-type spermidine/putrescine transport systems, ATPase components,putative 2-aminoethylphosphonate ABC transporter, ATP-binding protein,ABC transporter	2.54435	6.95328	0.047619	52.5	2.5	0	-0.92081	5.63102	0.117021	47	5.5	0	-13.4904	10.5116	0	47	0	0
BAL062_00382	ttg2B	toluene tolerance efflux ABC transporter,Probable phospholipid ABC transporter permease protein mlaE,conserved hypothetical protein,Domain of unknown function DUF140	-1.2514	5.31139	0.0366972	54.5	2	0	-3.0654	5.12378	0.0315789	47.5	1.5	0	-13.3279	10.3616	0	47.5	0	0
BAL062_00383	ttg2C	toluene tolerance efflux transporter (ABC superfamily, PerI-bind),Probable phospholipid ABC transporter-binding protein mlaD,virulence factor Mce family protein,mce related protein	-2.40938	5.07119	0.0108696	46	0.5	0	-1.82202	5.00792	0.047619	42	2	0	-13.0527	10.1058	0	42	0	0
BAL062_00384	mlaC	toluene tolerance protein (Ttg2D),Probable phospholipid-binding protein mlaC precursor,ABC transporter periplasmic binding protein MlaC,hopanoid biosynthesis associated membrane protein HpnM,Toluene tolerance, Ttg2	-1.39992	4.57977	0.0625	32	2	0	-1.55585	4.58921	0.0769231	26	2	0	-12.552	9.63496	0	26	0	0
BAL062_00385	BAL062_00385	Ttg2E,Predicted NTP binding protein (contains STAS domain),anti-anti-sigma factor	-10.0407	1.769	0	6.5	0	0	-0.489065	2.54369	0.2	5	1	0	-10.1512	7.3166	0	5	0	0
BAL062_00386	corA_1	magnesium and cobalt transport protein,Magnesium transport protein CorA,magnesium/nickel/cobalt transporter CorA,magnesium and cobalt transport protein CorA,CorA-like Mg2+ transporter protein	-8.92822	0.70523	0	26.5	0	0	-9.09906	1.36356	0	24.5	0	0	-9.09153	6.28683	0	24.5	0	0
BAL062_00387	yvdD_1	Rossmann fold nucleotide-binding protein,LOG family protein yvdD,conserved hypothetical protein,Possible lysine decarboxylase	-0.715915	3.38482	0.0588235	17	1	0	-1.21386	3.64945	0.0909091	16.5	1.5	0	-11.4748	8.60286	0	16.5	0	0
BAL062_00388	mutT_1	NTP pyrophosphohydrolase,8-oxo-dGTP diphosphatase,nucleoside triphosphate pyrophosphohydrolase,mutator mutT protein,NUDIX domain	-1.24368	4.32818	0.0540541	18.5	1	0	-1.36345	4.68159	0.125	16	2	0	-12.6133	9.69292	0	16	0	0
BAL062_00389	BAL062_00389	DNA transformation protein (ComF),DNA utilization protein GntX,comF family protein,Phosphoribosyl transferase domain	-2.38515	3.44704	0.0175439	28.5	0.5	0	-0.669186	3.94544	0.0666667	22.5	1.5	0	-11.6658	8.78725	0	22.5	0	0
BAL062_00390	recG	protein RecG,ATP-dependent DNA helicase recG,ATP-dependent DNA helicase RecG,Superfamily II DNA/RNA helicase required for DNA uptake (late competence protein),ATP-dependent DNA helicase RecG,DEAD/DEAH box helicase	-9.38131	1.13851	0	33	0	0	0.805006	2.6008	0.0416667	36	1.5	0	-9.83382	7.00813	0	36	0	0
BAL062_00391	BAL062_00391	nucleoside-diphosphate-sugar epimerase,Putative NADH-flavin reductase	-1.51505	4.99315	0.0458716	54.5	2.5	0	4.18989	9.12013	0.157895	47.5	7.5	0	-13.382	10.4116	0	47.5	0	0
BAL062_00392	BAL062_00392	RND type efflux pump involved in aminoglycoside resistance (adeT)	-1.26285	4.03547	0.0232558	43	1	0	-0.514235	4.6056	0.0833333	36	3	0	-12.3108	9.40579	0	36	0	0
BAL062_00393	plsB	glycerol-3-phosphate acyltransferase,Glycerol-3-phosphate acyltransferase,glycerol-3-phosphate acyltransferase,Glycerol-3-phosphate O-acyltransferase,glycerol-3-phosphate O-acyltransferase,Acyltransferase	-5.42943	-2.38302	0	9.5	0	0	-4.39947	-2.36611	0	1.5	0	0	-4.39354	2.3345	0	1.5	0	0
BAL062_00394	tesB	acyl-CoA thioesterase II,Acyl-CoA thioesterase 2,acyl-CoA thioesterase II,acyl-CoA thioesterase II,Acyl-CoA thioesterase	-12.0704	3.66921	0	29	0	0	0.198793	4.73689	0.163636	27.5	4.5	0	-12.1624	9.2644	0	27.5	0	0
BAL062_00395	gltP_1	sodium:dicarboxylate symporter,Glutamate-aspartate carrier protein,glutamate/aspartate:proton symporter,Sodium:dicarboxylate symporter family	-4.13195	5.10288	0.00740741	67.5	0.5	0	5.75872	10.8087	0.150794	63	9.5	0	-13.5434	10.5603	0	63	0	0
BAL062_00396	BAL062_00396	metal-dependent hydrolase,Predicted metal-dependent hydrolase	-1.61521	4.65225	0.0377358	53	2	0	-0.46829	5.308	0.107527	46.5	5	0	-0.832123	10.1279	0.0215054	46.5	1	0
BAL062_00397	engB	engB,Probable GTP-binding protein EngB,GTP-binding protein YsxC,Predicted GTPase,ribosome biogenesis GTP-binding protein YsxC,GTPase of unknown function	4.96607	-2.88119	0.25	2	0.5	0	-4.38484	-2.37618	0	1	0	0	-4.39207	2.33057	0	1	0	0
BAL062_00398	nsrR	transcriptional regulator,HTH-type transcriptional repressor NsrR,transcriptional repressor NsrR,Rrf2 family protein,Transcriptional regulator	-0.26969	1.52891	0.0555556	9	0.5	0	-0.341292	2.43164	0.133333	7.5	1	0	-10.0053	7.17284	0	7.5	0	0
BAL062_00399	hmp_1	Putative flavohemoprotein,Nitric oxide dioxygenase,bifunctional nitric oxide dioxygenase/dihydropteridine reductase 2,Globin	-3.84551	4.84854	0.01	50	0.5	0	-0.373926	5.60339	0.123596	44.5	5.5	0	-2.09243	10.3413	0.011236	44.5	0.5	0
BAL062_00400	BAL062_00400	ATPase,Ornithine/acetylornithine aminotransferase,type IV secretion/conjugal transfer ATPase, VirB4 family,Bacterial protein of unknown function (DUF853)	9.03097	13.9892	0.0697674	64.5	4.5	0	-0.698359	6.15624	0.105263	57	6	0	-2.77288	10.9618	0.00877193	57	0.5	0
BAL062_00401	metC	beta-cystathionase,Cystathionine beta-lyase,cystathionine beta-lyase,cystathionine beta-lyase,Cys/Met metabolism PLP-dependent enzyme	2.19459	7.218	0.0211268	71	1.5	0	0.104985	6.5143	0.151261	59.5	9	0	-2.79539	10.982	0.00840336	59.5	0.5	0
BAL062_00402	guaA_1	GMP synthase glutamine amidotransferase subunit,GMP synthase [glutamine-hydrolyzing],glutamine amidotransferase,Uncharacterized protein conserved in bacteria,GMP synthase (glutamine-hydrolyzing), N-terminal domain,Glutamine amidotransferase class-I	-0.286324	2.55864	0.0588235	17	1	0	-1.99875	2.79708	0.0384615	13	0.5	0	-10.6444	7.79655	0	13	0	0
BAL062_00403	rpsJ	30S ribosomal protein S10,30S ribosomal protein S10,30S ribosomal protein S10,ribosomal protein S10,Ribosomal protein S10p/S20e	-2.32802	-3.91645	0	1	0	0	NA	NA	NA	0	0	0	NA	NA	NA	0	0	0
BAL062_00404	rplC	50S ribosomal protein L3,50S ribosomal protein L3,50S ribosomal protein L3,Ribosomal protein L3,50S ribosomal protein L3,Ribosomal protein L3	-3.46237	-3.53872	0	2	0	0	NA	NA	NA	0	0	0	NA	NA	NA	0	0	0
BAL062_00405	rplD	50S ribosomal protein L4,50S ribosomal protein L4,50S ribosomal protein L4,50S ribosomal protein L4,Ribosomal protein L4/L1 family	-2.32242	-3.9171	0	1	0	0	NA	NA	NA	0	0	0	NA	NA	NA	0	0	0
BAL062_00406	rplW	50S ribosomal protein L23,50S ribosomal protein L23,50S ribosomal protein L23,Ribosomal protein L23,archaeal ribosomal protein L23,Ribosomal protein L23	-3.17561	-3.65363	0	1.5	0	0	NA	NA	NA	0	0	0	NA	NA	NA	0	0	0
BAL062_00407	rplB	50S ribosomal protein L2,50S ribosomal protein L2,50S ribosomal protein L2,Ribosomal protein L2,ribosomal protein L2,Ribosomal Proteins L2, C-terminal domain	-4.25366	-3.15153	0	4	0	0	NA	NA	NA	0	0	0	NA	NA	NA	0	0	0
BAL062_00408	rpsS	30S ribosomal protein S19,30S ribosomal protein S19,30S ribosomal protein S19,Ribosomal protein S19,ribosomal protein S19,Ribosomal protein S19	-3.46751	-3.5378	0	1.5	0	0	NA	NA	NA	0	0	0	NA	NA	NA	0	0	0
BAL062_00409	rplV	50S ribosomal protein L22,50S ribosomal protein L22,50S ribosomal protein L22,ribosomal protein L22,Ribosomal protein L22p/L17e	-2.32527	-3.91678	0	1	0	0	8.699	-3.03194	10	0	0.5	0	NA	NA	NA	0	0	0
BAL062_00410	rpsC	30S ribosomal protein S3,30S ribosomal protein S3,30S ribosomal protein S3,Uncharacterized conserved protein,ribosomal protein S3,Ribosomal protein S3, C-terminal domain	-4.09012	-3.23961	0	3	0	0	NA	NA	NA	0	0	0	NA	NA	NA	0	0	0
BAL062_00411	rplP	50S ribosomal protein L16,50S ribosomal protein L16,50S ribosomal protein L16,Ribosomal protein L16/L10E,ribosomal protein L16,Ribosomal protein L16p/L10e	-3.4641	-3.53842	0	2.5	0	0	NA	NA	NA	0	0	0	NA	NA	NA	0	0	0
BAL062_00412	rpmC	50S ribosomal protein L29,50S ribosomal protein L29,50S ribosomal protein L29,Ribosomal protein L29,ribosomal protein L29,Ribosomal L29 protein	-4.25013	-3.15239	0	2	0	0	-3.71216	-2.72019	0	1	0	0	-3.70196	1.97308	0	1	0	0
BAL062_00413	rpsQ	30S ribosomal protein S17,30S ribosomal protein S17,30S ribosomal protein S17,30S ribosomal protein S17,Ribosomal protein S17	-3.17167	-3.65426	0	2	0	0	NA	NA	NA	0	0	0	NA	NA	NA	0	0	0
BAL062_00414	rplN	50S ribosomal protein L14,50S ribosomal protein L14,50S ribosomal protein L14,Ribosomal protein L14,ribosomal protein L14,Ribosomal protein L14p/L23e	-2.32527	-3.91678	0	1	0	0	NA	NA	NA	0	0	0	NA	NA	NA	0	0	0
BAL062_00415	rplX	50S ribosomal protein L24,50S ribosomal protein L24,50S ribosomal protein L24,ribosomal protein L24,KOW motif	-2.81433	-3.77889	0	1.5	0	0	NA	NA	NA	0	0	0	NA	NA	NA	0	0	0
BAL062_00416	rplE	50S ribosomal protein L5,50S ribosomal protein L5,50S ribosomal protein L5,Ribosomal protein L5,ribosomal L5P family C-terminus	-2.80978	-3.77953	0	1.5	0	0	NA	NA	NA	0	0	0	NA	NA	NA	0	0	0
BAL062_00417	rpsN	30S ribosomal protein S14,30S ribosomal protein S14,30S ribosomal protein S14,Ribosomal protein S14p/S29e	-2.32242	-3.9171	0	1	0	0	NA	NA	NA	0	0	0	NA	NA	NA	0	0	0
BAL062_00418	rpsH	30S ribosomal protein S8,30S ribosomal protein S8,30S ribosomal protein S8,Ribosomal protein S8,Ribosomal protein S8	-1.5859	-4.06884	0	0.5	0	0	8.69903	-3.03194	10	0	0.5	0	NA	NA	NA	0	0	0
BAL062_00419	rplF	50S ribosomal protein L6,50S ribosomal protein L6,50S ribosomal protein L6,ribosomal protein L6,Ribosomal protein L6	-2.80978	-3.77953	0	1.5	0	0	NA	NA	NA	0	0	0	NA	NA	NA	0	0	0
BAL062_00420	rplR	50S ribosomal protein L18,50S ribosomal protein L18,50S ribosomal protein L18,ribosomal protein L18,Ribosomal L18p/L5e family	-2.32527	-3.91678	0	1	0	0	NA	NA	NA	0	0	0	NA	NA	NA	0	0	0
BAL062_00421	rpsE	30S ribosomal protein S5,30S ribosomal protein S5,30S ribosomal protein S5,Ribosomal protein S5,ribosomal protein S5,Ribosomal protein S5, C-terminal domain	-3.17561	-3.65363	0	2	0	0	NA	NA	NA	0	0	0	NA	NA	NA	0	0	0
BAL062_00422	rpmD	50S ribosomal protein L30,50S ribosomal protein L30,50S ribosomal protein L30,ribosomal protein L30,Ribosomal protein L30p/L7e	-1.5859	-4.06884	0	0.5	0	0	NA	NA	NA	0	0	0	NA	NA	NA	0	0	0
BAL062_00423	rplO	50S ribosomal protein L15,50S ribosomal protein L15,50S ribosomal protein L15,ribosomal protein L15,Ribosomal protein L18e/L15	-2.80978	-3.77953	0	1.5	0	0	NA	NA	NA	0	0	0	NA	NA	NA	0	0	0
BAL062_00424	secY	preprotein translocase subunit SecY,hypothetical protein,preprotein translocase subunit SecY,Preprotein translocase subunit SecY,preprotein translocase, SecY subunit,SecY translocase	5.097	-2.95493	0.111111	4.5	0.5	0	6.31741	-2.74882	0.5	1	0.5	0	-2.32293	1.48669	0	1	0	0
BAL062_00426	rpsM	30S ribosomal protein S13,30S ribosomal protein S13,30S ribosomal protein S13,Ribosomal protein S13,30S ribosomal protein S13,Ribosomal protein S13/S18	-3.9115	-3.33218	0	2.5	0	0	NA	NA	NA	0	0	0	NA	NA	NA	0	0	0
BAL062_00427	rpsK	30S ribosomal protein S11,30S ribosomal protein S11,30S ribosomal protein S11,Ribosomal protein S11,30S ribosomal protein S11,Ribosomal protein S11	-2.32527	-3.91678	0	1	0	0	NA	NA	NA	0	0	0	NA	NA	NA	0	0	0
BAL062_00428	rpsD	30S ribosomal protein S4,30S ribosomal protein S4,30S ribosomal protein S4,ribosomal protein S4,Ribosomal protein S4/S9 N-terminal domain	7.73485	-3.46562	0.333333	1.5	0.5	0	NA	NA	NA	0	0	0	NA	NA	NA	0	0	0
BAL062_00429	rpoA	DNA-directed RNA polymerase subunit alpha,DNA-directed RNA polymerase subunit alpha,DNA-directed RNA polymerase subunit alpha,DNA-directed RNA polymerase, alpha subunit/40 kD subunit,DNA-directed RNA polymerase, alpha subunit,Bacterial RNA polymerase, alpha chain C terminal domain	-4.39303	-3.07044	0	4	0	0	NA	NA	NA	0	0	0	NA	NA	NA	0	0	0
BAL062_00431	ethA_1	flavoprotein,FAD-containing monooxygenase EthA,glutamate synthase subunit beta,Lysine/ornithine N-monooxygenase,putative bacillithiol system oxidoreductase, YpdA family,Flavin-binding monooxygenase-like	-1.03104	4.84986	0.0551181	63.5	3.5	0	-0.450694	5.54286	0.153846	52	8	0	-13.2417	10.2817	0	52	0	0
BAL062_00432	fadE	acyl coenzyme A dehydrogenase,Acyl-CoA dehydrogenase, short-chain specific,putative acyl-CoA dehydrogenase,Rubredoxin,cyclohexanecarboxyl-CoA dehydrogenase,Acyl-CoA dehydrogenase, C-terminal domain	7.11645	10.6757	0.0555556	54	3	0	1.06038	5.78197	0.10989	45.5	5	0	-12.7209	9.79448	0	45.5	0	0
BAL062_00433	ygfY	hypothetical protein,hypothetical protein,Flavinator of succinate dehydrogenase	7.91519	-3.88034	1	0.5	0.5	0	16.9364	8.39537	10	0	1	0	NA	NA	NA	0	0	0
BAL062_00434	BAL062_00434	hypothetical protein	-8.89016	0.669148	0	5.5	0	0	1.92975	2.35253	0.272727	5.5	1.5	0	-9.09201	6.28769	0	5.5	0	0
BAL062_00435	BAL062_00435	hypothetical protein	-6.89759	-1.17924	0	2.5	0	0	-7.01221	-0.43714	0	2	0	0	-7.01014	4.32895	0	2	0	0
BAL062_00436	BAL062_00436	hypothetical protein	-0.256599	4.99173	0.0673077	52	3.5	0	-1.39112	5.13612	0.0549451	45.5	2.5	0	-0.331563	10.2389	0.032967	45.5	1.5	0
BAL062_00437	BAL062_00437	membrane protein,rhombosortase,Rhomboid family	-1.23899	3.37473	0.031746	31.5	1	0	-0.919412	4.09983	0.0819672	30.5	2.5	0	-11.896	9.00914	0	30.5	0	0
BAL062_00438	BAL062_00438	Putative integral membrane protein,TRAP-type C4-dicarboxylate transport system, small permease component,TRAP transporter, DctM subunit,DctM-like transporters	-1.04355	5.67028	0.035533	98.5	3.5	0	-0.448059	6.25727	0.125683	91.5	11.5	0	-1.7786	10.9972	0.010929	91.5	1	0
BAL062_00439	BAL062_00439	signal peptide	-10.365	2.07792	0	12.5	0	0	-10.3066	2.3936	0	13.5	0	0	-10.2996	7.46139	0	13.5	0	0
BAL062_00440	BAL062_00440	metal-binding protein (CHP02443) family protein,conserved hypothetical protein,Probable metal-binding protein (DUF2387)	-1.09892	2.31568	0.0588235	8.5	0.5	0	-2.16687	2.97283	0.0625	8	0.5	0	-10.8515	7.99782	0	8	0	0
BAL062_00446	BAL062_00446	phosphoserine phosphatase,ACT domain-containing protein,HAD hydrolase, family IB,haloacid dehalogenase-like hydrolase	1.16759	3.55101	0.117647	17	2	0	-3.07485	3.71137	0.0285714	17.5	0.5	0	0.426472	8.94635	0.0571429	17.5	1	0
BAL062_00447	BAL062_00447	outer membrane protein A precursor (190 kDa antigen)	-1.24858	5.56587	0.0316742	110.5	3.5	0	0.271769	6.5605	0.150538	93	14	0	-1.16591	11.003	0.0107527	93	1	0
BAL062_00449	BAL062_00449	oxidoreductase-like nitroreductase,Nitroreductase family	7.35666	9.81655	0.0350877	28.5	1	0	-1.043	3.92168	0.08	25	2	0	-11.7302	8.84951	0	25	0	0
BAL062_00450	BAL062_00450	hypothetical protein	-1.86975	4.39984	0.0377358	26.5	1	0	-0.353109	5.1451	0.104167	24	2.5	0	-12.8023	9.87115	0	24	0	0
BAL062_00451	ycgM	2-keto-4-pentenoate hydratase,hypothetical protein,hypothetical protein,2-keto-4-pentenoate hydratase/2-oxohepta-3-ene-1,7-dioic acid hydratase (catechol pathway),4-hydroxyphenylacetate degradation bifunctional isomerase/decarboxylase, C-terminal subunit,Fumarylacetoacetate (FAA) hydrolase family	-0.416133	5.36	0.0967742	46.5	4.5	0	0.676926	6.43287	0.210526	38	8	0	-2.40989	10.6327	0.0131579	38	0.5	0
BAL062_00452	ripA_1	AraC family transcriptional regulator,HTH-type transcriptional repressor of iron proteins A,transcriptional activator FtrA,Adenosine deaminase,YSIRK-targeted surface antigen transcriptional regulator,Helix-turn-helix domain	-2.33006	3.4631	0.015873	31.5	0.5	0	0.150487	4.21105	0.106061	33	3.5	0	-11.663	8.78483	0	33	0	0
BAL062_00453	yijE_1	DMT family permease,Uncharacterized inner membrane transporter yiJE,putative DMT superfamily transporter inner membrane protein,Predicted permease, DMT superfamily,carboxylate/amino acid/amine transporter,EamA-like transporter family	-1.37399	3.56243	0.0322581	31	1	0	-0.822495	4.05289	0.0769231	26	2	0	-11.8187	8.93462	0	26	0	0
BAL062_00454	yihY	Rbn,hypothetical protein,ribonuclease BN/unknown domain fusion protein,YihY family inner membrane protein,Ribonuclease BN-like family	0.695463	4.81693	0.0736842	47.5	3.5	0	-0.294715	4.96349	0.105882	42.5	4.5	0	-12.5909	9.67181	0	42.5	0	0
BAL062_00455	wrbA_1	tryptophan repressor binding protein,Trp repressor-binding protein,NAD(P)H:quinone oxidoreductase,NAD(P)H:quinone oxidoreductase, type IV,NADPH-dependent FMN reductase	-12.2923	3.8705	0	37.5	0	0	-3.67073	4.20621	0.0153846	32.5	0.5	0	-12.3504	9.44359	0	32.5	0	0
BAL062_00456	xpt	xanthine phosphoribosyltransferase,Xanthine phosphoribosyltransferase,xanthine phosphoribosyltransferase,xanthine phosphoribosyltransferase,Phosphoribosyl transferase domain	-0.0149432	3.81739	0.05	20	1	0	-1.41847	3.74186	0.0588235	17	1	0	-11.6196	8.74304	0	17	0	0
BAL062_00457	BAL062_00457	Protein of unknown function (DUF3108)	-2.42547	3.55012	0.0294118	17	0.5	0	-1.05613	3.57183	0.0714286	14	1	0	-11.3588	8.49076	0	14	0	0
BAL062_00458	BAL062_00458	hypothetical protein	-7.16201	-0.94322	0	12	0	0	-7.4604	-0.053981	0	11.5	0	0	-7.45319	4.73321	0	11.5	0	0
BAL062_00459	BAL062_00459	TonB-like protein,TonB family C-terminal domain,Gram-negative bacterial tonB protein	-11.6903	3.32096	0	30.5	0	0	0.12443	4.1879	0.1	25	2.5	0	-11.6524	8.77439	0	25	0	0
BAL062_00460	BAL062_00460	metal-dependent hydrolase,Probable rRNA maturation factor,metal-binding heat shock protein,metalloprotein, YbeY/UPF0054 family,Uncharacterized protein family UPF0054	-3.17365	-3.65395	0	1.5	0	0	-1.59427	-3.3517	0	0.5	0	0	-1.58594	1.33529	0	0.5	0	0
BAL062_00462	miaB	(dimethylallyl)adenosine tRNA methylthiotransferase,(Dimethylallyl)adenosine tRNA methylthiotransferase MiaB,(dimethylallyl)adenosine tRNA methylthiotransferase,tRNA-i(6)A37 thiotransferase enzyme MiaB,Radical SAM superfamily	-2.12134	4.74238	0.025641	58.5	1.5	0	-0.106811	5.1914	0.0857143	52.5	4.5	0	-12.7508	9.82272	0	52.5	0	0
BAL062_00463	slt_1	lytic murein transglycosylase, soluble (Slt),Soluble lytic murein transglycosylase precursor,lytic murein transglycosylase,Transglycosylase SLT domain	7.27558	12.4311	0.0625	120	7.5	0	-0.245496	6.59238	0.108108	111	12	0	-1.02618	11.2757	0.018018	111	2	0
BAL062_00464	BAL062_00464	ribonuclease I,Ribonuclease I,Ribonuclease T2 family	1.21953	1.64578	0.0246914	40.5	1	0	0.50948	3.14244	0.0465116	43	2	0	-10.4683	7.62372	0	43	0	0
BAL062_00465	mdh_1	malate dehydrogenase,Malate dehydrogenase,malate dehydrogenase,malate dehydrogenase,lactate/malate dehydrogenase, NAD binding domain	-4.08884	-3.2399	0	4	0	0	8.69908	-3.03194	10	0	0.5	0	NA	NA	NA	0	0	0
BAL062_00466	BAL062_00466	Protein of unknown function (DUF2789)	-8.45255	0.252949	0	3.5	0	0	-1.05638	2.03709	0.125	4	0.5	0	-9.70006	6.87674	0	4	0	0
BAL062_00468	BAL062_00468	proline hydroxylase,Predicted proline hydroxylase,2OG-Fe(II) oxygenase superfamily	-1.44677	3.62871	0.015625	32	0.5	0	-0.697132	4.13042	0.0833333	30	2.5	0	-0.692877	9.02142	0.0166667	30	0.5	0
BAL062_00469	BAL062_00469	external DNA catabolism protein,hypothetical protein,Protein involved in catabolism of external DNA,Protein of unknown function (DUF519)	-10.4786	2.18585	0	18	0	0	-10.2108	2.31234	0	14	0	0	-10.2062	7.36826	0	14	0	0
BAL062_00470	pssA	phosphatidylserine synthase,CDP-diacylglycerol-serine O-phosphatidyltransferase,CDP-alcohol phosphatidyltransferase	-3.9143	-3.33158	0	2.5	0	0	NA	NA	NA	0	0	0	NA	NA	NA	0	0	0
BAL062_00471	BAL062_00471	hypothetical protein	8.07871	12.1844	0.0588235	51	3	0	-1.40238	5.19849	0.0769231	45.5	3.5	0	-0.986915	10.2779	0.010989	45.5	0.5	0
BAL062_00474	BAL062_00474	hypothetical protein	-8.11748	-0.0628763	0	6.5	0	0	-8.65908	0.983905	0	6	0	0	-8.65519	5.86355	0	6	0	0
BAL062_00476	BAL062_00476	acyl-CoA dehydrogenase,Acyl-CoA dehydrogenase, short-chain specific,putative acyl-CoA dehydrogenase,Rubredoxin,cyclohexanecarboxyl-CoA dehydrogenase,Acyl-CoA dehydrogenase, C-terminal domain	-2.0828	4.70851	0.0277778	54	1.5	0	-0.220186	5.48782	0.107843	51	5.5	0	-13.0958	10.146	0	51	0	0
BAL062_00477	kstR2_1	TetR family transcriptional regulator,HTH-type transcriptional repressor KstR2,transcriptional regulator BetI,transcriptional repressor BetI,Bacterial regulatory proteins, tetR family	-0.33982	2.60827	0.05	20	1	0	-2.33109	3.10554	0.0263158	19	0.5	0	0.161601	8.19417	0.0263158	19	0.5	0
BAL062_00478	BAL062_00478	Protein of unknown function (DUF1446)	-0.523008	4.02104	0.042735	58.5	2.5	0	0.0946475	4.80915	0.0952381	52.5	5	0	-12.2795	9.37596	0	52.5	0	0
BAL062_00479	fabG_2	dehydrogenase,3-oxoacyl-[acyl-carrier-protein] reductase FabG,short chain dehydrogenase,Uncharacterized conserved protein,3-oxoacyl-[acyl-carrier-protein] reductase,short chain dehydrogenase	-0.755303	3.51855	0.0483871	31	1.5	0	-0.539948	4.07781	0.0862069	29	2.5	0	-0.591908	8.9246	0.0172414	29	0.5	0
BAL062_00480	accD5	Acetyl-CoA carboxylase,Probable propionyl-CoA carboxylase beta chain 5,acetyl-CoA carboxylase carboxyltransferase subunit alpha,Acetyl-CoA carboxylase, carboxyltransferase component (subunits alpha and beta),methylmalonyl-CoA decarboxylase alpha subunit,Carboxyl transferase domain	4.26818	7.87462	0.0597015	67	4	0	1.24819	6.14107	0.105691	61.5	6.5	0	-1.76773	10.0399	0.00813008	61.5	0.5	0
BAL062_00481	BAL062_00481	Acyl-CoA dehydrogenase,Acyl-CoA dehydrogenase, short-chain specific,putative acyl-CoA dehydrogenase,Rubredoxin,cyclohexanecarboxyl-CoA dehydrogenase,Acyl-CoA dehydrogenase, C-terminal domain	-12.4847	4.04385	0	52	0	0	-0.281806	4.90927	0.09375	48	4.5	0	-1.3575	9.65031	0.0104167	48	0.5	0
BAL062_00482	echA8_1	Enoyl-CoA hydratase,Probable enoyl-CoA hydratase echA8,enoyl-CoA hydratase,phenylacetate degradation probable enoyl-CoA hydratase PaaB,Enoyl-CoA hydratase/isomerase family	-1.12846	4.27011	0.0366972	54.5	2	0	8.13212	12.2189	0.0808081	49.5	4	0	-12.5999	9.68031	0	49.5	0	0
BAL062_00483	accA1_1	Biotin carboxyl carrier protein,Acetyl-/propionyl-coenzyme A carboxylase alpha chain,pyruvate carboxylase,Acetyl/propionyl-CoA carboxylase, alpha subunit,acetyl-CoA carboxylase, biotin carboxylase subunit,Carbamoyl-phosphate synthase L chain, ATP binding domain	9.27071	12.9854	0.0576923	78	4.5	0	1.72311	6.51791	0.034965	71.5	2.5	0	-1.78312	10.0543	0.00699301	71.5	0.5	0
BAL062_00484	BAL062_00484	hypothetical protein	-0.241529	3.95293	0.0338983	29.5	1	0	-0.143612	4.72433	0.156863	25.5	4	0	-12.291	9.38707	0	25.5	0	0
BAL062_00485	sspB	sspB,Stringent starvation protein B,ClpXP protease specificity-enhancing factor,Stringent starvation protein B	-0.832755	3.06665	0.0487805	20.5	1	0	-0.0511994	3.77586	0.0769231	19.5	1.5	0	-11.3013	8.43483	0	19.5	0	0
BAL062_00486	sspA	sspA,Stringent starvation protein A,stringent starvation protein A,maleylacetoacetate isomerase,Glutathione S-transferase, N-terminal domain	-2.97588	3.98162	0.0172414	29	0.5	0	-1.07441	4.18893	0.0740741	27	2	0	-12.0311	9.1387	0	27	0	0
BAL062_00487	rpsI	30S ribosomal protein S9,30S ribosomal protein S9,30S ribosomal protein S9,Ribosomal protein S9,archaeal ribosomal protein S9P,Ribosomal protein S9/S16	-1.58956	-4.06851	0	0.5	0	0	NA	NA	NA	0	0	0	NA	NA	NA	0	0	0
BAL062_00488	rplM	50S ribosomal protein L13,50S ribosomal protein L13,50S ribosomal protein L13,Ribosomal protein L13,ribosomal protein L13,Ribosomal protein L13	-3.46063	-3.53903	0	1.5	0	0	NA	NA	NA	0	0	0	NA	NA	NA	0	0	0
BAL062_00489	pdxA1	pyridoxal phosphate biosynthesis protein,4-hydroxythreonine-4-phosphate dehydrogenase 1,4-hydroxythreonine-4-phosphate dehydrogenase,4-hydroxythreonine-4-phosphate dehydrogenase,Pyridoxal phosphate biosynthetic protein PdxA	-6.85083	-1.22123	0	5.5	0	0	-6.06392	-1.21606	0	1	0	0	-6.06475	3.51697	0	1	0	0
BAL062_00490	ksgA	dimethyladenosine transferase,Ribosomal RNA small subunit methyltransferase A,16S ribosomal RNA methyltransferase KsgA/Dim1 family protein,Dimethyladenosine transferase (rRNA methylation),dimethyladenosine transferase,Ribosomal RNA adenine dimethylase	-9.22503	0.989092	0	26.5	0	0	-8.83331	1.13452	0	18.5	0	0	-8.82572	6.03014	0	18.5	0	0
BAL062_00491	apaH	apaH,Bis(5'-nucleosyl)-tetraphosphatase, symmetrical,diadenosine tetraphosphatase,Predicted kinase,bis(5'-nucleosyl)-tetraphosphatase (symmetrical),Calcineurin-like phosphoesterase	-1.70087	4.78385	0.0280374	53.5	1.5	0	-2.13545	4.72886	0.0337079	44.5	1.5	0	-1.62351	9.89976	0.011236	44.5	0.5	0
BAL062_00492	BAL062_00492	signal peptide,Uncharacterized protein conserved in bacteria,Uncharacterized protein conserved in bacteria (DUF2147)	0.176532	2.96599	0.0263158	19	0.5	0	-0.729578	3.22588	0.0571429	17.5	1	0	-10.9277	8.07239	0	17.5	0	0
BAL062_00493	cidB_1	LrgB family protein,Holin-like protein CidB,hypothetical protein,Cytidylyltransferase,conserved hypothetical protein,LrgB-like family	-2.84885	3.93294	0.0135135	37	0.5	0	-0.888253	4.35919	0.0757576	33	2.5	0	-12.1559	9.25822	0	33	0	0
BAL062_00494	BAL062_00494	hypothetical protein	6.62167	8.45009	0.0512821	19.5	1	0	0.0754947	3.65051	0.129032	15.5	2	0	-11.1338	8.2725	0	15.5	0	0
BAL062_00495	hflX	GTP-binding protein,GTP-binding protein HflX,GTPase HflX,Predicted GTPase,GTP-binding protein HflX,GTPase of unknown function	-1.04316	5.13394	0.0629921	63.5	4	0	0.014658	5.92636	0.169643	56	9.5	0	-13.435	10.4605	0	56	0	0
BAL062_00496	BAL062_00496	Putative acyltransferase,2-acyl-glycerophospho-ethanolamine acyltransferase,1-acylglycerol-3-phosphate O-acyltransferases,Acyltransferase	-1.22158	3.99898	0.046875	32	1.5	0	1.51352	5.82479	0.116667	30	3.5	0	-12.4472	9.53558	0	30	0	0
BAL062_00497	cls_1	phospholipase D,Cardiolipin synthase,cardiolipin synthetase,cardiolipin synthase,Phospholipase D Active site motif	-0.131378	5.72571	0.0507246	69	3.5	0	-1.15465	5.68788	0.0847458	59	5	0	-13.616	10.6269	0	59	0	0
BAL062_00498	BAL062_00498	phosphohydrolase,Uncharacterized metallophosphoesterase Cj0846,phosphodiesterase YaeI,Calcineurin-like phosphoesterase superfamily domain	10.5282	14.7073	0.0901639	61	5.5	0	-0.72845	5.55907	0.0884956	56.5	5	0	-13.3561	10.3877	0	56.5	0	0
BAL062_00499	psaB	OmpA/MotB protein,Photosystem I P700 chlorophyll a apoprotein A2,putative outer membrane lipoprotein,Outer membrane protein and related peptidoglycan-associated (lipo)proteins,type VI secretion system OmpA/MotB family protein,OmpA family	-2.74226	3.77113	0.0222222	22.5	0.5	0	-0.709264	4.19399	0.125	20	2.5	0	-11.9412	9.05261	0	20	0	0
BAL062_00500	yfiN	diguanylate cyclase,Probable diguanylate cyclase YfiN,putative inner membrane diguanylate cyclase,MHYT domain (predicted integral membrane sensor domain),diguanylate cyclase (GGDEF) domain,GGDEF domain	0.180018	4.44636	0.0520833	48	2.5	0	-0.292508	5.09823	0.0886076	39.5	3.5	0	-12.7277	9.80094	0	39.5	0	0
BAL062_00501	BAL062_00501	hypothetical protein	-0.836514	4.17754	0.0212766	23.5	0.5	0	-0.519056	4.75067	0.15	20	3	0	-12.4613	9.549	0	20	0	0
BAL062_00504	pdhD	Putative pyridine nucleotide-disulfide oxidoreductase, class I,Dihydrolipoyl dehydrogenase,dihydrolipoamide dehydrogenase,dihydrolipoyl dehydrogenase,Pyridine nucleotide-disulphide oxidoreductase	-1.39115	4.50959	0.031746	63	2	0	-0.636832	5.16563	0.0973451	56.5	5.5	0	-12.9197	9.98135	0	56.5	0	0
BAL062_00505	BAL062_00505	Ig domain-containing protein,Bacterial Ig-like domain (group 1)	6.96263	10.9855	0.0677966	59	4	0	3.67679	8.51712	0.0917431	54.5	5	0	-1.08323	10.3665	0.0183486	54.5	1	0
BAL062_00506	BAL062_00506	sulfide dehydrogenase (flavocytochrome C),Uncharacterized protein conserved in bacteria,conserved hypothetical protein,Putative phosphatase (DUF442)	-10.641	2.33978	0	12.5	0	0	-0.832	2.84518	0.1	10	1	0	-10.5355	7.69094	0	10	0	0
BAL062_00507	BAL062_00507	alpha/beta fold family hydrolase,hypothetical protein,Uncharacterized conserved protein,exosortase A system-associated hydrolase 1,Alpha/beta hydrolase family	-12.1575	3.74847	0	38	0	0	-0.235969	4.44579	0.0857143	35	3	0	-12.0494	9.15618	0	35	0	0
BAL062_00508	trxC	Thioredoxin C-3,Thioredoxin-2,thioredoxin 2,Thiol:disulfide interchange protein,thioredoxin,Thioredoxin	7.97185	10.095	0.116279	21.5	2.5	0	-0.609189	3.58423	0.111111	18	2	0	-11.2733	8.4078	0	18	0	0
BAL062_00509	BAL062_00509	Putative acyl-CoA thioester hydrolase,Uncharacterized acyl-CoA thioester hydrolase HI_0827,acyl-CoA esterase,Uncharacterized protein, possibly involved in aromatic compounds catabolism,Thioesterase superfamily	-10.5722	2.27459	0	10.5	0	0	-0.388494	3.04293	0.1875	8	1.5	0	-10.6499	7.80191	0	8	0	0
BAL062_00510	BAL062_00510	Uncharacterized protein, possibly involved in aromatic compounds catabolism	-10.8959	2.58047	0	15.5	0	0	0.877081	3.61534	0.12	12.5	1.5	0	-10.7546	7.90357	0	12.5	0	0
BAL062_00511	BAL062_00511	nucleotide-binding protein,hypothetical protein,putative nucleotide-binding protein,Arsenate reductase and related proteins, glutaredoxin family,Protein of unknown function (DUF520)	-11.0881	2.76101	0	16.5	0	0	-2.27829	3.02276	0.0322581	15.5	0.5	0	-10.9239	8.06855	0	15.5	0	0
BAL062_00512	BAL062_00512	rhodanese domain protein,molybdopterin biosynthesis protein MoeB,Uncharacterized conserved protein,Rhodanese-like domain	-11.4866	3.13264	0	14.5	0	0	2.67425	5.58419	0.103448	14.5	1.5	0	-11.3141	8.44729	0	14.5	0	0
BAL062_00513	mnmC	tRNA U-34 5-methylaminomethyl-2-thiouridine biosynthesis protein,tRNA 5-methylaminomethyl-2-thiouridine biosynthesis bifunctional protein MnmC,bifunctional tRNA (mnm(5)s(2)U34)-methyltransferase/FAD-dependent cmnm(5)s(2)U34 oxidoreductase,Uncharacterized conserved protein,tRNA U-34 5-methylaminomethyl-2-thiouridine biosynthesis protein MnmC, C-terminal domain,Protein of unknown function (DUF752)	-1.29176	4.06102	0.025641	58.5	1.5	0	-0.749837	4.76203	0.05	50	2.5	0	-12.5458	9.62908	0	50	0	0
BAL062_00514	BAL062_00514	SH3 domain protein	-0.621486	1.86299	0.0238095	21	0.5	0	-1.4084	2.32128	0.0263158	19	0.5	0	-10.0548	7.221	0	19	0	0
BAL062_00515	yciI	YciI-like protein,hypothetical protein,YciI-like protein,YCII-related domain	0.808745	1.40149	0.0434783	11.5	0.5	0	-9.32488	1.55748	0	9	0	0	-9.3207	6.50672	0	9	0	0
BAL062_00516	yciB	IspZ,Intracellular septation protein,intracellular septation protein A,intracellular septation protein A,Intracellular septation protein A	-2.32242	-3.9171	0	1	0	0	NA	NA	NA	0	0	0	NA	NA	NA	0	0	0
BAL062_00517	BAL062_00517	Putative phosphoesterase,error-prone DNA polymerase,Histidinol phosphatase and related hydrolases of the PHP family,PHP domain	-11.2248	2.88894	0	20	0	0	-0.128727	3.57805	0.0789474	19	1.5	0	-11.1254	8.2645	0	19	0	0
BAL062_00518	BAL062_00518	Predicted membrane protein,Bestrophin, RFP-TM, chloride channel	-1.01852	4.68784	0.0422535	35.5	1.5	0	-1.24136	4.92841	0.078125	32	2.5	0	-12.8524	9.91821	0	32	0	0
BAL062_00519	BAL062_00519	DNA repair protein,hypothetical protein,hypothetical protein,DNA repair protein RadC,Protein of unknown function (DUF2466)	-0.744711	4.57505	0.0238095	42	1	0	-0.713302	5.16938	0.12	37.5	4.5	0	-12.9513	10.011	0	37.5	0	0
BAL062_00520	coaBC	phosphopantothenoylcysteine synthetase/decarboxylase,DNA/pantothenate metabolism flavoprotein,bifunctional phosphopantothenoylcysteine decarboxylase/phosphopantothenate synthase,Phosphopantothenoylcysteine synthetase/decarboxylase,phosphopantothenoylcysteine decarboxylase / phosphopantothenate--cysteine ligase,DNA / pantothenate metabolism flavoprotein	6.62937	-3.07904	0.142857	3.5	0.5	0	NA	NA	NA	0	0	0	NA	NA	NA	0	0	0
BAL062_00521	secF	preprotein translocase subunit SecF,hypothetical protein,preprotein translocase subunit SecF,protein-export membrane protein SecF,Protein export membrane protein	-5.61715	-2.24163	0	6.5	0	0	-4.3922	-2.37114	0	1	0	0	-4.39281	2.33253	0	1	0	0
BAL062_00522	secD	secD,hypothetical protein,preprotein translocase subunit SecD,protein-export membrane protein SecD,Protein export membrane protein	-4.75666	-2.84818	0	5	0	0	NA	NA	NA	0	0	0	NA	NA	NA	0	0	0
BAL062_00523	yajC	preprotein translocase subunit YajC,hypothetical protein,preprotein translocase subunit YajC,preprotein translocase, YajC subunit,Preprotein translocase subunit	-3.90731	-3.33307	0	2.5	0	0	NA	NA	NA	0	0	0	NA	NA	NA	0	0	0
BAL062_00524	tgt	tgt,Queuine tRNA-ribosyltransferase,queuine tRNA-ribosyltransferase,queuine tRNA-ribosyltransferase,Queuine tRNA-ribosyltransferase	-0.741899	2.91753	0.0210526	47.5	1	0	-0.317726	3.73028	0.0454545	44	2	0	-11.3387	8.47139	0	44	0	0
BAL062_00525	BAL062_00525	LemA family,LemA family	-0.168007	2.98172	0.0714286	14	1	0	0.947026	3.79011	0.125	12	1.5	0	0.29884	8.06451	0.0416667	12	0.5	0
BAL062_00526	BAL062_00526	hypothetical protein	-2.55156	3.66518	0.0169492	29.5	0.5	0	5.92382	9.62675	0.173077	26	4.5	0	-12.2034	9.30352	0	26	0	0
BAL062_00527	queA	S-adenosylmethionine--tRNA ribosyltransferase-isomerase,S-adenosylmethionine:tRNA ribosyltransferase-isomerase,S-adenosylmethionine:tRNA ribosyltransferase-isomerase,S-adenosylmethionine:tRNA-ribo syltransferase-isomerase (queuine synthetase),S-adenosylmethionine:tRNA ribosyltransferase-isomerase,Queuosine biosynthesis protein	-1.16106	4.16551	0.0185185	54	1	0	-0.174119	5.02353	0.119565	46	5.5	0	-12.6109	9.69066	0	46	0	0
BAL062_00529	BAL062_00529	integrase/recombinase,site-specific tyrosine recombinase XerC,Site-specific recombinase XerD,tyrosine recombinase XerD,Phage integrase family	-0.212127	4.16795	0.0555556	36	2	0	2.94977	7.02737	0.132353	34	4.5	0	-12.4686	9.55588	0	34	0	0
BAL062_00530	BAL062_00530	hypothetical protein	-11.3597	3.01477	0	17.5	0	0	1.30924	4.2472	0.241379	14.5	3.5	0	-11.1009	8.24025	0	14.5	0	0
BAL062_00531	BAL062_00531	hypothetical protein	-9.22589	0.989834	0	4	0	0	2.60527	2.88535	0.25	4	1	0	-9.08054	6.27344	0	4	0	0
BAL062_00532	exoX_1	DNA exonuclease X,Exodeoxyribonuclease 10,exodeoxyribonuclease X,exonuclease, DNA polymerase III, epsilon subunit family,Exonuclease	-11.3096	2.96806	0	28	0	0	-0.0484671	3.77411	0.122449	24.5	3	0	-11.2984	8.43214	0	24.5	0	0
BAL062_00533	ssb_2	single-strand binding protein (helix-destabilizing protein),Helix-destabilizing protein,single-stranded DNA-binding protein,single-stranded DNA-binding protein,Single-strand binding protein family	-9.95305	1.68533	0	6.5	0	0	-1.4031	2.3577	0.0833333	6	0.5	0	-10.0865	7.25355	0	6	0	0
BAL062_00534	BAL062_00534	hypothetical protein	-10.7366	2.43011	0	12	0	0	-1.10532	2.97633	0.0909091	11	1	0	-10.7328	7.88233	0	11	0	0
BAL062_00535	BAL062_00535	hypothetical protein	-1.29785	3.49353	0.0232558	21.5	0.5	0	0.161895	4.2561	0.116279	21.5	2.5	0	-11.6972	8.81773	0	21.5	0	0
BAL062_00536	BAL062_00536	hypothetical protein	0.0683313	2.8303	0.025	20	0.5	0	-0.906873	3.4614	0.0555556	18	1	0	-0.0301851	8.3832	0.0277778	18	0.5	0
BAL062_00537	BAL062_00537	hypothetical protein	0.796571	1.46994	0.08	12.5	1	0	5.68653	6.83373	0.0909091	11	1	0	-9.70693	6.88313	0	11	0	0
BAL062_00538	BAL062_00538	Phage-like protein,DNA primase (bacterial type),DNA primase	12.0302	16.9616	0.0703704	135	9.5	0	4.4141	10.0573	0.0850202	123.5	10.5	0	0.0792115	11.2766	0.00809717	123.5	1	0
BAL062_00539	BAL062_00539	hypothetical protein	-8.98491	0.759518	0	6	0	0	-8.91849	1.20799	0	6	0	0	-8.91474	6.11338	0	6	0	0
BAL062_00540	BAL062_00540	phage-like DNA-binding protein,putative zinc finger/helix-turn-helix protein, YgiT family,Helix-turn-helix domain	-3.46064	-3.53903	0	2	0	0	-2.3352	-3.19928	0	1	0	0	-2.32318	1.48783	0	1	0	0
BAL062_00541	BAL062_00541	hypothetical protein	-0.490494	1.73777	0.0833333	6	0.5	0	-0.923267	2.83696	0.166667	6	1	0	-10.5512	7.70507	0	6	0	0
BAL062_00542	BAL062_00542	hypothetical protein	-1.16495	2.37841	0.04	12.5	0.5	0	-2.12499	2.93899	0.047619	10.5	0.5	0	-10.8097	7.95711	0	10.5	0	0
BAL062_00543	BAL062_00543	hypothetical protein	-9.47738	1.23047	0	5.5	0	0	0.985924	2.50952	0.363636	5.5	2	0	-9.67886	6.855	0	5.5	0	0
BAL062_00545	BAL062_00545	Protein of unknown function (DUF2511)	-11.072	2.7459	0	13	0	0	-0.91484	3.46727	0.0833333	12	1	0	-11.2182	8.3543	0	12	0	0
BAL062_00546	BAL062_00546	ACR protein,hypothetical protein,Uncharacterised ACR, COG2135	-0.605723	3.34137	0.0535714	28	1.5	0	-0.0810106	3.96383	0.12	25	3	0	-11.5064	8.63351	0	25	0	0
BAL062_00547	umuD_1	DNA polymerase V component,hypothetical protein,DNA polymerase V subunit UmuD,repressor LexA,Peptidase S24-like	-0.502578	2.76065	0.0588235	17	1	0	-1.10566	3.5053	0.0967742	15.5	1.5	0	-0.12588	8.47577	0.0322581	15.5	0.5	0
BAL062_00548	umuC_1	DNA polymerase V, subunit C,hypothetical protein,DNA polymerase V subunit UmuC,Nucleotidyltransferase/DNA polymerase involved in DNA repair,impB/mucB/samB family	-0.768663	4.3991	0.0333333	60	2	0	5.4543	9.62843	0.133333	52.5	7	0	-1.48578	9.77524	0.00952381	52.5	0.5	0
BAL062_00549	BAL062_00549	hypothetical protein	0.529848	2.2356	0.111111	4.5	0.5	0	-1.63073	2.5004	0.166667	3	0.5	0	-10.2747	7.4373	0	3	0	0
BAL062_00550	BAL062_00550	phage-like protein,conjugal transfer protein TraR,phage/conjugal plasmid C-4 type zinc finger protein, TraR family,Prokaryotic dksA/traR C4-type zinc finger	-7.95249	-0.217501	0	6	0	0	0.524411	0.749749	0.111111	4.5	0.5	0	-8.11639	5.35264	0	4.5	0	0
BAL062_00551	BAL062_00551	phage-like protein,Ogr/Delta-like zinc finger	-9.69549	1.43912	0	12.5	0	0	-0.243306	2.39847	0.0909091	11	1	0	-9.94814	7.11774	0	11	0	0
BAL062_00552	BAL062_00552	phage-related late control gene protein (GPD-like),Phage protein D,Phage late control gene D protein (GPD)	-0.313315	3.96815	0.0229885	43.5	1	0	-0.180674	4.68456	0.0632911	39.5	2.5	0	-1.09173	9.40211	0.0126582	39.5	0.5	0
BAL062_00553	BAL062_00553	phage-like protein; phage tail protein (GPU_like),Phage protein U,Phage P2 GpU	-1.83279	3.97409	0.037037	27	1	0	-1.37722	4.41144	0.0625	24	1.5	0	-12.334	9.42798	0	24	0	0
BAL062_00554	BAL062_00554	phage-related membrane protein,Phage-related minor tail protein,phage tail tape measure protein, TP901 family, core region,Phage-related minor tail protein	-13.4567	4.90257	0	102.5	0	0	-0.54726	5.69768	0.078534	95.5	7.5	0	-13.4345	10.46	0	95.5	0	0
BAL062_00555	BAL062_00555	phage-related tail protein (GPE+E'-like),Phage tail protein E	-11.1601	2.82843	0	18.5	0	0	3.59908	6.42169	0.15625	16	2.5	0	-11.3025	8.436	0	16	0	0
BAL062_00556	BAL062_00556	phage-related major tail tube protein (FII-like),phage major tail tube protein,Phage tail tube protein FII	6.28436	7.89873	0.075	20	1.5	0	-0.232974	3.34806	0.0540541	18.5	1	0	-10.9217	8.06656	0	18.5	0	0
BAL062_00557	BAL062_00557	phage-related major tail sheath protein ( FI-like),Phage tail sheath protein	-1.51796	4.19934	0.0294118	51	1.5	0	0.351861	5.2573	0.07	50	3.5	0	-12.6054	9.68548	0	50	0	0
BAL062_00558	BAL062_00558	hypothetical protein	-9.91236	1.64642	0	8	0	0	-9.98258	2.1187	0	7	0	0	-9.97702	7.14566	0	7	0	0
BAL062_00559	BAL062_00559	hypothetical protein	10.8196	15.1912	0.11215	53.5	6	0	-0.403763	5.73636	0.155556	45	7	0	0.077652	10.5954	0.0222222	45	1	0
BAL062_00562	BAL062_00562	phage-like tail fiber protein	11.9955	15.6081	0.107143	56	6	0	0.494098	5.55805	0.104762	52.5	5.5	0	-0.0674949	9.99505	0.0285714	52.5	1.5	0
BAL062_00563	BAL062_00563	phage tail protein,Bacteriophage P2-related tail formation protein,phage tail protein I,Phage tail protein (Tail_P2_I)	-1.56004	2.68535	0.0263158	19	0.5	0	7.23123	9.90622	0.129032	15.5	2	0	-11.1883	8.32544	0	15.5	0	0
BAL062_00564	BAL062_00564	phage-related baseplate assembly protein (GPJ-like),Baseplate J-like protein	-2.01992	4.07786	0.025641	39	1	0	0.674196	5.37414	0.104478	33.5	3.5	0	-1.36698	9.66308	0.0149254	33.5	0.5	0
BAL062_00566	BAL062_00566	phage-related baseplate protein (GPV-like),Phage P2 baseplate assembly protein gpV,phage baseplate assembly protein V,Phage-related baseplate assembly protein	-11.6399	3.27452	0	25.5	0	0	-2.90593	3.53495	0.0227273	22	0.5	0	-11.5525	8.67821	0	22	0	0
BAL062_00567	BAL062_00567	phage-related tail completion protein (GPS-like),phage virion morphogenesis protein,Phage virion morphogenesis family	-2.26094	3.39983	0.0208333	24	0.5	0	-2.08568	3.77724	0.0408163	24.5	1	0	-0.571988	8.90244	0.0204082	24.5	0.5	0
BAL062_00568	BAL062_00568	phage-related tail completion protein (GPR-like),P2 phage tail completion protein R (GpR)	-1.15279	3.29597	0.04	25	1	0	4.44231	7.41103	0.116279	21.5	2.5	0	-11.4542	8.58303	0	21.5	0	0
BAL062_00569	BAL062_00569	phage-related cell wall hydrolase,spore cortex-lytic enzyme,Protein of unknown function (DUF3380)	-2.24313	3.38374	0.0169492	29.5	0.5	0	-0.611435	4.14683	0.0909091	27.5	2.5	0	0.316778	9.04575	0.0363636	27.5	1	0
BAL062_00570	BAL062_00570	phage-related membrane protein,Protein of unknown function (DUF754)	-10.2998	2.01587	0	12	0	0	-1.34161	2.26769	0.05	10	0.5	0	-9.98825	7.15581	0	10	0	0
BAL062_00572	BAL062_00572	phage-related tail protein (GPX-like),Phage Tail Protein X	-9.72392	1.46625	0	8.5	0	0	-0.811112	1.88183	0.0625	8	0.5	0	-9.49605	6.67921	0	8	0	0
BAL062_00573	BAL062_00573	phage-related capsid completion protein,Phage head completion protein (GPL)	-9.48155	1.23444	0	10.5	0	0	-9.52072	1.72515	0	7	0	0	-9.51495	6.69604	0	7	0	0
BAL062_00574	BAL062_00574	Phage small terminase subunit,Phage small terminase subunit	-1.6775	2.79455	0.0232558	21.5	0.5	0	0.808389	4.01453	0.116279	21.5	2.5	0	-11.1658	8.3034	0	21.5	0	0
BAL062_00575	BAL062_00575	phage-related capsid protein (GPN-like),phage major capsid protein, P2 family,Phage major capsid protein, P2 family	-2.93111	4.00628	0.0111111	45	0.5	0	-0.781411	4.72336	0.0588235	42.5	2.5	0	-1.32531	9.62371	0.0117647	42.5	0.5	0
BAL062_00576	BAL062_00576	phage-related capsid scaffolding protein (GPO-like),Phage capsid scaffolding protein (GPO) serine peptidase	-12.5032	4.06043	0	38.5	0	0	-0.39097	4.83042	0.09375	32	3	0	0.267223	9.68204	0.046875	32	1.5	0
BAL062_00577	BAL062_00577	phage-related terminase, ATPase subunit (GPP-like),Uncharacterized conserved protein,Terminase-like family	-2.96751	4.8198	0.0136054	73.5	1	0	2.3617	7.44335	0.10687	65.5	7	0	-2.1847	10.4263	0.00763359	65.5	0.5	0
BAL062_00578	BAL062_00578	phage-related portal vertex protein (GPQ-like),phage portal protein, PBSX family,Phage portal protein	-0.834469	4.00697	0.0506329	39.5	2	0	0.012564	4.79897	0.144737	38	5.5	0	-12.3092	9.40435	0	38	0	0
BAL062_00579	BAL062_00579	hypothetical protein	-11.2955	2.95489	0	11.5	0	0	0.43158	3.73418	0.173913	11.5	2	0	-11.0701	8.21047	0	11.5	0	0
BAL062_00580	bvgS	Signal transduction histidine kinase,Virulence sensor protein BvgS precursor,hybrid sensory kinase in two-component regulatory system with RcsB and YojN,Predicted periplasmic ligand-binding sensor domain,TMAO reductase sytem sensor TorS,Histidine kinase-, DNA gyrase B-, and HSP90-like ATPase	-3.05636	8.41032	0.127072	90.5	11.5	0	0.076553	7.71259	0.254902	51	13	0	-2.41644	12.091	0.0294118	51	1.5	0
BAL062_00581	glnE	glnE,Glutamate-ammonia-ligase adenylyltransferase,bifunctional glutamine-synthetase adenylyltransferase/deadenyltransferase,UTP:GlnB (protein PII) uridylyltransferase,Glutamate-ammonia ligase adenylyltransferase	9.76263	15.0064	0.0546875	128	7	0	1.46575	7.74959	0.182222	112.5	20.5	0	-3.18703	11.3319	0.00444444	112.5	0.5	0
BAL062_00582	ilvE	branched-chain amino acid aminotransferase,Branched-chain-amino-acid aminotransferase,branched-chain amino acid aminotransferase,Branched-chain amino acid aminotransferase/4-amino-4-deoxychorismate lyase,branched-chain amino acid aminotransferase,Aminotransferase class IV	-1.5238	4.57294	0.0333333	45	1.5	0	0.0903337	5.54563	0.166667	42	7	0	-13.0181	10.0735	0	42	0	0
BAL062_00583	BAL062_00583	putative nucleoside-diphosphate-sugar epimerase,Protein of unknown function (DUF1022)	-5.93718	-1.99258	0	12	0	0	-4.96014	-2.02017	0	4	0	0	-4.9553	2.68755	0	4	0	0
BAL062_00584	BAL062_00584	glycosyltransferase,Uncharacterized protein conserved in bacteria	4.14142	7.4108	0.0422535	35.5	1.5	0	-2.09229	4.63731	0.0294118	34	1	0	-12.7006	9.77541	0	34	0	0
BAL062_00585	icaB	putative polysaccharide deacetylase,Poly-beta-1,6-N-acetyl-D-glucosamine N-deacetylase precursor,outer membrane N-deacetylase,poly-beta-1,6-N-acetyl-D-glucosamine N-deacetylase PgaB,Polysaccharide deacetylase	-0.85105	3.08341	0.0416667	24	1	0	-11.3401	3.26906	0	21	0	0	-11.3339	8.46674	0	21	0	0
BAL062_00586	lpsC	lipopolysaccharide core biosynthesis glycosyl transferase LpsC,SPBc2 prophage-derived glycosyltransferase SunS,putative glycosyl transferase,transferase 2, rSAM/selenodomain-associated,Glycosyl transferase family 2	-1.16872	3.95239	0.0517241	29	1.5	0	4.2878	8.14586	0.113636	22	2.5	0	-12.3228	9.4173	0	22	0	0
BAL062_00587	BAL062_00587	glycosyltransferase,UDP-D-galactose:(glucosyl)lip opolysaccharide-1,6-D-galactosyltransferase,sugar transferase, PEP-CTERM/EpsH1 system associated,Glycosyl transferases group 1	-1.15233	3.36075	0.0217391	46	1	0	-0.683593	4.44016	0.0666667	45	3	0	-12.1836	9.28437	0	45	0	0
BAL062_00588	BAL062_00588	hypothetical protein	8.62978	11.7041	0.043956	45.5	2	0	-0.667079	4.56752	0.0641026	39	2.5	0	-1.13678	9.44496	0.0128205	39	0.5	0
BAL062_00589	BAL062_00589	glycosyltransferase involved in LPS biosynthesis,Glycosyltransferase family 25 (LPS biosynthesis protein)	-0.785965	3.02402	0.0188679	26.5	0.5	0	-11.6571	3.53925	0	26.5	0	0	-11.6512	8.77334	0	26.5	0	0
BAL062_00590	BAL062_00590	hypothetical protein	-0.889666	3.59804	0.0526316	28.5	1.5	0	-0.618984	4.35723	0.111111	27	3	0	-12.0834	9.18862	0	27	0	0
BAL062_00592	sacB	Putative glycosyl transferase,Capsular polysaccharide phosphotransferase SacB	0.272432	1.91187	0.0277778	18	0.5	0	0.794783	2.98912	0.115385	13	1.5	0	-10.2022	7.36589	0	13	0	0
BAL062_00593	aspS	aspartyl-tRNA synthetase,Aspartate--tRNA ligase,aspartyl-tRNA synthetase,Aspartyl/asparaginyl-tRNA synthetases,aspartate--tRNA ligase,tRNA synthetases class II (D, K and N)	6.14258	-2.84504	0.2	5	1	0	-1.59428	-3.3517	0	0.5	0	0	-1.58594	1.33529	0	0.5	0	0
BAL062_00594	BAL062_00594	hypothetical protein	-2.18691	3.33213	0.0136986	36.5	0.5	0	-0.796353	4.03452	0.057971	34.5	2	0	-11.7922	8.90936	0	34.5	0	0
BAL062_00595	BAL062_00595	TonB-dependent receptor,Probable TonB-dependent receptor NMB0964 precursor,vitamin B12/cobalamin outer membrane transporter,Outer membrane cobalamin receptor protein,TonB-dependent heme/hemoglobin receptor family protein,TonB dependent receptor	11.1967	15.9901	0.0575916	95.5	5.5	0	1.90935	7.70642	0.0909091	88	8	0	-0.488516	11.101	0.0170455	88	1.5	0
BAL062_00596	BAL062_00596	phospholipase D,cardiolipin synthetase,cardiolipin synthase	9.84707	11.7696	0.0588235	51	3	0	-0.531912	3.80424	0.0412371	48.5	2	0	-0.310897	8.65087	0.0103093	48.5	0.5	0
BAL062_00597	BAL062_00597	hypothetical protein	2.52995	3.84151	0.131579	19	2.5	0	-1.69955	3.47315	0.0666667	15	1	0	-0.182624	8.53065	0.0333333	15	0.5	0
BAL062_00598	BAL062_00598	signal peptide,Predicted integral membrane protein,Domain of unknown function (DUF3315)	-1.14994	3.93586	0.025	20	0.5	0	-1.00852	4.42381	0.108108	18.5	2	0	-12.258	9.35559	0	18.5	0	0
BAL062_00600	gst	Putative Glutathione S-transferase,Glutathione S-transferase GST-4.5,glutathionine S-transferase,maleylacetoacetate isomerase,Glutathione S-transferase, C-terminal domain	-13.1315	4.61819	0	33.5	0	0	1.36439	6.36728	0.189655	29	5.5	0	-13.0801	10.1314	0	29	0	0
BAL062_00601	dmlR_3	Putative transcriptional regulator,D-malate degradation protein R,LysR family transcriptional regulator,ABC-type uncharacterized transport system, periplasmic component,D-serine deaminase transcriptional activator,LysR substrate binding domain	-11.8406	3.45925	0	36.5	0	0	-0.752382	4.2018	0.0819672	30.5	2.5	0	-11.9645	9.07463	0	30.5	0	0
BAL062_00602	acdA	acyl-CoA dehydrogenase,Acyl-CoA dehydrogenase, short-chain specific,putative acyl-CoA dehydrogenase,Rubredoxin,cyclohexanecarboxyl-CoA dehydrogenase,Acetyl-CoA dehydrogenase C-terminal like	10.3004	14.7423	0.100629	79.5	8	0	1.45472	6.86758	0.0821918	73	6	0	-2.32389	10.5541	0.00684931	73	0.5	0
BAL062_00603	acdB	acyl-CoA dehydrogenase,Acyl-CoA dehydrogenase, short-chain specific,isovaleryl CoA dehydrogenase,Rubredoxin,cyclohexanecarboxyl-CoA dehydrogenase,Acetyl-CoA dehydrogenase C-terminal like	9.20834	13.9975	0.0722892	83	6	0	0.919878	7.01527	0.136986	73	10	0	-1.82883	11.0421	0.0136986	73	1	0
BAL062_00604	BAL062_00604	acid shock protein	-0.601795	3.37943	0.0769231	19.5	1.5	0	0.0123137	4.20976	0.166667	18	3	0	-11.711	8.83105	0	18	0	0
BAL062_00605	baeS	kinase sensor component of a two component signal transduction system,Signal transduction histidine-protein kinase BaeS,signal transduction histidine-protein kinase BaeS,Predicted periplasmic ligand-binding sensor domain,phosphate regulon sensor kinase PhoR,Histidine kinase-, DNA gyrase B-, and HSP90-like ATPase	1.82022	4.50801	0.0927835	48.5	4.5	0	2.13748	6.16808	0.0853659	41	3.5	0	-12.3047	9.39999	0	41	0	0
BAL062_00606	baeR	OmpR family transcriptional regulator,Transcriptional regulatory protein BaeR,DNA-binding transcriptional regulator BaeR,Response regulator of citrate/malate metabolism,phosphate regulon transcriptional regulatory protein PhoB,Response regulator receiver domain	-1.6732	4.4103	0.0428571	35	1.5	0	-0.800864	4.8909	0.0606061	33	2	0	-12.6928	9.76806	0	33	0	0
BAL062_00607	BAL062_00607	hypothetical protein,Uncharacterized conserved protein,Uncharacterized ACR, YdiU/UPF0061 family	-0.779836	5.27218	0.037037	81	3	0	-0.469935	5.97225	0.100671	74.5	7.5	0	-2.50907	10.7167	0.00671141	74.5	0.5	0
BAL062_00608	BAL062_00608	fatty acid desaturase,Fatty acid desaturase	9.08601	13.9775	0.117188	64	7.5	0	-0.639799	5.84802	0.12381	52.5	6.5	0	0.146251	10.8041	0.0380952	52.5	2	0
BAL062_00609	BAL062_00609	signal peptide,META domain	-12.1496	3.74127	0	22	0	0	-0.724278	4.20438	0.108108	18.5	2	0	-11.9562	9.06701	0	18.5	0	0
BAL062_00610	ugpQ	Putative glycerophosphodiester phosphodiesterase,Glycerophosphoryl diester phosphodiesterase,cytoplasmic glycerophosphodiester phosphodiesterase,Membrane domain of membrane-anchored glycerophosphoryl diester phosphodiesterase,Glycerophosphoryl diester phosphodiesterase family	-2.43489	4.37807	0.0136986	36.5	0.5	0	-0.838717	4.72039	0.0701754	28.5	2	0	-1.3408	9.63832	0.0175439	28.5	0.5	0
BAL062_00611	yvqK	Putative cobalamin adenosyltransferase,Cob(I)yrinic acid a,c-diamide adenosyltransferase,Uncharacterized conserved protein,ATP:cob(I)alamin adenosyltransferase,Cobalamin adenosyltransferase	-1.77576	2.95168	0.025641	19.5	0.5	0	5.58368	8.30339	0.170732	20.5	3.5	0	-11.226	8.36179	0	20.5	0	0
BAL062_00612	btuB	Vitamin B12 receptor,Outer membrane cobalamin translocator,vitamin B12/cobalamin outer membrane transporter,Outer membrane cobalamin receptor protein,TonB-dependent vitamin B12 receptor,TonB dependent receptor	8.75	13.4786	0.0358974	97.5	3.5	0	-0.553341	6.42432	0.0983607	91.5	9	0	-2.99249	11.1587	0.00546448	91.5	0.5	0
BAL062_00614	trpF	N-(5'-phosphoribosyl)anthranilate isomerase,N-(5'-phosphoribosyl)anthranilate isomerase,N-(5'-phosphoribosyl)anthranilate isomerase,Phosphoribosylanthranilate isomerase,N-(5'phosphoribosyl)anthranilate (PRA) isomerase	-0.103026	4.25325	0.0806452	31	2.5	0	0.96693	5.42485	0.236364	27.5	6.5	0	-12.4275	9.51688	0	27.5	0	0
BAL062_00615	trpB_1	trpB,Tryptophan synthase beta chain,tryptophan synthase subunit beta,Tryptophan synthase alpha chain,tryptophan synthase, beta subunit,Pyridoxal-phosphate dependent enzyme	-3.72094	4.735	0.00724638	69	0.5	0	-0.0973619	5.45324	0.0887097	62	5.5	0	-13.0094	10.0654	0	62	0	0
BAL062_00616	BAL062_00616	Domain of Unknown Function (DUF1543)	-0.808535	3.94477	0.0888889	22.5	2	0	-1.66579	3.99272	0.0769231	19.5	1.5	0	-11.9259	9.03774	0	19.5	0	0
BAL062_00617	BAL062_00617	Protein of unknown function (DUF2804)	-1.8714	3.88975	0.0273973	36.5	1	0	0.206299	4.807	0.177419	31	5.5	0	-12.2316	9.33033	0	31	0	0
BAL062_00618	BAL062_00618	metal-dependent hydrolase,Predicted metal-dependent hydrolase	5.04438	8.38372	0.0574713	43.5	2.5	0	-0.413588	5.11216	0.123457	40.5	5	0	-12.7886	9.85833	0	40.5	0	0
BAL062_00619	BAL062_00619	AraC-type DNA-binding domain-containing protein,DNA-binding transcriptional activator FeaR,Adenosine deaminase,YSIRK-targeted surface antigen transcriptional regulator,Arabinose-binding domain of AraC transcription regulator, N-term	-12.0901	3.68714	0	38.5	0	0	-0.728294	4.15224	0.0588235	34	2	0	-11.9042	9.01698	0	34	0	0
BAL062_00621	accD	acetylCoA carboxylase subunit beta,Acetyl-coenzyme A carboxylase carboxyl transferase subunit beta,acetyl-CoA carboxylase subunit beta,Acetyl-CoA carboxylase, carboxyltransferase component (subunits alpha and beta),acetyl-CoA carboxylase, carboxyl transferase, beta subunit,Carboxyl transferase domain	-2.32527	-3.91678	0	1	0	0	NA	NA	NA	0	0	0	NA	NA	NA	0	0	0
BAL062_00622	folC	folC,Bifunctional protein folC,bifunctional folylpolyglutamate synthase/ dihydrofolate synthase,Folylpolyglutamate synthase,bifunctional protein FolC,Mur ligase middle domain	-7.63885	-0.508414	0	3	0	0	1.76665	0.795895	0.5	1	0.5	0	-7.85393	5.10516	0	1	0	0
BAL062_00623	BAL062_00623	protein tolA,Uncharacterized protein conserved in bacteria,Sporulation related domain	0.685254	4.6514	0.148148	27	4	0	-0.24466	4.80737	0.1	20	2	0	-1.24428	9.54341	0.025	20	0.5	0
BAL062_00624	BAL062_00624	putative phosphatase,Protein tyrosine/serine phosphatase,Dual specificity phosphatase, catalytic domain	10.43	12.5045	0.0727273	27.5	2	0	-0.0354866	3.95735	0.122449	24.5	3	0	-0.302312	8.64603	0.0204082	24.5	0.5	0
BAL062_00625	Y2aiiA	Zn-dependent hydrolase,N-acyl homoserine lactonase,Metallo-beta-lactamase superfamily	-2.30632	4.33263	NA	41.5	1	0	-0.905988	4.73073	0.075	40	3	0	-1.37528	9.67096	0.0125	40	0.5	0
BAL062_00626	ahpC_1	alkyl hydroperoxide reductase/thiol specific antioxidant/Mal allergen,Alkyl hydroperoxide reductase subunit C,peroxiredoxin,peroxiredoxin,AhpC/TSA family	-1.47962	4.16498	0.0410959	36.5	1.5	0	0.745481	5.3178	0.169231	32.5	5.5	0	-12.4572	9.54509	0	32.5	0	0
BAL062_00627	secA	protein translocase subunit secA,hypothetical protein,preprotein translocase subunit SecA,Predicted metal-binding protein related to the C-terminal domain of SecA,preprotein translocase, SecA subunit,SecA DEAD-like domain	4.44304	-2.55946	0.0769231	6.5	0.5	0	-2.8104	-3.06887	0	1	0	0	-2.80828	1.62361	0	1	0	0
BAL062_00628	BAL062_00628	signal peptide	-1.96243	3.12396	0.0416667	12	0.5	0	-2.29133	3.03341	0.047619	10.5	0.5	0	0.243072	8.11857	0.047619	10.5	0.5	0
BAL062_00629	yhjE_1	major facilitator superfamily transporter,Inner membrane metabolite transport protein yhjE,shikimate transporter,Transposase and inactivated derivatives,MFS transporter, metabolite:H+ symporter (MHS) family protein,Sugar (and other) transporter	10.5304	15.0061	0.0621118	80.5	5	0	-0.532557	5.94313	0.118881	71.5	8.5	0	-0.913107	10.7679	0.020979	71.5	1.5	0
BAL062_00630	yqfA	hemolysin III,hypothetical protein,hemolysin,Predicted membrane protein, hemolysin III homolog,channel protein, hemolysin III family,Haemolysin-III related	-0.448815	4.16559	0.0422535	35.5	1.5	0	-1.67166	4.34368	0.0634921	31.5	2	0	-12.315	9.40995	0	31.5	0	0
BAL062_00631	BAL062_00631	methyltransferase	-9.44072	1.19536	0	6.5	0	0	-9.60143	1.7941	0	6.5	0	0	-9.59556	6.77449	0	6.5	0	0
BAL062_00632	BAL062_00632	Putative methyltransferase,Methyltransferase TRM13	-12.2475	3.83	0	44.5	0	0	0.104029	4.78985	0.0789474	38	3	0	-12.2571	9.3548	0	38	0	0
BAL062_00633	BAL062_00633	histone acetyltransferase HPA2,hypothetical protein,putative acyltransferase,Predicted acetyltransferase involved in intracellular survival and related acetyltransferases,putative N-acetyltransferase, MSMEG_0567 N-terminal domain family,Acetyltransferase (GNAT) family	-2.43236	3.48995	0.0212766	23.5	0.5	0	3.0879	6.57026	0.142857	24.5	3.5	0	-11.8904	9.00366	0	24.5	0	0
BAL062_00634	BAL062_00634	alpha-beta hydrolase family esterase,Patatin-like phospholipase	-0.732139	4.80643	0.0505051	49.5	2.5	0	-1.10485	5.19812	0.0987654	40.5	4	0	-13.0943	10.1446	0	40.5	0	0
BAL062_00635	BAL062_00635	hypothetical protein	-0.211263	2.48823	0.08	12.5	1	0	4.27464	6.49793	0.125	12	1.5	0	-10.7504	7.90009	0	12	0	0
BAL062_00636	fadJ	3-hydroxyacyl-CoA dehydrogenase,Fatty acid oxidation complex subunit alpha,multifunctional fatty acid oxidation complex subunit alpha,Predicted nucleic-acid-binding protein containing a Zn-ribbon,fatty oxidation complex, alpha subunit FadJ,3-hydroxyacyl-CoA dehydrogenase, NAD binding domain	-2.80718	4.7729	0.0125786	79.5	1	0	-0.492238	5.61718	0.0979021	71.5	7	0	-13.3326	10.366	0	71.5	0	0
BAL062_00637	fadA_1	acetyl-CoA acetyltransferase,Putative acyltransferase Rv0859,acetyl-CoA acetyltransferase,Uncharacterized protein, possibly involved in aromatic compounds catabolism,acetyl-CoA C-acetyltransferase,Thiolase, N-terminal domain	11.966	15.9827	0.115385	52	6	0	-0.710117	5.46132	0.0795455	44	3.5	0	0.926008	10.5374	0.0340909	44	1.5	0
BAL062_00638	appY_1	AdiY,M5 polypeptide,transcriptional regulator HilD,Adenosine deaminase,YSIRK-targeted surface antigen transcriptional regulator,Arabinose-binding domain of AraC transcription regulator, N-term	-4.39631	-3.0696	0	4.5	0	0	NA	NA	NA	0	0	0	NA	NA	NA	0	0	0
BAL062_00639	frc_1	acyl-CoA transferases/carnitine dehydratase,Formyl-coenzyme A transferase,putative CoA-transferase,Predicted acyl-CoA transferases/carnitine dehydratase,formyl-CoA transferase,CoA-transferase family III	0.612093	4.71473	0.0336134	59.5	2	0	-0.339296	4.99211	0.0925926	54	5	0	-12.6439	9.72189	0	54	0	0
BAL062_00642	cysI	sulfite reductase,Sulfite reductase [ferredoxin],ferredoxin-nitrite reductase,Sulfite reductase, beta subunit (hemoprotein),precorrin-3B synthase,Nitrite and sulphite reductase 4Fe-4S domain	-2.44359	4.53734	0.0152672	65.5	1	0	2.18582	6.84962	0.0483871	62	3	0	-12.9282	9.98935	0	62	0	0
BAL062_00643	BAL062_00643	oxidoreductase,Uncharacterized protein conserved in bacteria,Bacterial protein of unknown function (DUF934)	-10.9887	2.66775	0	17.5	0	0	0.666349	3.55658	0.117647	17	2	0	-10.7973	7.94563	0	17	0	0
BAL062_00644	emrE_1	small multidrug resistance protein,Methyl viologen resistance protein C,multidrug efflux system protein MdtI,Membrane transporters of cations and cationic drugs,phosphonate utilization associated putative membrane protein,Small Multidrug Resistance protein	-1.34791	2.55058	0.0357143	14	0.5	0	-0.309413	3.31229	0.111111	13.5	1.5	0	-10.9116	8.05684	0	13.5	0	0
BAL062_00645	BAL062_00645	Glyoxalase/Bleomycin resistance protein/Dioxygenase superfamily protein,hypothetical protein,Uncharacterized protein conserved in bacteria,Glyoxalase/Bleomycin resistance protein/Dioxygenase superfamily	-1.45474	2.6507	0.027027	18.5	0.5	0	-2.4953	3.23856	0.03125	16	0.5	0	-11.1796	8.31672	0	16	0	0
BAL062_00646	thlA_1	acetyl-CoA acetyltransferase (acetoacetyl-CoA thiolase),Acetyl-CoA acetyltransferase,acetyl-CoA acetyltransferase,Transcription-associated recombination protein,acetyl-CoA C-acetyltransferase,Thiolase, N-terminal domain	-2.37987	4.47722	0.017094	58.5	1	0	0.0155226	5.35421	0.12381	52.5	6.5	0	-12.8606	9.92597	0	52.5	0	0
BAL062_00647	BAL062_00647	Tfp pilus assembly protein FimT,Tfp pilus assembly protein FimT,Type II transport protein GspH	0.248009	3.76892	0.142857	17.5	2.5	0	-0.926161	4.10464	0.147059	17	2.5	0	-11.9032	9.01573	0	17	0	0
BAL062_00648	BAL062_00648	Outer membrane protein OmpA-like,Outer membrane protein OmpAb,putative outer membrane lipoprotein,Outer membrane protein and related peptidoglycan-associated (lipo)proteins,type VI secretion system OmpA/MotB family protein,OmpA family	-5.12928	-2.59776	0	6.5	0	0	-6.39059	-0.9538	0	11	0	0	-6.37885	3.78254	0	11	0	0
BAL062_00649	BAL062_00649	hypothetical protein	-0.705727	1.88078	0.1	5	0.5	0	1.64361	3.36239	0.3	5	1.5	0	-10.1191	7.28486	0	5	0	0
BAL062_00650	rtcB	RtcB protein,RNA-splicing ligase RtcB,hypothetical protein,release factor H-coupled RctB family protein,Uncharacterized protein family UPF0027	-11.9419	3.55199	0	44.5	0	0	-0.304533	4.50589	0.103896	38.5	4	0	0.0504749	9.30483	0.025974	38.5	1	0
BAL062_00651	lysP_3	lysP,Lysine-specific permease,lysine transporter,Amino acid transporters,amino acid permease (yeast),Amino acid permease	-0.643545	3.838	0.0192308	52	1	0	4.35434	7.73005	0.10989	45.5	5	0	-11.8509	8.96567	0	45.5	0	0
BAL062_00652	rsmC	16S RNA G1207 methylase RsmC,Ribosomal RNA small subunit methyltransferase C,16S ribosomal RNA m2G1207 methyltransferase,16S RNA G1207 methylase RsmC,protein-(glutamine-N5) methyltransferase, release factor-specific,Methyltransferase small domain	1.17449	3.41666	0.0735294	34	2.5	0	2.54997	5.78219	0.15873	31.5	5	0	-11.6046	8.72821	0	31.5	0	0
BAL062_00653	xanP	transporter,Xanthine permease XanP,uracil transporter,xanthine permease,Permease family	-1.32676	4.83099	0.0277778	54	1.5	0	0.809328	6.10561	0.163043	46	7.5	0	-2.00259	10.2582	0.0108696	46	0.5	0
BAL062_00654	typA	typA,Tyrosine phosphorylated protein A,GTP-binding protein,GTPases - translation elongation factors,GTP-binding protein TypA/BipA,Elongation factor Tu GTP binding domain	1.21801	3.10432	0.034188	58.5	2	0	1.61806	3.81528	0.0917431	54.5	5	0	-10.5142	7.67031	0	54.5	0	0
BAL062_00655	mscL	mscL,Large-conductance mechanosensitive channel,large-conductance mechanosensitive channel,large conductance mechanosensitive channel protein,Large-conductance mechanosensitive channel, MscL	-2.01141	3.17003	0.0285714	17.5	0.5	0	-0.0804526	3.75056	0.142857	14	2	0	-11.2903	8.42431	0	14	0	0
BAL062_00656	BAL062_00656	AIG2-like family protein,AIG2-like family	0.0637897	3.89845	0.111111	18	2	0	-0.276911	4.29348	0.193548	15.5	3	0	-11.9107	9.02295	0	15.5	0	0
BAL062_00657	ppiC	peptidyl-prolyl cis-trans isomerase,Peptidyl-prolyl cis-trans isomerase C,peptidyl-prolyl cis-trans isomerase C,nitrogen fixation protein NifM,PPIC-type PPIASE domain	-0.666148	1.90516	0.0357143	14	0.5	0	2.23218	3.80942	0.166667	12	2	0	-10.0897	7.25539	0	12	0	0
BAL062_00658	mutM	mutM,Formamidopyrimidine-DNA glycosylase,formamidopyrimidine/5-formyluracil/ 5-hydroxymethyluracil DNA glycosylase,formamidopyrimidine-DNA glycosylase,Formamidopyrimidine-DNA glycosylase N-terminal domain	0.839363	4.50061	0.0149254	33.5	0.5	0	-0.783248	4.6823	0.107143	28	3	0	-12.4654	9.55289	0	28	0	0
BAL062_00659	BAL062_00659	3-methyladenine DNA glycosylase,3-methyladenine DNA glycosylase,DNA-3-methyladenine glycosylase,Methylpurine-DNA glycosylase (MPG)	-1.78119	2.89062	0.0192308	26	0.5	0	0.905987	4.15123	0.113636	22	2.5	0	-11.241	8.37641	0	22	0	0
BAL062_00660	BAL062_00660	Outer membrane receptor protein, mostly Fe transport,catecholate siderophore receptor CirA,Outer membrane cobalamin receptor protein,TonB-dependent siderophore receptor,TonB-dependent Receptor Plug Domain	-0.517356	3.368	0.0491803	30.5	1.5	0	-0.461459	4.06642	0.0588235	25.5	1.5	0	-11.7301	8.84936	0	25.5	0	0
BAL062_00663	BAL062_00663	outer membrane receptor protein,Outer membrane cobalamin receptor protein,TonB-dependent siderophore receptor,TonB dependent receptor	-0.984969	4.06354	0.0363636	55	2	0	3.20349	7.28495	0.0576923	52	3	0	-1.30156	9.60123	0.00961539	52	0.5	0
BAL062_00664	namA	Putative FMN oxidoreductase,NADPH dehydrogenase,salicylyl-CoA 5-hydroxylase,tRNA-dihydrouridine synthase,mycofactocin system FadH/OYE family oxidoreductase 2,NADH:flavin oxidoreductase / NADH oxidase family	10.5774	14.465	0.0676692	66.5	4.5	0	-0.58701	5.43997	0.0967742	62	6	0	-0.425522	10.3217	0.016129	62	1	0
BAL062_00665	BAL062_00665	auxin efflux Carrier,putative transporter YfdV,auxin efflux carrier,Membrane transport protein	-0.908871	4.03324	0.057971	34.5	2	0	3.81107	7.84844	0.149254	33.5	5	0	-12.4784	9.56523	0	33.5	0	0
BAL062_00666	BAL062_00666	TPR repeat-containing SEL1 subfamily protein,hypothetical protein,Sel1 repeat	4.46201	6.27931	0.0181818	27.5	0.5	0	-0.430685	4.02471	0.0869565	23	2	0	-11.6806	8.8016	0	23	0	0
BAL062_00667	dsbC_1	protein-disulfide isomerase,Probable thiol:disulfide interchange protein DsbC precursor,protein disulfide isomerase II DsbC,Protein-disulfide isomerase,Disulfide bond isomerase protein N-terminus	-12.41	3.97664	0	39	0	0	-0.921754	4.56539	0.0909091	33	3	0	-12.3859	9.47736	0	33	0	0
BAL062_00668	ygfZ	aminomethyltransferase,tRNA-modifying protein ygfZ,putative global regulator,folate-binding protein YgfZ,Aminomethyltransferase folate-binding domain	-2.32527	-3.91678	0	1	0	0	-1.58526	-3.35588	0	0.5	0	0	-1.58563	1.33412	0	0.5	0	0
BAL062_00669	BAL062_00669	Activator of Hsp90 ATPase homolog 1-like family protein,Activator of HSP90 ATPase,Activator of Hsp90 ATPase homolog 1-like protein	0.489033	2.67927	0.0952381	10.5	1	0	-1.20462	3.05287	0.105263	9.5	1	0	-10.8326	7.97938	0	9.5	0	0
BAL062_00671	BAL062_00671	Putative alkylphosphonate uptake protein PhnA,hypothetical protein,putative alkylphosphonate utilization operon protein PhnA,PhnA protein	-0.0650233	2.35182	0.0952381	10.5	1	0	-10.4787	2.53925	0	9	0	0	-10.4721	7.62913	0	9	0	0
BAL062_00672	BAL062_00672	hypothetical protein,Uncharacterized conserved protein,Domain of unknown function (DUF1508)	-1.32393	3.51709	0.0645161	15.5	1	0	-0.149413	4.11289	0.111111	13.5	1.5	0	-0.49366	8.83019	0.037037	13.5	0.5	0
BAL062_00673	proS	proS,Proline--tRNA ligase,prolyl-tRNA synthetase,Prolyl-tRNA synthetase,proline--tRNA ligase,tRNA synthetase class II core domain (G, H, P, S and T)	5.77523	-2.64307	0.181818	5.5	1	0	-1.59428	-3.3517	0	0.5	0	0	-1.58594	1.33529	0	0.5	0	0
BAL062_00674	mdtC	multidrug efflux protein,Multidrug transporter MdtC,multidrug efflux system subunit MdtB,Predicted exporter,RND transporter, hydrophobe/amphiphile efflux-1 (HAE1) family,AcrB/AcrD/AcrF family	5.08066	10.4075	0.0443686	146.5	6.5	0	2.44371	8.71251	0.133588	131	17.5	0	-3.37024	11.4938	0.00381679	131	0.5	0
BAL062_00675	macA_1	nolF,Macrolide-specific efflux protein macA precursor,multidrug efflux system subunit MdtA,Acetyl/propionyl-CoA carboxylase, alpha subunit,efflux transporter, RND family, MFP subunit,HlyD family secretion protein	11.4779	15.5964	0.0655738	61	4	0	1.05316	6.4321	0.103774	53	5.5	0	-2.1757	10.412	0.00943396	53	0.5	0
BAL062_00676	BAL062_00676	hypothetical protein	-10.5743	2.27663	0	23.5	0	0	-10.8343	2.84021	0	20.5	0	0	-10.8285	7.97563	0	20.5	0	0
BAL062_00677	phoP	pilG,Alkaline phosphatase synthesis transcriptional regulatory protein phoP,response regulator PleD,Response regulator containing a CheY-like receiver domain and an HD-GYP domain,phosphate regulon transcriptional regulatory protein PhoB,Response regulator receiver domain	0.353972	2.39975	0.0555556	9	0.5	0	-1.66781	2.57052	0.0588235	8.5	0.5	0	-10.3513	7.51148	0	8.5	0	0
BAL062_00678	pleD_2	pilH,Stalked cell differentiation-controlling protein,response regulator PleD,Response regulator containing a CheY-like receiver domain and an HD-GYP domain,phosphate regulon transcriptional regulatory protein PhoB,Response regulator receiver domain	-10.944	2.62569	0	12.5	0	0	-10.9054	2.90042	0	12.5	0	0	-10.9	8.04498	0	12.5	0	0
BAL062_00679	cheW	pilI,Chemotaxis protein CheW,CheW-like domain	-1.50417	3.68071	0.0363636	27.5	1	0	-0.526006	4.27566	0.104167	24	2.5	0	-11.9736	9.08337	0	24	0	0
BAL062_00680	mcpB	pilJ,H3,methyl-accepting chemotaxis protein II,Predicted periplasmic ligand-binding sensor domain,Methyl-accepting chemotaxis protein (MCP) signaling domain	-0.00289879	5.30949	0.0451613	77.5	3.5	0	-0.273183	5.76035	0.0816327	73.5	6	0	-13.3925	10.4213	0	73.5	0	0
BAL062_00681	cheA	Chemotactic signal transduction system,Chemotaxis protein CheA,chemotaxis protein CheA,Signal transduction histidine kinase, nitrogen specific,phosphate regulon transcriptional regulatory protein PhoB,Hpt domain	-0.3283	6.19692	0.0357143	196	7	0	2.69824	9.00157	0.0826446	181.5	15	0	-14.6221	11.5324	0	181.5	0	0
BAL062_00682	BAL062_00682	hypothetical protein	-11.4656	3.11317	0	27	0	0	-1.20097	3.67961	0.0425532	23.5	1	0	-0.323293	8.66637	0.0212766	23.5	0.5	0
BAL062_00683	dapE	dapE,Succinyl-diaminopimelate desuccinylase,succinyl-diaminopimelate desuccinylase,Metal-dependent amidase/aminoacylase/carboxypeptidase,succinyl-diaminopimel ate desuccinylase,Peptidase family M20/M25/M40	-5.731	-2.15413	0	8	0	0	-5.36495	-1.74189	0	1	0	0	-5.35886	2.97167	0	1	0	0
BAL062_00684	BAL062_00684	ecnB,entericidin A,Predicted small secreted protein,Entericidin EcnA/B family	-10.0498	1.77763	0	8.5	0	0	-1.5182	2.41008	0.0625	8	0.5	0	-10.1645	7.32821	0	8	0	0
BAL062_00685	BAL062_00685	Domain of unknown function (DUF1853)	-1.51621	4.15585	0.030303	33	1	0	-0.455164	4.88647	0.157895	28.5	4.5	0	-1.39395	9.68858	0.0175439	28.5	0.5	0
BAL062_00687	BAL062_00687	ErfK/YbiS/YcfS/YnhG family protein,L,D-transpeptidase catalytic domain	-10.0517	1.77953	0	14.5	0	0	-9.30892	1.54381	0	11	0	0	-9.30277	6.49033	0	11	0	0
BAL062_00694	sanA	putative SanA protein,hypothetical protein,DUF218 domain	-2.2269	3.36862	0.0222222	22.5	0.5	0	0.166901	4.0557	0.153846	19.5	3	0	-0.318804	8.66192	0.025641	19.5	0.5	0
BAL062_00695	cysJ	bifunctional sulfite reductase flavoprotein alpha-component/iron-uptake factor,Sulfite reductase [NADPH] flavoprotein alpha-component,sulfite reductase subunit alpha,Uncharacterized iron-regulated membrane protein,sulfite reductase [NADPH] flavoprotein, alpha-component,Flavodoxin	-1.28727	5.83933	0.0350877	114	4	0	4.6635	10.4426	0.180095	105.5	19	0	-14.2444	11.1962	0	105.5	0	0
BAL062_00696	BAL062_00696	hypothetical protein	-10.5062	2.21209	0	26.5	0	0	-10.3741	2.45071	0	25.5	0	0	-10.3686	7.52731	0	25.5	0	0
BAL062_00697	yccS_2	inner membrane protein yccS,Inner membrane protein yccS,multidrug efflux system protein MdtO,TIGR01666 family membrane protein,FUSC-like inner membrane protein yccS	9.83706	14.6055	0.0828729	90.5	7.5	0	0.537744	6.81145	0.0584795	85.5	5	0	-0.299439	11.1723	0.00584795	85.5	0.5	0
BAL062_00698	bcr_1	MFS superfamily bicyclomycin/multidrug transportprotein,Sulfonamide resistance protein,bicyclomycin/multidrug efflux system,Arabinose efflux permease,drug resistance transporter, Bcr/CflA subfamily,Major Facilitator Superfamily	-1.93438	5.19245	0.028777	69.5	2	0	-0.907219	5.63653	0.0887097	62	5.5	0	-13.4918	10.5128	0	62	0	0
BAL062_00699	BAL062_00699	nitroreductase,F420-0--gamma-glutamyl ligase,5,6-dimethylbenzimidazole synthase,Nitroreductase family	-2.2552	3.32793	0.0188679	26.5	0.5	0	-0.28304	3.92667	0.104167	24	2.5	0	-11.5329	8.6591	0	24	0	0
BAL062_00700	BAL062_00700	hypothetical protein	-12.0792	3.67724	0	14.5	0	0	1.15282	4.98463	0.241379	14.5	3.5	0	-11.8898	9.00321	0	14.5	0	0
BAL062_00701	BAL062_00701	Putative amino-acid transport protein,Na+/alanine symporter,amino acid carrier protein,Sodium:alanine symporter family	-1.51195	6.18052	0.0473684	95	4.5	0	2.22819	8.69109	0.149425	87	13	0	-2.5239	11.6551	0.0114943	87	1	0
BAL062_00702	rssA_1	Patatin-like phospholipase family protein,NTE family protein rssA,hypothetical protein,Patatin,Patatin-like phospholipase	-1.10993	4.31473	0.039604	50.5	2	0	-0.554249	4.79109	0.076087	46	3.5	0	-12.5132	9.5982	0	46	0	0
BAL062_00703	tdcB_1	tdcB,L-threonine dehydratase catabolic TdcB,threonine dehydratase,Threonine dehydratase,threonine ammonia-lyase,Pyridoxal-phosphate dependent enzyme	7.91952	12.2182	0.0833333	60	5	0	-0.444145	5.53879	0.12	50	6	0	-2.05365	10.3055	0.01	50	0.5	0
BAL062_00704	sbmA	transport protein,hypothetical protein,microcin B17 transporter,SbmA/BacA-like family	9.05726	13.3495	0.0629921	63.5	4	0	7.52597	12.3555	0.168067	59.5	10	0	-13.3398	10.3726	0	59.5	0	0
BAL062_00705	BAL062_00705	Putative signal peptide-containing protein	-0.413839	3.92536	0.0701754	28.5	2	0	1.47685	5.36058	0.0535714	28	1.5	0	-12.0266	9.13423	0	28	0	0
BAL062_00706	BAL062_00706	Protein of unknown function (DUF1176)	-0.636121	4.76054	0.0714286	49	3.5	0	3.1902	7.87488	0.119565	46	5.5	0	-13.0746	10.1262	0	46	0	0
BAL062_00707	BAL062_00707	signal peptide protein	-1.3168	3.51066	0.0322581	31	1	0	0.66522	4.77266	0.109091	27.5	3	0	-11.967	9.07711	0	27.5	0	0
BAL062_00708	yhbO	Putative protease,hypothetical protein,intracellular protease, PfpI family,DJ-1/PfpI family	-12.1123	3.70734	0	20.5	0	0	-0.532963	4.28031	0.175	20	3.5	0	-11.9806	9.09006	0	20	0	0
BAL062_00709	BAL062_00709	hypothetical protein	10.5577	13.4257	0.0704225	35.5	2.5	0	-1.00833	4.20938	0.0847458	29.5	2.5	0	-12.0269	9.13448	0	29.5	0	0
BAL062_00710	gatB	aspartyl/glutamyl-tRNA amidotransferase subunit B,Aspartyl/glutamyl-tRNA(Asn/Gln) amidotransferase subunit B,aspartyl/glutamyl-tRNA amidotransferase subunit B,aspartyl/glutamyl-tRNA(Asn/Gln) amidotransferase, B subunit,GatB/GatE catalytic domain	-4.09397	-3.23873	0	3	0	0	NA	NA	NA	0	0	0	NA	NA	NA	0	0	0
BAL062_00711	gatA_1	aspartyl/glutamyl-tRNA amidotransferase subunit A,Glutamyl-tRNA(Gln) amidotransferase subunit A,aspartyl/glutamyl-tRNA amidotransferase subunit A,Allophanate hydrolase subunit 2,aspartyl/glutamyl-tRNA(Asn/Gln) amidotransferase, A subunit,Amidase	5.4033	-3.11545	0.142857	3.5	0.5	0	NA	NA	NA	0	0	0	NA	NA	NA	0	0	0
BAL062_00712	gatC	gatC,Glutamyl-tRNA(Gln) amidotransferase subunit C,aspartyl/glutamyl-tRNA amidotransferase subunit C,aspartyl/glutamyl-tRNA(Asn/Gln) amidotransferase, C subunit,Glu-tRNAGln amidotransferase C subunit	-3.4589	-3.53934	0	2	0	0	NA	NA	NA	0	0	0	NA	NA	NA	0	0	0
BAL062_00713	mreB	rod shape-determining protein MreB,Rod shape-determining protein MreB,rod shape-determining protein MreB,Ethanolamine utilization protein, possible chaperonin,cell shape determining protein, MreB/Mrl family,MreB/Mbl protein	-0.513989	3.59146	0.0238095	42	1	0	-0.573605	3.94131	0.0487805	41	2	0	-11.6352	8.75768	0	41	0	0
BAL062_00714	mreC	rod shape-determining protein MreC,rod shape-determining protein MreC,rod shape-determining protein MreC,rod shape-determining protein MreC	0.926116	3.73734	0.0631579	47.5	3	0	-1.52045	3.85519	0.0215054	46.5	1	0	-11.7578	8.87598	0	46.5	0	0
BAL062_00715	BAL062_00715	rod shape-determining protein,rod shape-determining protein MreD,rod shape-determining protein MreD,rod shape-determining protein MreD	-9.24829	1.0114	0	18	0	0	-0.469777	1.60532	0.030303	16.5	0.5	0	-9.15841	6.34896	0	16.5	0	0
BAL062_00716	yhdE	Putative Maf-like protein,Maf-like protein yhdE,Maf-like protein,Nucleotide-binding protein implicated in inhibition of septum formation,septum formation protein Maf,Maf-like protein	-0.539163	2.72884	0.0606061	16.5	1	0	1.96128	4.04598	0.16129	15.5	2.5	0	-10.4899	7.64554	0	15.5	0	0
BAL062_00717	cafA	ribonuclease G, endoribonuclease G (cytoplasmic axial filament protein ),Ribonuclease G,ribonuclease G,Ribonucleases G and E,ribonuclease, Rne/Rng family,Ribonuclease E/G family	-8.38309	0.187477	0	37	0	0	3.56608	3.26734	0.0821918	36.5	3	0	-8.61957	5.83065	0	36.5	0	0
BAL062_00718	BAL062_00718	hypothetical protein	-9.29387	1.0551	0	5	0	0	-0.111924	1.31383	0.111111	4.5	0.5	0	-8.79891	6.00317	0	4.5	0	0
BAL062_00719	waxdgaT	wax-dgaT,Diacylglycerol O-acyltransferase,acyltransferase, WS/DGAT/MGAT,Wax ester synthase-like Acyl-CoA acyltransferase domain	3.46413	9.53365	NA	67	6.5	0	0.522471	7.28827	0.141509	53	7.5	0	-2.34819	11.4942	0.0188679	53	1	0
BAL062_00720	cysH	phosphoadenosine phosphosulfate reductase,Phosphoadenosine phosphosulfate reductase,phosphoadenosine phosphosulfate reductase,Uncharacterized protein conserved in bacteria,5'-adenylylsulfate reductase, thioredoxin-independent,Phosphoadenosine phosphosulfate reductase family	5.79569	-3.29639	0.166667	3	0.5	0	-3.90713	-2.62943	0	3.5	0	0	-3.90756	2.06998	0	3.5	0	0
BAL062_00721	thrH	phosphoserine phosphatase,phosphoserine phosphatase,ACT domain-containing protein,phosphoserine phosphatase/homoserine phosphotransferase bifunctional protein,haloacid dehalogenase-like hydrolase	-10.9592	2.63993	0	19	0	0	-0.325239	3.41166	0.0967742	15.5	1.5	0	-11.014	8.15601	0	15.5	0	0
BAL062_00722	BAL062_00722	Putative long-chain fatty acid transport protein,Outer membrane protein transport protein (OMPP1/FadL/TodX)	-0.463532	5.84697	0.0812183	98.5	8	0	2.23343	7.90349	0.141176	85	12	0	-13.9258	10.9092	0	85	0	0
BAL062_00723	kefF	modulator of drug activity B,Glutathione-regulated potassium-efflux system ancillary protein kefF,hypothetical protein,Putative NADPH-quinone reductase (modulator of drug activity B),Flavodoxin-like fold	-1.54349	3.6513	0.0327869	30.5	1	0	2.81183	6.43173	0.140351	28.5	4	0	-12.0159	9.12419	0	28.5	0	0
BAL062_00724	appY_2	AraC type DNA binding domain containing protein,M5 polypeptide,DNA-binding transcriptional activator FeaR,DNA gyrase inhibitor,YSIRK-targeted surface antigen transcriptional regulator,Arabinose-binding domain of AraC transcription regulator, N-term	-2.63333	4.62128	0.020202	49.5	1	0	-0.148853	5.28436	0.111111	40.5	4.5	0	-12.8622	9.92746	0	40.5	0	0
BAL062_00725	BAL062_00725	Fatty acid desaturase,Fatty acid desaturase	-12.2321	3.81608	0	39	0	0	-0.862196	4.48319	0.0821918	36.5	3	0	-12.2888	9.38492	0	36.5	0	0
BAL062_00726	BAL062_00726	putative phenylacetic acid degradation operon negative regulatory protein,Phenylacetic acid-responsive transcriptional repressor,phenylacetic acid degradation operon negative regulatory protein PaaX,PaaX-like protein C-terminal domain	-11.6552	3.28863	0	32	0	0	-1.15954	3.98169	0.05	30	1.5	0	-11.8232	8.93916	0	30	0	0
BAL062_00727	uppP	uppP,Undecaprenyl-diphosphatase,undecaprenyl pyrophosphate phosphatase,undecaprenyl-diphosphatase UppP,Bacitracin resistance protein BacA	-3.10273	4.15939	0.0196078	25.5	0.5	0	-2.34071	3.98098	0.04	25	1	0	-12.0041	9.11262	0	25	0	0
BAL062_00728	btr_1	AraC-type DNA-binding domain-containing protein,Bacillibactin transport regulator,transcriptional activator FtrA,Adenosine deaminase,YSIRK-targeted surface antigen transcriptional regulator,AraC-type transcriptional regulator N-terminus	-1.43892	4.12898	0.0229885	43.5	1	0	0.0613697	4.9699	0.0823529	42.5	3.5	0	-12.4532	9.54124	0	42.5	0	0
BAL062_00729	ppsC_1	oxydoreductase protein, zinc-containing (quinone oxidoreductase, NADPH dependent),Beta-ketoacyl-acyl-carrier-protein synthase I,quinone oxidoreductase, NADPH-dependent,putative NAD(P)H quinone oxidoreductase, PIG3 family,Zinc-binding dehydrogenase	-3.66958	4.57724	0.0103093	48.5	0.5	0	0.189483	5.48249	0.178571	42	7.5	0	-12.9083	9.97068	0	42	0	0
BAL062_00730	hchA_1	Chaperone protein hchA,Molecular chaperone Hsp31 and glyoxalase 3,chaperone protein HchA,intracellular protease, PfpI family,DJ-1/PfpI family	-0.237075	3.98183	0.0441176	34	1.5	0	-1.04369	4.40741	0.0892857	28	2.5	0	-12.2559	9.35353	0	28	0	0
BAL062_00732	aroP_2	aromatic amino acid APC transporter,General aromatic amino acid permease,aromatic amino acid transporter,Amino acid transporters,GABA permease,Amino acid permease	-0.668004	4.5839	0.0454545	44	2	0	0.10646	5.14148	0.191781	36.5	7	0	-12.6089	9.6888	0	36.5	0	0
BAL062_00733	prpF	AcnD-accessory protein PrpF,3-methylitaconate isomerase,probable AcnD-accessory protein PrpF,PrpF protein	-1.83536	5.41942	0.0576923	52	3	0	-2.32745	5.14614	0.0454545	44	2	0	-13.279	10.3163	0	44	0	0
BAL062_00735	BAL062_00735	hypothetical protein,Uncharacterized protein conserved in bacteria,Protein of unknown function (DUF419)	-10.8429	2.53043	0	14	0	0	-0.963048	2.90446	0.0909091	11	1	0	-10.6257	7.77873	0	11	0	0
BAL062_00736	qmcA	membrane protease subunit,hypothetical protein,FtsH protease regulator HflK,Uncharacterized protein conserved in bacteria,HflK protein,SPFH domain / Band 7 family	-0.926386	4.37785	0.0657895	38	2.5	0	-0.971558	4.83251	0.0555556	36	2	0	-1.49264	9.78171	0.0138889	36	0.5	0
BAL062_00737	BAL062_00737	NfeD-like family protein,NfeD-like C-terminal, partner-binding	11.629	13.9335	0.12	25	3	0	3.45398	6.32602	0.130435	23	3	0	-11.3473	8.47969	0	23	0	0
BAL062_00738	rssA_2	alpha-beta hydrolase family esterase,NTE family protein rssA,hypothetical protein,Patatin-like phospholipase	-0.67477	4.58962	0.0537634	46.5	2.5	0	-2.17184	4.73427	0.0444444	45	2	0	-12.8143	9.88249	0	45	0	0
BAL062_00740	ampG_1	major facilitator superfamily permease,hypothetical protein,muropeptide transporter,siderophore transporter, RhtX/FptX family,Acetyl-coenzyme A transporter 1	12.2846	15.3436	0.0967742	46.5	4.5	0	4.6954	8.28572	0.101266	39.5	4	0	0.112286	9.24624	0.0253165	39.5	1	0
BAL062_00742	eptA_1	lipid A phosphoethanolamine transferase, associated with polymyxin resistance,Phosphoethanolamine transferase eptA,putative metal dependent hydrolase,Predicted membrane-associated, metal-dependent hydrolase,Sulfatase	-0.313536	3.60454	0.0615385	32.5	2	0	-11.9977	3.83145	0	29.5	0	0	-0.812035	9.13546	0.0169492	29.5	0.5	0
BAL062_00743	basR_1	transcriptional regulator,Transcriptional regulatory protein BasR,DNA-binding transcriptional regulator BasR,Response regulator of citrate/malate metabolism,heavy metal response regulator,Response regulator receiver domain	-0.0694521	3.55206	0.0416667	24	1	0	-0.338335	3.9632	0.0833333	24	2	0	-11.5878	8.71235	0	24	0	0
BAL062_00744	qseC_1	Signal transduction histidine kinase,Sensor protein qseC,sensor protein QseC,Predicted periplasmic ligand-binding sensor domain,heavy metal sensor kinase,Histidine kinase-, DNA gyrase B-, and HSP90-like ATPase	9.57338	13.1536	0.0648148	54	3.5	0	1.3222	6.19924	0.0927835	48.5	4.5	0	-1.76851	10.035	0.0103093	48.5	0.5	0
BAL062_00745	BAL062_00745	Pap2,PAP2 (acid phosphatase) superfamily protein,PAP2 superfamily	1.01744	2.63176	0.16129	15.5	2.5	0	-0.0353031	3.2526	0.142857	14	2	0	-10.7686	7.91736	0	14	0	0
BAL062_00746	amtB_1	ammonium transporter,Ammonia transporter,ammonium transporter,Ammonia permease,ammonium transporter,Ammonium Transporter Family	0.737186	3.92153	0.0697674	43	3	0	-1.14571	4.24081	0.0470588	42.5	2	0	-12.1026	9.20709	0	42.5	0	0
BAL062_00747	cmpR_1	Transcriptional regulators LysR family,HTH-type transcriptional activator CmpR,DNA-binding transcriptional regulator IlvY,aminoethylphosphonate catabolism associated LysR family transcriptional regulator,LysR substrate binding domain	-2.4903	3.60938	0.015625	32	0.5	0	0.743582	4.83571	0.118644	29.5	3.5	0	-0.809685	9.13025	0.0169492	29.5	0.5	0
BAL062_00748	BAL062_00748	permease,auxin efflux carrier,Membrane transport protein	-1.6475	2.83199	0.025	20	0.5	0	-0.107904	3.54118	0.131579	19	2.5	0	-11.0846	8.22459	0	19	0	0
BAL062_00749	BAL062_00749	DnaJ domain-containing protein	6.20115	9.82329	0.0465116	43	2	0	2.94967	7.35478	0.136364	44	6	0	-12.7761	9.84653	0	44	0	0
BAL062_00750	BAL062_00750	SAM-dependent methyltransferase,tellurite resistance protein TehB,Uncharacterized protein/domain, possibly involved in tellurite resistance,biotin biosynthesis protein BioC,Methyltransferase domain	-10.371	2.08362	0	13.5	0	0	-0.634098	2.61648	0.117647	8.5	1	0	-10.2619	7.42271	0	8.5	0	0
BAL062_00751	valS	valyl-tRNA synthetase,Valine--tRNA ligase,valyl-tRNA synthetase,Valyl-tRNA synthetase,valine--tRNA ligase,tRNA synthetases class I (I, L, M and V)	7.58957	-1.26141	0.166667	9	1.5	0	20.7089	12.1852	10	0	3	0	NA	NA	NA	0	0	0
BAL062_00752	BAL062_00752	hypothetical protein	-2.12948	4.17498	0.0487805	20.5	1	0	-0.445001	4.72044	0.111111	18	2	0	-12.404	9.49454	0	18	0	0
BAL062_00753	fabG_3	dehydrogenase,3-oxoacyl-[acyl-carrier-protein] reductase FabG,short chain dehydrogenase,Uncharacterized conserved protein,3-oxoacyl-[acyl-carrier-protein] reductase,short chain dehydrogenase	-0.771125	4.33658	0.0412371	48.5	2	0	-1.08545	4.66182	0.0465116	43	2	0	-12.5322	9.61617	0	43	0	0
BAL062_00754	BAL062_00754	hypothetical protein	5.98556	8.42591	0.0285714	17.5	0.5	0	-3.053	3.65616	0.0333333	15	0.5	0	-0.520325	8.85582	0.0333333	15	0.5	0
BAL062_00755	ybjQ	hypothetical protein,hypothetical protein,Domain of unknown function (DUF74)	-2.06668	4.1193	0.0408163	24.5	1	0	-0.815698	4.70457	0.179487	19.5	3.5	0	-1.31782	9.61661	0.025641	19.5	0.5	0
BAL062_00756	BAL062_00756	hypothetical protein,hypothetical protein,Domain of unknown function (DUF74)	-10.7793	2.47051	0	16.5	0	0	-0.152346	3.24006	0.133333	15	2	0	-10.7938	7.9417	0	15	0	0
BAL062_00757	oprM_1	outer membrane protein,Outer membrane protein oprM precursor,copper/silver efflux system outer membrane protein CusC,efflux transporter, outer membrane factor (OMF) lipoprotein, NodT family,Outer membrane efflux protein	-4.33726	5.28477	0.00763359	65.5	0.5	0	-3.32227	5.34629	0.0265487	56.5	1.5	0	-13.5893	10.6024	0	56.5	0	0
BAL062_00758	mexB_1	AdeJ,Multidrug-efflux transporter MexB,aminoglycoside/multidrug efflux system,RND transporter, hydrophobe/amphiphile efflux-1 (HAE1) family,AcrB/AcrD/AcrF family	-2.35658	6.02334	0.0220126	159	3.5	0	-1.45725	6.41883	0.0412371	145.5	6	0	-14.4466	11.3767	0	145.5	0	0
BAL062_00759	adeI	multidrug efflux protein AdeI,Acriflavine resistance protein A precursor,multidrug efflux system transporter AcrA,efflux transporter, RND family, MFP subunit,HlyD family secretion protein	10.2743	15.2763	0.0606061	66	4	0	-1.649	5.93671	0.0884956	56.5	5	0	-0.811024	11.0766	0.0176991	56.5	1	0
BAL062_00760	BAL062_00760	phosphatidylglycerophosphatase B,phosphatidylglycerophosphatase B,PAP2 superfamily	-2.91881	3.99504	0.0121951	41	0.5	0	-0.560094	4.5138	0.0724638	34.5	2.5	0	-12.2254	9.32454	0	34.5	0	0
BAL062_00761	BAL062_00761	site specific recombinase,Site-specific recombinase,Site-specific recombinase	-0.0124869	5.45715	0.0419162	83.5	3.5	0	1.4424	6.98539	0.152778	72	11	0	-2.44853	10.6679	0.00694444	72	0.5	0
BAL062_00762	ispB	ispB,Octaprenyl-diphosphate synthase,octaprenyl diphosphate synthase,Geranylgeranyl pyrophosphate synthase,solanesyl diphosphate synthase,Polyprenyl synthetase	-3.17167	-3.65426	0	1.5	0	0	NA	NA	NA	0	0	0	NA	NA	NA	0	0	0
BAL062_00763	rplU	50S ribosomal protein L21,50S ribosomal protein L21,50S ribosomal protein L21,ribosomal protein L21,Ribosomal prokaryotic L21 protein	-2.32527	-3.91678	0	1	0	0	-1.59427	-3.3517	0	0.5	0	0	-1.58594	1.33529	0	0.5	0	0
BAL062_00764	rpmA	50S ribosomal protein L27,50S ribosomal protein L27,50S ribosomal protein L27,Ribosomal protein L27,ribosomal protein L27,Ribosomal L27 protein	-3.4658	-3.53811	0	2.5	0	0	NA	NA	NA	0	0	0	NA	NA	NA	0	0	0
BAL062_00766	BAL062_00766	putative lipoprotein,Protein of unknown function (DUF3298)	-2.20942	4.24614	0.0273973	36.5	1	0	-0.0978479	4.73106	0.109375	32	3.5	0	-1.09921	9.40919	0.015625	32	0.5	0
BAL062_00767	serS	seryl-tRNA synthetase,Serine--tRNA ligase,seryl-tRNA synthetase,Prolyl-tRNA synthetase,serine--tRNA ligase,tRNA synthetase class II core domain (G, H, P, S and T)	5.79014	-3.29548	0.2	2.5	0.5	0	7.99849	-1.5884	0.5	1	0.5	0	-2.32293	1.48669	0	1	0	0
BAL062_00768	cysG	Multifunctional protein,Siroheme synthase,siroheme synthase,Uroporphyrinogen-III methylase,uroporphyrinogen-III C-methyltransferase,Tetrapyrrole (Corrin/Porphyrin) Methylases	-0.749908	4.49686	0.0336134	59.5	2	0	-0.230059	5.17114	0.0833333	54	4.5	0	-12.7781	9.84837	0	54	0	0
BAL062_00769	trmL	rRNA methylase,tRNA (cytidine(34)-2'-O)-methyltransferase,putative rRNA methylase,tRNA (cytidine(34)-2'-O)-methyltransferase,SpoU rRNA Methylase family	-1.26341	3.46203	0.05	20	1	0	1.04162	4.95369	0.16129	15.5	2.5	0	-11.9294	9.04107	0	15.5	0	0
BAL062_00770	yybR_1	transcriptional regulator,Uncharacterized HTH-type transcriptional regulator yybR,HxlR-like helix-turn-helix	-10.9219	2.6049	0	15	0	0	-0.199102	2.8789	0.125	12	1.5	0	-10.4366	7.59315	0	12	0	0
BAL062_00771	BAL062_00771	multimeric flavodoxin WrbA,NAD(P)H:quinone oxidoreductase,Flavodoxin,NAD(P)H:quinone oxidoreductase, type IV,Flavodoxin domain	-11.9349	3.54555	0	25.5	0	0	5.78327	9.33292	0.104167	24	2.5	0	-12.0535	9.15997	0	24	0	0
BAL062_00772	plaP	amino acid APC transporter,Low-affinity putrescine importer PlaP,putative proline-specific permease,Amino acid transporters,amino acid transporter,Amino acid permease	8.85278	11.7978	0.0619469	56.5	3.5	0	-0.634271	4.92809	0.0515464	48.5	2.5	0	-12.6728	9.74912	0	48.5	0	0
BAL062_00773	dhaT_1	alcohol dehydrogenase,1,3-propanediol dehydrogenase,bifunctional acetaldehyde-CoA/alcohol dehydrogenase,Glycerol dehydrogenase and related enzymes,lactaldehyde reductase,Iron-containing alcohol dehydrogenase	-2.21145	6.19132	0.0610687	65.5	4	0	-1.07939	6.31218	0.127451	51	6.5	0	-14.2358	11.1885	0	51	0	0
BAL062_00774	BAL062_00774	hypothetical protein	-1.94308	4.52266	0.0588235	17	1	0	-0.713588	4.67713	0.206897	14.5	3	0	-12.4375	9.52637	0	14.5	0	0
BAL062_00775	lipB	lipB,Octanoyltransferase,lipoate-protein ligase B,lipoyl(octanoyl) transferase,Biotin/lipoate A/B protein ligase family	-3.70584	-3.43145	0	2.5	0	0	NA	NA	NA	0	0	0	NA	NA	NA	0	0	0
BAL062_00776	ybeD	hypothetical protein,hypothetical protein,Uncharacterized conserved protein,Protein of unknown function (DUF493)	-2.32527	-3.91678	0	1	0	0	NA	NA	NA	0	0	0	NA	NA	NA	0	0	0
BAL062_00777	rpoD	sigma D (sigma 70) factor of RNA polymerase , major sigma factor during exponential growth,Sigma-70,RNA polymerase sigma factor RpoD,RNA polymerase sigma factor RpoD,Sigma-70, non-essential region	4.73487	-2.74418	0.0769231	6.5	0.5	0	9.72374	-2.47671	10	0	0.5	0	NA	NA	NA	0	0	0
BAL062_00778	BAL062_00778	hypothetical protein	-7.72595	-0.428438	0	4	0	0	-7.80384	0.242514	0	3	0	0	-7.80016	5.05307	0	3	0	0
BAL062_00781	yibN_1	sulfurtransferase,hypothetical protein,putative rhodanese-related sulfurtransferase,Uncharacterized conserved protein,Rhodanese-like domain	-12.4597	4.0214	0	55.5	0	0	-0.5359	4.82792	0.0824742	48.5	4	0	-12.5392	9.62285	0	48.5	0	0
BAL062_00782	BAL062_00782	putative Fe-S protein,Predicted Fe-S protein,Protein of unknown function (DUF1289)	-0.42612	2.68877	0.04	25	1	0	0.282454	3.61308	0.0740741	27	2	0	-11.0129	8.15498	0	27	0	0
BAL062_00784	sdhC	succinate dehydrogenase, cytochrome b556 subunit,Succinate dehydrogenase cytochrome b556 subunit,succinate dehydrogenase cytochrome b556 large membrane subunit,Succinate dehydrogenase/fumarate reductase, cytochrome b subunit,succinate dehydrogenase, cytochrome b556 subunit,Succinate dehydrogenase/Fumarate reductase transmembrane subunit	-3.17754	-3.65332	0	1.5	0	0	NA	NA	NA	0	0	0	NA	NA	NA	0	0	0
BAL062_00785	sdhD	succinate dehydrogenase, hydrophobic subunit,Succinate dehydrogenase hydrophobic membrane anchor subunit,succinate dehydrogenase cytochrome b556 small membrane subunit,succinate dehydrogenase, hydrophobic membrane anchor protein,Succinate dehydrogenase/Fumarate reductase transmembrane subunit	-1.58591	-4.06884	0	0.5	0	0	NA	NA	NA	0	0	0	NA	NA	NA	0	0	0
BAL062_00786	sdhA_1	sdhA,Succinate dehydrogenase flavoprotein subunit,succinate dehydrogenase flavoprotein subunit,Aspartate oxidase,succinate dehydrogenase, flavoprotein subunit,FAD binding domain	-4.09525	-3.23844	0	3	0	0	NA	NA	NA	0	0	0	NA	NA	NA	0	0	0
BAL062_00787	sdhB	succinate dehydrogenase iron-sulfur subunit,Succinate dehydrogenase iron-sulfur subunit,succinate dehydrogenase iron-sulfur subunit,Succinate dehydrogenase/fumarate reductase, Fe-S protein subunit,succinate dehydrogenase and fumarate reductase iron-sulfur protein	-3.17168	-3.65426	0	2	0	0	NA	NA	NA	0	0	0	NA	NA	NA	0	0	0
BAL062_00788	sucA	sucA,2-oxoglutarate dehydrogenase E1 component,2-oxoglutarate dehydrogenase E1 component,oxoglutarate dehydrogenase (succinyl-transferring), E1 component,Transketolase, pyrimidine binding domain	-5.61994	-2.24049	0	11	0	0	8.64483	-3.03307	10	0	0.5	0	NA	NA	NA	0	0	0
BAL062_00789	sucB	dihydrolipoamide succinyltransferase, component of 2-oxoglutarate dehydrogenase complex (E2),Dihydrolipoyllysine-residue succinyltransferase component of 2-oxoglutarate dehydrogenase complex,dihydrolipoamide succinyltransferase,Pyruvate/oxaloacetate carboxyltransferase,dihydrolipoyllysine-residue succinyltransferase, E2 component of oxoglutarate dehydrogenase (succinyl-transferring) complex,2-oxo…	-3.70277	-3.43206	0	2.5	0	0	8.64486	-3.03307	10	0	0.5	0	NA	NA	NA	0	0	0
BAL062_00790	lpdG	Dihydrolipoamide dehydrogenase,Dihydrolipoamide dehydrogenase,dihydrolipoamide dehydrogenase,Uncharacterized conserved protein,dihydrolipoyl dehydrogenase,Pyridine nucleotide-disulphide oxidoreductase	-3.9115	-3.33218	0	3.5	0	0	NA	NA	NA	0	0	0	NA	NA	NA	0	0	0
BAL062_00793	trpS	tryptophanyl-tRNA synthetase,Tryptophan--tRNA ligase 2,tryptophanyl-tRNA synthetase II,Tryptophanyl-tRNA synthetase,tryptophan--tRNA ligase,tRNA synthetases class I (W and Y)	-3.70431	-3.43176	0	3	0	0	8.64486	-3.03307	10	0	0.5	0	NA	NA	NA	0	0	0
BAL062_00795	BAL062_00795	metalloprotease,Predicted metalloprotease,Putative neutral zinc metallopeptidase	10.6943	14.5995	0.0882353	51	4.5	0	1.45627	6.25352	0.149425	43.5	6.5	0	-0.727034	10.0372	0.0114943	43.5	0.5	0
BAL062_00796	BAL062_00796	Putative Na+/H+ antiporter,potassium/proton antiporter,NhaP-type Na+/H+ and K+/H+ antiporters,Na+/H+ antiporter,Sodium/hydrogen exchanger family	10.1042	13.7371	0.142857	52.5	7.5	0	-0.781599	4.99106	0.0842105	47.5	4	0	-0.601289	9.91969	0.0210526	47.5	1	0
BAL062_00797	BAL062_00797	putative cell-surface adhesin	3.337	9.03893	0.0462633	140.5	6.5	0	-0.813812	6.90552	0.0995851	120.5	12	0	-3.57209	11.671	0.00414938	120.5	0.5	0
BAL062_00798	BAL062_00798	biofilm-associated protein,type I secretion C-terminal target domain (VC_A0849 subclass)	8.25775	15.0739	0.0501285	389	19.5	0	1.6069	9.32022	0.105263	323	34	0	-3.05103	12.6282	0.00464396	323	1.5	0
BAL062_00799	BAL062_00799	hypothetical protein	-12.0346	3.63662	0	37	0	0	0.0618632	4.67567	0.106061	33	3.5	0	-0.984002	9.29951	0.0151515	33	0.5	0
BAL062_00800	BAL062_00800	Mur ligase middle region,Bacterial capsule synthesis protein PGA_cap	-0.756107	4.58412	0.0347826	57.5	2	0	2.29742	6.9965	0.128713	50.5	6.5	0	-12.9821	10.0398	0	50.5	0	0
BAL062_00801	BAL062_00801	metalloprotease	-1.13445	2.34953	0.0285714	17.5	0.5	0	0.53874	3.1241	0.1	15	1.5	0	-10.4387	7.59507	0	15	0	0
BAL062_00802	BAL062_00802	methylated DNA-protein cysteine methyltransferase,methylated-DNA--protein-cysteine methyltransferase,Predicted methylated DNA-protein cysteine methyltransferase,methylated-DNA-[protein]-cysteine S-methyltransferase,6-O-methylguanine DNA methyltransferase, DNA binding domain	-10.0135	1.74307	0	10	0	0	-10.0053	2.13803	0	10	0	0	-9.99977	7.16784	0	10	0	0
BAL062_00803	BAL062_00803	universal stress protein UspA,Putative universal stress protein SAV1710,universal stress protein UspE,Universal stress protein family	-0.614307	2.8652	0.0416667	24	1	0	5.8428	8.826	0.148936	23.5	3.5	0	-11.4884	8.61605	0	23.5	0	0
BAL062_00804	cat	chloramphenicol acetyltransferase,Chloramphenicol acetyltransferase,putative lipopolysaccharide biosynthesis O-acetyl transferase WbbJ,Acetyltransferase (isoleucine patch superfamily),phosphonate metabolim protein, transferase hexapeptide repeat family,Bacterial transferase hexapeptide (six repeats)	1.19124	2.08482	0.0666667	15	1	0	1.18387	3.03535	0.217391	11.5	2.5	0	-10.0661	7.23292	0	11.5	0	0
BAL062_00805	greA	transcription elongation factor GreA,Transcript cleavage factor greA,transcription elongation factor GreA,Transcription elongation factor,transcription elongation factor GreA,domain	-8.6079	0.40048	0	10.5	0	0	1.16729	1.99037	0.05	10	0.5	0	-9.14339	6.33594	0	10	0	0
BAL062_00806	carB	carbamoyl-phosphate synthase, large subunit,Carbamoyl-phosphate synthase large chain,carbamoyl phosphate synthase large subunit,Carbamoylphosphate synthase small subunit,carbamoyl-phosphate synthase, large subunit,Carbamoyl-phosphate synthase L chain, ATP binding domain	6.95264	5.93896	0.016129	62	1	0	5.1017	5.31491	0.112245	49	5.5	0	-8.85181	6.05543	0	49	0	0
BAL062_00807	carA	carbamoyl-phosphate synthase, small chain,Carbamoyl-phosphate synthase small chain,carbamoyl phosphate synthase small subunit,Carbamoylphosphate synthase small subunit,carbamoyl-phosphate synthase, small subunit,Carbamoyl-phosphate synthase small chain, CPSase domain	-7.79209	-0.366948	0	31.5	0	0	2.94848	0.660074	0.0454545	22	1	0	-7.24032	4.53887	0	22	0	0
BAL062_00808	BAL062_00808	Apolipoprotein A1/A4/E domain	-2.31913	4.42048	0.0307692	32.5	1	0	2.04895	6.37355	0.0892857	28	2.5	0	-12.5893	9.67027	0	28	0	0
BAL062_00810	BAL062_00810	RNA binding protein,RNA-binding protein HI_1333,RNA-binding protein YhbY,putative RNA-binding protein, YhbY family,CRS1 / YhbY (CRM) domain	-1.20594	2.41724	0.0588235	8.5	0.5	0	-2.0729	2.85685	0.047619	10.5	0.5	0	-10.7184	7.86868	0	10.5	0	0
BAL062_00811	ftsJ	cell division protein,Ribosomal RNA large subunit methyltransferase E,23S rRNA methyltransferase J,Predicted RNA-binding protein, contains TRAM domain,ribosomal RNA large subunit methyltransferase J,FtsJ-like methyltransferase	4.96528	-2.88091	0.125	4	0.5	0	5.8486	-0.989714	0.222222	4.5	1	0	-4.39282	2.33253	0	4.5	0	0
BAL062_00812	ftsH	cell division protein,ATP-dependent zinc metalloprotease FtsH,ATP-dependent metalloprotease,Ribosome-associated chaperone zuotin,ATP-dependent metallopeptidase HflB,Peptidase family M41	6.41191	-2.60572	0.181818	5.5	1	0	NA	NA	NA	0	0	0	NA	NA	NA	0	0	0
BAL062_00813	folP_1	dihydropteroate synthase,Dihydropteroate synthase,dihydropteroate synthase,dihydropteroate synthase,Pterin binding enzyme	6.78401	7.40515	0.027027	37	1	0	1.53864	3.68578	0.0694444	36	2.5	0	-10.4494	7.60676	0	36	0	0
BAL062_00814	BAL062_00814	hypothetical protein	-8.03463	-0.141129	0	5.5	0	0	-8.14249	0.536174	0	4	0	0	-8.13598	5.37042	0	4	0	0
BAL062_00815	BAL062_00815	hypothetical protein	-10.3408	2.05493	0	10	0	0	-1.58213	2.4615	0.0526316	9.5	0.5	0	-10.2267	7.39027	0	9.5	0	0
BAL062_00817	phoD	alkaline phosphatase D,Alkaline phosphatase D precursor,PhoD-like phosphatase	-0.4043	3.79808	0.0285714	52.5	1.5	0	6.53898	10.3153	0.12	50	6	0	-12.283	9.37934	0	50	0	0
BAL062_00820	folD	5,10-methylene-tetrahydrofolate dehydrogenase,Bifunctional protein FolD,bifunctional 5,10-methylene-tetrahydrofolate dehydrogenase/ 5,10-methylene-tetrahydrofolate cyclohydrolase,Tetrahydrofolate dehydrogenase/cyclohydrolase, NAD(P)-binding domain	5.79564	-3.29639	0.166667	3	0.5	0	8.64486	-3.03307	10	0	0.5	0	NA	NA	NA	0	0	0
BAL062_00821	prmA_1	methyltransferase,Ribosomal protein L11 methyltransferase,ribosomal protein L11 methyltransferase,Predicted methyltransferase,ribosomal protein L11 methyltransferase,Ribosomal protein L11 methyltransferase (PrmA)	11.4934	13.6075	0.102564	19.5	2	0	0.784121	4.0602	0.147059	17	2.5	0	-11.2191	8.35506	0	17	0	0
BAL062_00822	BAL062_00822	signal peptide	-1.70748	2.82222	0.027027	18.5	0.5	0	0.445506	3.48779	0.15625	16	2.5	0	-10.8243	7.97181	0	16	0	0
BAL062_00823	kgtP_1	kgtP,Alpha-ketoglutarate permease,alpha-ketoglutarate transporter,Arabinose efflux permease,MFS transporter, metabolite:H+ symporter (MHS) family protein,Sugar (and other) transporter	-1.7985	4.45497	0.0265487	56.5	1.5	0	-0.195085	5.19639	0.114286	52.5	6	0	-12.7902	9.85976	0	52.5	0	0
BAL062_00824	glpk	glycerol kinase,Glycerol kinase,glycerol kinase,Pentose-5-phosphate-3-epimerase,glycerol kinase,FGGY family of carbohydrate kinases, N-terminal domain	-2.34432	5.33667	0.028169	71	2	0	-0.18145	5.87697	0.117647	59.5	7	0	-2.28988	10.5229	0.00840336	59.5	0.5	0
BAL062_00825	glpD	glpD,Aerobic glycerol-3-phosphate dehydrogenase,glycerol-3-phosphate dehydrogenase,Anaerobic glycerol-3-phosphate dehydrogenase,glycerol-3-phosphate dehydrogenase, anaerobic, A subunit,FAD dependent oxidoreductase	-1.3899	4.95753	0.0188679	79.5	1.5	0	2.28967	7.46573	0.0763889	72	5.5	0	-2.27278	10.5073	0.00694444	72	0.5	0
BAL062_00827	bmrU	sphingosine kinase,Putative lipid kinase BmrU,putative lipid kinase,lipid kinase, YegS/Rv2252/BmrU family,Diacylglycerol kinase catalytic domain	-2.94694	3.95548	0.0181818	27.5	0.5	0	-0.764063	4.47491	0.12	25	3	0	-1.06529	9.37689	0.02	25	0.5	0
BAL062_00828	BAL062_00828	phosphohydrolase,Uncharacterized protein conserved in bacteria,exonuclease SbcCD, D subunit,Calcineurin-like phosphoesterase	-2.6701	5.67433	0.0306122	49	1.5	0	-4.27827	5.62457	0.0246914	40.5	1	0	-2.76179	10.9518	0.0123457	40.5	0.5	0
BAL062_00829	BAL062_00829	surface adhesion protein,type I secretion C-terminal target domain (VC_A0849 subclass),BNR/Asp-box repeat	-0.0483498	7.78775	0.0413885	374.5	15.5	0	4.4655	11.9754	0.118541	329	39	0	-3.77784	12.7283	0.00303951	329	1	0
BAL062_00830	groS	groES,hypothetical protein,co-chaperonin GroES,Chaperonin 10 Kd subunit	-3.17365	-3.65395	0	1.5	0	0	NA	NA	NA	0	0	0	NA	NA	NA	0	0	0
BAL062_00831	groEL	chaperonin GroEL,hypothetical protein,chaperonin GroEL,chaperonin GroL,TCP-1/cpn60 chaperonin family	-3.9143	-3.33158	0	3	0	0	-1.59428	-3.3517	0	0.5	0	0	-1.58593	1.33529	0	0.5	0	0
BAL062_00832	dgkA	dgkA,Diacylglycerol kinase,Prokaryotic diacylglycerol kinase	-9.8006	1.53958	0	10.5	0	0	0.0649337	2.08561	0.0555556	9	0.5	0	-9.55763	6.73858	0	9	0	0
BAL062_00833	ytnP	Zn-dependent hydrolase,hypothetical protein,hydroxyacylglutathione hydrolase,Metallo-beta-lactamase superfamily	-2.38122	3.50984	0.0212766	23.5	0.5	0	-1.03076	3.91287	0.0909091	22	2	0	-11.7177	8.83765	0	22	0	0
BAL062_00834	glpQ	glycerophosphoryl diester phosphodiesterase,Glycerophosphoryl diester phosphodiesterase precursor,glycerophosphodiester phosphodiesterase,Membrane domain of membrane-anchored glycerophosphoryl diester phosphodiesterase,Glycerophosphoryl diester phosphodiesterase family	0.142863	4.42122	0.0449438	44.5	2	0	-1.0508	4.76317	0.0588235	42.5	2.5	0	-12.6303	9.70899	0	42.5	0	0
BAL062_00835	mexB_2	multidrug efflux pump,Multidrug-efflux transporter MexB,aminoglycoside/multidrug efflux system,RND transporter, hydrophobe/amphiphile efflux-1 (HAE1) family,AcrB/AcrD/AcrF family	9.85513	14.0949	0.0382775	104.5	4	0	-0.811974	5.68434	0.0520833	96	5	0	-1.32557	10.5882	0.0104167	96	1	0
BAL062_00836	BAL062_00836	hypothetical protein	-0.936978	3.68259	0.0384615	26	1	0	-1.0775	4.25934	0.0638298	23.5	1.5	0	-12.0959	9.20076	0	23.5	0	0
BAL062_00837	htpX	heat shock protein HtpX,Protease HtpX,heat shock protein HtpX,Putative Zn-dependent protease,Peptidase family M48	-1.53471	4.2817	0.0240964	41.5	1	0	-12.5989	4.35406	0	37	0	0	-1.41682	9.70604	0.0135135	37	0.5	0
BAL062_00838	slt_2	soluble lytic murein transglycosylase,Soluble lytic murein transglycosylase precursor,membrane-bound lytic transglycosylase F,Transglycosylase SLT domain	-0.439086	4.49723	0.0289855	34.5	1	0	3.08188	6.9864	0.131148	30.5	4	0	-12.2987	9.39447	0	30.5	0	0
BAL062_00839	ttcA	C32 tRNA thiolase,tRNA 2-thiocytidine biosynthesis protein TtcA,tRNA 2-thiocytidine biosynthesis protein TtcA,Predicted ATPase of the PP-loop superfamily implicated in cell cycle control,tRNA(Ile)-lysidine synthetase,PP-loop family	0.547159	4.84464	0.109589	36.5	4	0	-1.22908	4.36953	0.0666667	30	2	0	-0.063633	9.41317	0.0166667	30	0.5	0
BAL062_00841	mltF	soluble lytic transglycosylase fused to an ABC-type amino acid-binding protein,Membrane-bound lytic murein transglycosylase F precursor,membrane-bound lytic transglycosylase F,Transglycosylase SLT domain	-1.59403	4.68999	0.0338983	59	2	0	1.12291	6.23797	0.11215	53.5	6	0	-1.94061	10.1949	0.00934579	53.5	0.5	0
BAL062_00842	greB	Transcription elongation factor GreB,Transcript cleavage factor greB,transcription elongation factor GreB,Transcription elongation factor,transcription elongation factor GreB,domain	-0.730254	2.97283	0.0357143	14	0.5	0	-0.555032	3.57237	0.125	12	1.5	0	-11.2436	8.37893	0	12	0	0
BAL062_00844	BAL062_00844	conserved hypothetical protein,SnoaL-like domain	-1.64098	2.82593	0.0238095	21	0.5	0	-1.4718	3.2595	0.0512821	19.5	1	0	-11.0998	8.23951	0	19.5	0	0
BAL062_00845	dhbF_1	peptide synthetase,Dimodular nonribosomal peptide synthase,enterobactin synthase subunit F,Acyl carrier protein,non-ribosomal peptide synthetase terminal domain of unknown function,AMP-binding enzyme	6.83961	12.3128	0.0678392	199	13.5	0	-0.237156	7.16454	0.0984043	188	18.5	0	-2.60376	11.7244	0.00531915	188	1	0
BAL062_00846	BAL062_00846	hypothetical protein	-0.25606	3.55282	0.0566038	26.5	1.5	0	-0.439697	4.23749	0.136364	22	3	0	-11.9037	9.01662	0	22	0	0
BAL062_00848	BAL062_00848	transcriptional regulator,probable dihydroxyacetone kinase regulator,Bacterial regulatory proteins, tetR family	-11.4566	3.10476	0	20	0	0	-0.753016	3.71262	0.0857143	17.5	1.5	0	-11.441	8.57024	0	17.5	0	0
BAL062_00849	BAL062_00849	Putative metal hydrolase,Predicted metal-dependent hydrolase	1.68235	2.76375	0.108108	18.5	2	0	-0.273749	3.28746	0.0384615	13	0.5	0	-10.8768	8.02233	0	13	0	0
BAL062_00850	BAL062_00850	TetR/AcrR family transcriptional regulator,DNA-binding transcriptional repressor AcrR,transcriptional repressor BetI,Bacterial regulatory proteins, tetR family	0.933086	2.46411	0.0769231	13	1	0	-0.541716	3.15387	0.12	12.5	1.5	0	-10.8036	7.95123	0	12.5	0	0
BAL062_00851	drgA	Nitroreductase,hypothetical protein,dihydropteridine reductase,5,6-dimethylbenzimidazole synthase,Nitroreductase family	-1.15686	4.16185	0.0434783	23	1	0	-0.0782291	4.85148	0.166667	21	3.5	0	-12.3994	9.49022	0	21	0	0
BAL062_00852	sdh	oxidoreductase,Serine 3-dehydrogenase,short chain dehydrogenase,Uncharacterized conserved protein,3-oxoacyl-[acyl-carrier-protein] reductase,short chain dehydrogenase	-1.12451	3.27007	0.05	20	1	0	-0.974063	3.84594	0.102564	19.5	2	0	-11.6378	8.76053	0	19.5	0	0
BAL062_00853	BAL062_00853	TetR family transcriptional regulator,DNA-binding transcriptional repressor AcrR,probable dihydroxyacetone kinase regulator,Bacterial regulatory proteins, tetR family	3.46006	4.74156	0.0727273	27.5	2	0	-1.05681	3.46874	0.0392157	25.5	1	0	-11.2568	8.39186	0	25.5	0	0
BAL062_00854	glxK	glycerate kinase,Glycerate kinase,glycerate kinase I,glycerate kinase,Glycerate kinase family	-1.95458	4.01976	0.0215054	46.5	1	0	-2.12118	4.29029	0.0246914	40.5	1	0	-12.3262	9.42054	0	40.5	0	0
BAL062_00855	BAL062_00855	Putative oxidoreductase molybdopterin,Putative formate dehydrogenase SA2102,putative oxidoreductase,Uncharacterized anaerobic dehydrogenase,oxidoreductase alpha (molybdopterin) subunit,Molybdopterin oxidoreductase	5.15113	9.90546	0.0245098	102	2.5	0	1.09653	6.96294	0.112903	93	10.5	0	-2.66524	10.8647	0.00537634	93	0.5	0
BAL062_00856	BAL062_00856	Formate dehydrogenase formation protein,formate dehydrogenase accessory protein,formate dehydrogenase family accessory protein FdhD,FdhD/NarQ family	-0.703949	3.53684	0.0416667	24	1	0	0.157401	4.31604	0.162791	21.5	3.5	0	-11.7658	8.88382	0	21.5	0	0
BAL062_00857	BAL062_00857	Uncharacterized conserved protein,Protein of unknown function (DUF1232)	-10.3384	2.05261	0	7.5	0	0	-0.556333	2.63588	0.166667	6	1	0	-10.262	7.42313	0	6	0	0
BAL062_00858	pdxB	pdxB,Erythronate-4-phosphate dehydrogenase,erythronate-4-phosphate dehydrogenase,Phosphoserine aminotransferase,phosphoglycerate dehydrogenase,D-isomer specific 2-hydroxyacid dehydrogenase, NAD binding domain	-4.52604	-2.99211	0	4.5	0	0	-3.46883	-2.82717	0	2	0	0	-3.46078	1.86567	0	2	0	0
BAL062_00859	yjeA	lysyl-tRNA synthetase,hypothetical protein,poxB regulator PoxA,Aspartyl/asparaginyl-tRNA synthetases,EF-P lysine aminoacylase GenX,tRNA synthetases class II (D, K and N)	-2.81209	-3.77921	0	2	0	0	-2.32026	-3.20707	0	1	0	0	-2.32265	1.48554	0	1	0	0
BAL062_00860	BAL062_00860	Uncharacterized protein conserved in bacteria,Tim44-like domain	-3.59091	4.61649	0.0120482	41.5	0.5	0	-1.87987	5.07385	0.0704225	35.5	2.5	0	-13.1302	10.1781	0	35.5	0	0
BAL062_00861	BAL062_00861	DNA repair protein RadA,DNA repair protein RadA,RecA-superfamily ATPases implicated in signal transduction,DNA repair protein RadA,KaiC	10.7561	15.3449	0.136752	58.5	8	0	-0.274086	5.99849	0.140351	57	8	0	-0.470483	10.7566	0.00877193	57	0.5	0
BAL062_00862	cycA_1	cycA,D-serine/D-alanine/glycine transporter,D-alanine/D-serine/glycine permease,Amino acid transporters,GABA permease,Amino acid permease	-0.451193	5.07168	0.0263158	76	2	0	-0.950304	5.41751	0.0814815	67.5	5.5	0	-13.2801	10.3173	0	67.5	0	0
BAL062_00863	BAL062_00863	lipoprotein LppL	0.460333	0.836579	0.0714286	7	0.5	0	0.09021	1.10556	0.0714286	7	0.5	0	-8.55227	5.76687	0	7	0	0
BAL062_00864	lysA	lysA,Diaminopimelate decarboxylase,bifunctional aspartate kinase/diaminopimelate decarboxylase protein,Diaminopimelate decarboxylase,diaminopimelate decarboxylase,Pyridoxal-dependent decarboxylase, pyridoxal binding domain	-9.72548	1.46787	0	38.5	0	0	-10.1804	2.28659	0	40.5	0	0	-10.1733	7.33822	0	40.5	0	0
BAL062_00865	dapF	diaminopimelate epimerase,Diaminopimelate epimerase,diaminopimelate epimerase,Diaminopimelate epimerase,diaminopimelate epimerase,Diaminopimelate epimerase	6.03637	-3.39567	0.25	2	0.5	0	NA	NA	NA	0	0	0	NA	NA	NA	0	0	0
BAL062_00866	yrhP	resistance factor to homoserine/threonine, RhtB family,Homoserine/homoserine lactone efflux protein,homoserine/homoserine lactone efflux protein,homoserine/Threonine efflux protein,LysE type translocator	-1.87744	4.01386	0.03125	32	1	0	-0.484024	4.48188	0.0847458	29.5	2.5	0	-12.1657	9.26755	0	29.5	0	0
BAL062_00867	xerC	site-specific tyrosine recombinase,Tyrosine recombinase XerC,site-specific tyrosine recombinase XerC,Site-specific recombinase XerC,tyrosine recombinase XerC,Phage integrase family	3.211	-0.698915	0.0384615	13	0.5	0	1.13162	0.251922	0.0322581	15.5	0.5	0	-7.51399	4.78694	0	15.5	0	0
BAL062_00868	etfB	electron transfer flavoprotein beta-subunit,Electron transfer flavoprotein small subunit,hypothetical protein,Electron transfer flavoprotein, beta subunit,Electron transfer flavoprotein domain	-3.70277	-3.43206	0	3	0	0	-1.58525	-3.35588	0	0.5	0	0	-1.58564	1.33412	0	0.5	0	0
BAL062_00869	etfA	electron transfer flavoprotein alpha-subunit,Electron transfer flavoprotein large subunit,electron transfer flavoprotein subunit YdiR,Rubredoxin,Electron transfer flavoprotein domain	-3.70584	-3.43145	0	2.5	0	0	9.62251	-2.48057	10	0	0.5	0	NA	NA	NA	0	0	0
BAL062_00870	gyrA	DNA gyrase, subunit A, type II topoisomerase,DNA gyrase subunit A,DNA gyrase subunit A,Type IIA topoisomerase (DNA gyrase/topo II, topoisomerase IV), A subunit,DNA gyrase, A subunit,DNA gyrase/topoisomerase IV, subunit A	4.2024	-2.39669	0.0555556	9	0.5	0	-1.59427	-3.3517	0	0.5	0	0	-1.58593	1.33529	0	0.5	0	0
BAL062_00871	arnT	4-amino-4-deoxy-L-arabinose transferase,Undecaprenyl phosphate-alpha-4-amino-4-deoxy-L-arabinose arabinosyl transferase,4-amino-4-deoxy-L-arabinose transferase,Predicted membrane protein,conserved hypothetical protein,Dolichyl-phosphate-mannose-protein mannosyltransferase	12.5549	14.7992	0.0952381	42	4	0	-0.561683	3.79062	0.0273973	36.5	1	0	0.703461	8.68064	0.0136986	36.5	0.5	0
BAL062_00872	BAL062_00872	GtrA-like family protein,GtrA-like protein	-11.3148	2.97288	0	20	0	0	-0.250202	3.6362	0.111111	18	2	0	-0.046714	8.39921	0.0277778	18	0.5	0
BAL062_00873	yfdH	Putative CPS-53 prophage, bactoprenol glucosyl transferase,Bactoprenol glucosyl transferase homolog from prophage CPS-53,undecaprenyl phosphate 4-deoxy-4-formamido-L-arabinose transferase,Predicted glycosyl hydrolase,poly-beta-1,6 N-acetyl-D-glucosamine synthase,Glycosyl transferase family 2	-1.04071	2.26098	0.0238095	21	0.5	0	4.7214	7.0315	0.103448	14.5	1.5	0	-10.834	7.98078	0	14.5	0	0
BAL062_00874	BAL062_00874	YdjC-like family protein,hypothetical protein,hypothetical protein,Uncharacterized protein conserved in bacteria,hopanoid biosynthesis associated protein HpnK,YdjC-like protein	-9.98269	1.71359	0	18.5	0	0	-10.0247	2.15446	0	17.5	0	0	1.16172	7.2264	0.0285714	17.5	0.5	0
BAL062_00875	ybhR_1	antibiotic transport system permease,Inner membrane transport permease ybhR,daunorubicin resistance ABC transporter membrane protein,ABC-2 family transporter protein	-0.78692	3.44906	0.0263158	38	1	0	-1.19217	3.98183	0.0571429	35	2	0	-11.8347	8.95014	0	35	0	0
BAL062_00876	BAL062_00876	multidrug ABC transporter permease	-10.429	2.13877	0	16	0	0	-10.3737	2.45037	0	12	0	0	-10.3691	7.52717	0	12	0	0
BAL062_00879	BAL062_00879	multidrug ABC transporter permease,ABC-2 family transporter protein	-11.7757	3.39958	0	26	0	0	-0.441938	4.05347	0.108696	23	2.5	0	-11.7104	8.8306	0	23	0	0
BAL062_00880	BAL062_00880	membrane-fusion protein,putative efflux pump membrane fusion protein,efflux pump membrane protein,HlyD family secretion protein	-1.44376	4.13321	0.0365854	41	1.5	0	-0.483875	4.62088	0.104478	33.5	3.5	0	-12.3122	9.40719	0	33.5	0	0
BAL062_00881	BAL062_00881	putative RND family drug transporter,type I secretion outer membrane protein, TolC family,Outer membrane efflux protein	0.502773	5.29938	0.0666667	52.5	3.5	0	-0.510916	5.56459	0.130952	42	5.5	0	-1.10059	10.3824	0.0119048	42	0.5	0
BAL062_00882	serC	phosphoserine aminotransferase,Phosphoserine aminotransferase,3-phosphoserine/phosphohydroxythreonine aminotransferase,Phosphoserine aminotransferase,phosphoserine transaminase,Aminotransferase class-V	5.84662	-2.77416	0.1	5	0.5	0	NA	NA	NA	0	0	0	NA	NA	NA	0	0	0
BAL062_00883	BAL062_00883	hypothetical protein	-7.68472	-0.466679	0	6	0	0	-7.83201	0.266942	0	6	0	0	-7.82709	5.07882	0	6	0	0
BAL062_00884	BAL062_00884	hypothetical protein	-0.909416	3.13703	0.0363636	27.5	1	0	0.126888	4.02096	0.117647	25.5	3	0	-11.4845	8.61233	0	25.5	0	0
BAL062_00885	yaiI	hypothetical protein,hypothetical protein,Uncharacterized BCR, YaiI/YqxD family COG1671	0.579355	4.24809	0.0666667	22.5	1.5	0	1.2942	5.51351	0.139535	21.5	3	0	-12.2964	9.39212	0	21.5	0	0
BAL062_00886	yedA	protein pagO,Uncharacterized inner membrane transporter yedA,putative DMT superfamily transporter inner membrane protein,Predicted permease, DMT superfamily,carboxylate/amino acid/amine transporter,EamA-like transporter family	-1.21458	4.34921	0.0526316	38	2	0	-2.08984	4.63537	0.0285714	35	1	0	-12.6982	9.77312	0	35	0	0
BAL062_00887	lolE	lipoprotein releasing system transmembrane protein LolC/E family,Lipoprotein-releasing system transmembrane protein lolE,outer membrane-specific lipoprotein transporter subunit LolE,lipoprotein releasing system, transmembrane protein, LolC/E family,FtsX-like permease family	-3.70431	-3.43176	0	2.5	0	0	NA	NA	NA	0	0	0	NA	NA	NA	0	0	0
BAL062_00888	lolD_1	outer membrane lipoproteins ABC transporter ATP-binding protein,Lipoprotein-releasing system ATP-binding protein LolD,lipoprotein transporter ATP-binding subunit,Predicted ABC-type transport system involved in lysophospholipase L1 biosynthesis, ATPase component,lipoprotein releasing system, ATP-binding protein,ABC transporter	-2.32527	-3.91678	0	1	0	0	NA	NA	NA	0	0	0	NA	NA	NA	0	0	0
BAL062_00889	BAL062_00889	metallo-beta-lactamase superfamily hydrolase,ComEC family competence protein,Predicted metal-dependent RNase, consists of a metallo-beta-lactamase domain and an RNA-binding KH domain,DNA internalization-related competence protein ComEC/Rec2,Competence protein	4.19912	7.72101	0.0210526	95	2	0	-0.514687	5.33699	0.0714286	91	6.5	0	-13.0563	10.1092	0	91	0	0
BAL062_00890	htrB_1	lipid A biosynthesis lauroyl acyltransferase,Lipid A biosynthesis lauroyl acyltransferase,lipid A biosynthesis lauroyl acyltransferase,Lauroyl/myristoyl acyltransferase,lipid A biosynthesis lauroyl (or palmitoleoyl) acyltransferase,Bacterial lipid A biosynthesis acyltransferase	3.29636	-1.71402	0.1	5	0.5	0	-3.18826	-2.93605	0	0.5	0	0	-3.17167	1.75188	0	0.5	0	0
BAL062_00891	sppA	Putative protease,Protease 4,protease 4,signal peptide peptidase SppA, 36K type,Peptidase family S49	-1.60798	3.77365	0.025974	38.5	1	0	-1.07972	4.26096	0.0606061	33	2	0	-12.0982	9.20293	0	33	0	0
BAL062_00892	BAL062_00892	Putative hydrolase,Alpha/beta hydrolase family	-2.4037	4.50036	0.0238095	42	1	0	-2.02022	4.58028	0.0571429	35	2	0	-1.44805	9.73967	0.0142857	35	0.5	0
BAL062_00893	purN	phosphoribosylglycinamide formyltransferase,Phosphoribosylglycinamide formyltransferase,phosphoribosylglycinamide formyltransferase,Folate-dependent phosphoribosylglycinamide formyltransferase PurN,phosphoribosylglycinamide formyltransferase,Formyl transferase	11.4167	13.0769	0.0819672	30.5	2.5	0	-0.312173	3.92507	0.0877193	28.5	2.5	0	-0.367092	8.70539	0.0175439	28.5	0.5	0
BAL062_00894	purM	phosphoribosylaminoimidazole synthetase,Phosphoribosylformylglycinamidine cyclo-ligase,phosphoribosylaminoimidazole synthetase,Phosphoribosylamine-glycine ligase,phosphoribosylformylglycinamidine cyclo-ligase,AIR synthase related protein, C-terminal domain	-11.7845	3.40768	0	46.5	0	0	0.495346	4.48121	0.101124	44.5	4.5	0	-11.7696	8.88738	0	44.5	0	0
BAL062_00895	yhhT	Putative permease,hypothetical protein,pheromone autoinducer 2 transporter,sporulation integral membrane protein YtvI,Domain of unknown function DUF20	-2.41912	5.65021	0.035461	70.5	2.5	0	-2.73469	5.15501	0.0238095	63	1.5	0	-2.15631	10.4002	0.00793651	63	0.5	0
BAL062_00896	hda	Putative chromosomal replication initiator, DnaA-type,DnaA-homolog protein hda,DNA replication initiation factor,DnaA regulatory inactivator Hda,Bacterial dnaA protein	9.91124	11.772	0.0714286	28	2	0	0.683558	4.23119	0.155172	29	4.5	0	-0.259211	8.60127	0.0172414	29	0.5	0
BAL062_00897	BAL062_00897	signal peptide,rhombotarget A	-0.638581	4.32615	0.0431034	58	2.5	0	-0.0755535	5.04592	0.0660377	53	3.5	0	-1.41315	9.70677	0.00943396	53	0.5	0
BAL062_00898	BAL062_00898	putative outer membrane protein A,rhombotarget A	10.9062	14.8809	0.0516129	77.5	4	0	4.37556	9.07307	0.0888889	67.5	6	0	-13.1574	10.2033	0	67.5	0	0
BAL062_00899	BAL062_00899	Protein of unknown function (DUF3106)	-7.56593	-0.575919	0	4	0	0	-7.20912	-0.26945	0	3.5	0	0	-7.20161	4.50376	0	3.5	0	0
BAL062_00900	BAL062_00900	hypothetical protein	-4.09141	-3.23932	0	3.5	0	0	NA	NA	NA	0	0	0	NA	NA	NA	0	0	0
BAL062_00901	sigX	RNA polymerase factor sigma-70,RNA polymerase sigma factor sigX,RNA polymerase factor sigma-70,RNA polymerase sigma factor, sigma-70 family,Sigma-70, region 4	-0.50828	1.75452	0.0294118	17	0.5	0	-10.0006	2.134	0	17.5	0	0	-9.99427	7.16311	0	17.5	0	0
BAL062_00902	rlmB_1	rRNA methylase,23S rRNA (guanosine-2'-O-)-methyltransferase RlmB,23S rRNA (guanosine-2'-O-)-methyltransferase,RNA methyltransferase, TrmH family, group 3,SpoU rRNA Methylase family	-10.5807	2.28266	0	28	0	0	2.18684	4.49712	0.0769231	26	2	0	0.462277	7.90599	0.0192308	26	0.5	0
BAL062_00903	fbp_1	fbp,Fructose-1,6-bisphosphatase class 1,fructose-1,6-bisphosphatase,Fructose-1-6-bisphosphatase	-4.24893	-3.15267	0	3	0	0	NA	NA	NA	0	0	0	NA	NA	NA	0	0	0
BAL062_00904	BAL062_00904	hypothetical protein	3.87186	-2.15965	0.2	2.5	0.5	0	-5.29856	-1.7886	0	2	0	0	-5.28762	2.92134	0	2	0	0
BAL062_00905	pal	pal,Peptidoglycan-associated lipoprotein precursor,peptidoglycan-associated outer membrane lipoprotein,Outer membrane protein and related peptidoglycan-associated (lipo)proteins,peptidoglycan-associated lipoprotein,OmpA family	-1.18066	3.96298	0.0483871	31	1.5	0	1.64179	5.66512	0.107143	28	3	0	-12.2012	9.30123	0	28	0	0
BAL062_00906	tolB	tolB,hypothetical protein,translocation protein TolB,Tol-Pal system beta propeller repeat protein TolB,WD40-like Beta Propeller Repeat	-2.83224	3.91793	0.0133333	37.5	0.5	0	-0.276254	4.47102	0.1	30	3	0	-12.0896	9.19462	0	30	0	0
BAL062_00907	tolA_1	protein TolA,protein TolA	10.0827	13.666	0.0731707	41	3	0	-0.542824	4.81604	0.136364	33	4.5	0	-0.353354	9.68106	0.030303	33	1	0
BAL062_00908	exbD_1	tolR,Biopolymer transport protein exbD,colicin uptake protein TolR,protein TolR,Biopolymer transport protein ExbD/TolR	-9.15069	0.918022	0	6.5	0	0	0.958942	2.13418	0.1	5	0.5	0	-9.34902	6.53607	0	5	0	0
BAL062_00909	tolQ_1	tolQ,hypothetical protein,colicin uptake protein TolQ,Uncharacterized conserved protein,protein TolQ,MotA/TolQ/ExbB proton channel family	-0.164234	3.36862	0.0888889	22.5	2	0	0.651191	4.38584	0.189189	18.5	3.5	0	-11.6004	8.72432	0	18.5	0	0
BAL062_00910	ybgC	acyl-CoA thioester hydrolase,Acyl-CoA thioester hydrolase YbgC,acyl-CoA thioesterase YbgC,tol-pal system-associated acyl-CoA thioesterase,Thioesterase superfamily	-1.58591	-4.06884	0	1	0	0	NA	NA	NA	0	0	0	NA	NA	NA	0	0	0
BAL062_00911	yxeP_1	Metal-dependent hydrolase of the aminoacylase-2/carboxypeptidase-Z family,Uncharacterized hydrolase YxeP,succinyl-diaminopimelate desuccinylase,Metal-dependent amidase/aminoacylase/carboxypeptidase,amidohydrolase,Peptid ase family M20/M25/M40	-12.6264	4.17068	0	53.5	0	0	-0.329538	5.00202	0.0947368	47.5	4.5	0	-1.46948	9.75985	0.0105263	47.5	0.5	0
BAL062_00912	ruvB	Holliday junction DNA helicase RuvB,Holliday junction ATP-dependent DNA helicase RuvB,Holliday junction DNA helicase RuvB,Holliday junction resolvasome, helicase subunit,Holliday junction DNA helicase RuvB,Holliday junction DNA helicase ruvB N-terminus	3.48963	0.787909	0.0666667	30	2	0	0.00752837	1.21663	0.0178571	28	0.5	0	-8.67801	5.88833	0	28	0	0
BAL062_00913	ruvA	ruvA,Holliday junction ATP-dependent DNA helicase RuvA,Holliday junction DNA helicase RuvA,Holliday junction DNA helicase RuvA,RuvA N terminal domain	-8.0185	-0.155314	0	12.5	0	0	-8.31855	0.688849	0	11	0	0	-8.31554	5.53881	0	11	0	0
BAL062_00914	dgt	deoxyguanosinetriphosphate triphosphohydrolase,Deoxyguanosinetriphosphate triphosphohydrolase,deoxyguanosinetriphosphate triphosphohydrolase-like protein,putative dGTPase,HD domain	-1.1695	4.59188	0.0413223	60.5	2.5	0	0.613699	5.60646	0.115385	52	6	0	-1.63319	9.91384	0.00961539	52	0.5	0
BAL062_00915	purL	phosphoribosylformylglycinamidine synthase,Phosphoribosylformylglycinamidine synthase,phosphoribosylformylglycinamidine synthase,Phosphoribosylformylglycinamidine (FGAM) synthase, glutamine amidotransferase domain,phosphoribosylformylglycinamidine synthase,AIR synthase related protein, C-terminal domain	0.457955	4.29504	0.0190476	105	2	0	-1.92605	4.89909	0.0238095	105	2.5	0	-12.9469	10.0068	0	105	0	0
BAL062_00916	bcr_2	MFS family drug transporter,Sulfonamide resistance protein,bicyclomycin/multidrug efflux system,Arabinose efflux permease,drug resistance transporter, Bcr/CflA subfamily,Major Facilitator Superfamily	-0.802679	2.97369	0.030303	33	1	0	0.501507	3.86082	0.0847458	29.5	2.5	0	-11.1642	8.302	0	29.5	0	0
BAL062_00917	BAL062_00917	hypothetical protein	0.781256	2.00024	0.2	2.5	0.5	0	0.595083	2.79102	0.5	2	1	0	-10.0934	7.26014	0	2	0	0
BAL062_00918	BAL062_00918	hypothetical protein,Uncharacterized protein conserved in bacteria	0.68414	2.93903	0.138889	18	2.5	0	0.962348	3.91999	0.184211	19	3.5	0	-10.9964	8.13903	0	19	0	0
BAL062_00919	echA8_2	enoyl-CoA hydratase/isomerase,Probable enoyl-CoA hydratase echA8,enoyl-CoA hydratase,phenylacetate degradation probable enoyl-CoA hydratase PaaB,Enoyl-CoA hydratase/isomerase family	-0.617827	3.45912	0.0363636	27.5	1	0	-1.39745	3.76146	0.0714286	21	1.5	0	-11.6345	8.75723	0	21	0	0
BAL062_00920	BAL062_00920	Putative nicotinamide-nucleotide adenylyltransferase,Bifunctional NMN adenylyltransferase/Nudix hydrolase,nicotinamide-nucleotide adenylyltransferase,Predicted ATPase/kinase involved in NAD metabolism,nicotinamide-nucleotide adenylyltransferase,Cytidylyltransferase	-5.93533	-1.99342	0	3	0	0	-5.67336	-1.5165	0	1	0	0	-5.67221	3.20586	0	1	0	0
BAL062_00921	BAL062_00921	SCP-like extracellular family protein,uncharacterized protein, YkwD family,Cysteine-rich secretory protein family	-2.25767	3.39684	0.0227273	22	0.5	0	1.19551	4.77565	0.111111	18	2	0	-11.6755	8.79669	0	18	0	0
BAL062_00922	bcp	bcp,Putative peroxiredoxin bcp,thioredoxin-dependent thiol peroxidase,peroxiredoxin,AhpC/TSA family	-0.185069	2.342	0.0294118	17	0.5	0	0.671975	3.32974	0.172414	14.5	2.5	0	-10.5787	7.73204	0	14.5	0	0
BAL062_00923	BAL062_00923	ATPase,MJ0570-related uncharacterized domain,ATP-binding region	-1.17771	3.31879	0.0377358	26.5	1	0	-0.261352	4.12096	0.145833	24	3.5	0	-11.7254	8.84495	0	24	0	0
BAL062_00924	BAL062_00924	hypothetical protein	-1.558	2.74794	0.0555556	9	0.5	0	-1.35674	3.17016	0.166667	6	1	0	-10.9841	8.12725	0	6	0	0
BAL062_00925	queC	Queuosine biosynthesis protein queC,7-cyano-7-deazaguanine synthase,queuosine biosynthesis protein QueC,NAD synthase,queuosine biosynthesis protein QueC,ExsB	0.429495	0.866633	0.0196078	25.5	0.5	0	1.5081	2.85793	0.0925926	27	2.5	0	-9.74034	6.91661	0	27	0	0
BAL062_00926	queE	organic radical activating protein,7-carboxy-7-deazaguanine synthase,Predicted membrane protein,putative 7-cyano-7-deazaguanosine (preQ0) biosynthesis protein QueE,Radical SAM superfamily	1.2033	2.07371	0.04	25	1	0	0.527199	3.18198	0.0681818	22	1.5	0	-10.4952	7.65193	0	22	0	0
BAL062_00927	dapD	2,3,4,5-tetrahydropyridine-2,6-carboxylate N-succinyltransferase,2,3,4,5-tetrahydropyridine-2,6-dicarb oxylate N-succinyltransferase,2,3,4,5-tetrahydropyridine-2,6-carbox ylate N-succinyltransferase,Tetrahydrodipicolinate N-succinyltransferase,2,3,4,5-tetrahydropyridine-2,6-dicarb oxylate N-succinyltransferase,Bacterial transferase hexapeptide (six repeats)	-2.80745	-3.77986	0	1.5	0	0	NA	NA	NA	0	0	0	NA	NA	NA	0	0	0
BAL062_00928	BAL062_00928	carO	-2.55104	3.66479	0.0169492	29.5	0.5	0	-2.04832	3.71299	0.0408163	24.5	1	0	-11.6784	8.79961	0	24.5	0	0
BAL062_00929	cbl	CysB family transcriptional regulator,HTH-type transcriptional regulator cbl,transcriptional regulator CysB-like protein,aminoethylphosphonate catabolism associated LysR family transcriptional regulator,LysR substrate binding domain	-10.4542	2.16268	0	23.5	0	0	2.58989	5.30849	0.0638298	23.5	1.5	0	-11.1261	8.26508	0	23.5	0	0
BAL062_00930	cysA_1	cysA,Sulfate/thiosulfate import ATP-binding protein CysA,sulfate/thiosulfate transporter subunit,ABC-type spermidine/putrescine transport systems, ATPase components,sulfate ABC transporter, ATP-binding protein,ABC transporter	1.65333	4.17059	0.078125	32	2.5	0	-0.159081	4.67145	0.122807	28.5	3.5	0	-12.25	9.34797	0	28.5	0	0
BAL062_00931	cysW_1	sulfate ABC transporter membrane protein,Sulfate transport system permease protein CysW,sulfate/thiosulfate transporter permease subunit,ABC-type sulfate transport system, permease component,sulfate ABC transporter, permease protein CysW,Binding-protein-dependent transport system inner membrane component	-2.53261	3.64801	0.0153846	32.5	0.5	0	-0.563426	4.11419	0.0666667	30	2	0	-11.8129	8.92925	0	30	0	0
BAL062_00932	cysW_2	sulfate ABC transporter permease,Sulfate transport system permease protein CysW,sulfate/thiosulfate transporter subunit,ABC-type sulfate transport system, permease component,sulfate ABC transporter, permease protein CysT,Binding-protein-dependent transport system inner membrane component	-0.891034	3.70558	0.04	37.5	1.5	0	0.418923	4.74752	0.1	35	3.5	0	-12.0683	9.17412	0	35	0	0
BAL062_00933	BAL062_00933	alpha/beta hydrolase,Predicted esterase of the alpha/beta hydrolase fold,Alpha/Beta hydrolase family of unknown function (DUF1234)	-11.1727	2.8402	0	21	0	0	0.614136	4.09905	0.139535	21.5	3	0	-0.164986	8.51379	0.0232558	21.5	0.5	0
BAL062_00934	sbp_2	cysP,Sulfate starvation-induced protein 2,sulfate transporter subunit,ABC-type sulfate transport system, periplasmic component,sulfate ABC transporter, sulfate-binding protein,Bacterial extracellular solute-binding protein	-11.8214	3.4416	0	30	0	0	-1.24806	3.71471	0.06	25	1.5	0	-11.5497	8.67542	0	25	0	0
BAL062_00935	pabC	pabC,Aminodeoxychorismate lyase,4-amino-4-deoxychorismate lyase,Branched-chain amino acid aminotransferase/4-amino-4-deoxychorismate lyase,aminodeoxychorismate lyase,Aminotransferase class IV	-11.2931	2.95271	0	27	0	0	-1.4824	3.34355	0.0212766	23.5	0.5	0	-11.1847	8.32203	0	23.5	0	0
BAL062_00936	yceG	periplasmic solute-binding protein,hypothetical protein,putative aminodeoxychorismate lyase,conserved hypothetical protein, YceG family,YceG-like family	0.0758495	3.2535	0.0512821	19.5	1	0	-11.4993	3.40458	0	17	0	0	-11.4933	8.62091	0	17	0	0
BAL062_00937	tmk	tmk,Thymidylate kinase,thymidylate kinase,thymidylate kinase,Thymidylate kinase	-3.1756	-3.65363	0	2	0	0	NA	NA	NA	0	0	0	NA	NA	NA	0	0	0
BAL062_00938	BAL062_00938	putative thioesterase,Uncharacterized protein, possibly involved in aromatic compounds catabolism,uncharacterized domain 1,Thioesterase superfamily	0.239417	3.1038	0.0512821	19.5	1	0	0.0801721	3.88512	0.111111	18	2	0	-11.3664	8.49796	0	18	0	0
BAL062_00939	nadB	L-aspartate oxidase,L-aspartate oxidase,L-aspartate oxidase,Aspartate oxidase,L-aspartate oxidase,FAD binding domain	-0.185466	4.8848	0.0359712	69.5	2.5	0	-1.00198	5.21685	0.0763359	65.5	5	0	-13.0886	10.1393	0	65.5	0	0
BAL062_00940	mucD_1	serine protease,Probable periplasmic serine endoprotease DegP-like precursor,serine endoprotease,Predicted protease with the C-terminal PDZ domain,peptidase Do,PDZ domain (Also known as DHR or GLGF)	-2.16376	4.85635	0.0252101	59.5	1.5	0	-0.403888	5.51393	0.0909091	55	5	0	-13.1946	10.238	0	55	0	0
BAL062_00941	BAL062_00941	thioesterase,Acyl-ACP thioesterase,acyl-CoA thioester hydrolase, YbgC/YbaW family,Acyl-ACP thioesterase	0.913543	3.74818	0.0909091	22	2	0	2.27155	5.72812	0.142857	21	3	0	-11.7796	8.89718	0	21	0	0
BAL062_00942	lepA	GTP-binding protein LepA,Elongation factor 4,GTP-binding protein LepA,GTPases - translation elongation factors,GTP-binding protein LepA,GTP-binding protein LepA C-terminus	0.44605	0.782263	0.012987	38.5	0.5	0	2.97527	3.97394	0.12	37.5	4.5	0	-9.66005	6.83561	0	37.5	0	0
BAL062_00943	lepB	lepB,Signal peptidase I,signal peptidase I,Type IV secretory pathway, protease TraF,signal peptidase I,Peptidase S24-like	-3.4641	-3.53842	0	2.5	0	0	-1.59426	-3.3517	0	0.5	0	0	-1.58592	1.33529	0	0.5	0	0
BAL062_00944	BAL062_00944	signal peptide	1.19298	1.0945	0.166667	6	1	0	1.53356	2.50121	0.363636	5.5	2	0	-9.4208	6.60384	0	5.5	0	0
BAL062_00945	rnc	ribonuclease III,Ribonuclease 3,ribonuclease III,ribonuclease III,RNase3 domain	-4.75666	-2.84818	0	4	0	0	-2.32026	-3.20707	0	1	0	0	-2.32265	1.48554	0	1	0	0
BAL062_00946	era	GTP-binding protein Era,GTP-binding protein Era,GTPase Era,Predicted GTPase,GTP-binding protein Era,GTPase of unknown function	-4.24893	-3.15267	0	3	0	0	NA	NA	NA	0	0	0	NA	NA	NA	0	0	0
BAL062_00947	BAL062_00947	hypothetical protein	-0.556003	1.80013	0.0909091	5.5	0.5	0	-9.80258	1.9656	0	4	0	0	-9.79719	6.97032	0	4	0	0
BAL062_00948	recO	DNA repair protein RecO,Recombination protein O,DNA repair protein RecO,DNA repair protein RecO,Recombination protein O C terminal	-10.5951	2.29632	0	22	0	0	-0.616624	2.68169	0.0645161	15.5	1	0	-10.3219	7.48188	0	15.5	0	0
BAL062_00949	pdxJ	pdxJ,Pyridoxine 5'-phosphate synthase,pyridoxine 5'-phosphate synthase,pyridoxine 5'-phosphate synthase,Pyridoxal phosphate biosynthesis protein PdxJ	-4.09397	-3.23873	0	3.5	0	0	8.6991	-3.03194	10	0	0.5	0	NA	NA	NA	0	0	0
BAL062_00950	BAL062_00950	hydroxylase for synthesis of 2-methylthio-cis-ribozeatin in tRNA,tRNA-(MS[2]IO[6]A)-hydroxylase (MiaE)	0.0822527	3.99912	0.0612245	24.5	1.5	0	0.32948	4.70847	0.166667	21	3.5	0	-12.0712	9.1771	0	21	0	0
BAL062_00953	ydfG	L-allo-threonine dehydrogenase,NADP-dependent 3-hydroxy acid dehydrogenase YdfG,malonic semialdehyde reductase,Outer membrane receptor for Fe3+-dicitrate,3-oxoacyl-[acyl-carrier-protein] reductase,short chain dehydrogenase	-0.866258	4.03501	0.047619	31.5	1.5	0	-0.0755962	4.75574	0.147541	30.5	4.5	0	-12.3011	9.39658	0	30.5	0	0
BAL062_00955	BAL062_00955	hypothetical protein	-0.138162	3.30826	0.0588235	17	1	0	-0.561392	3.55046	0.115385	13	1.5	0	-11.2256	8.36151	0	13	0	0
BAL062_00956	BAL062_00956	Phenylacetic acid degradation-related protein,Uncharacterized protein, possibly involved in aromatic compounds catabolism,uncharacterized domain 1,Thioesterase superfamily	-0.0429848	2.20896	0.0357143	14	0.5	0	-0.024299	2.75401	0.125	12	1.5	0	-10.26	7.42253	0	12	0	0
BAL062_00957	BAL062_00957	glutathione-dependent formaldehyde-activating enzyme family protein,Uncharacterized conserved protein,Glutathione-dependent formaldehyde-activating enzyme	-9.71632	1.45904	0	14	0	0	0.258372	2.51543	0.125	12	1.5	0	-9.93922	7.10851	0	12	0	0
BAL062_00958	BAL062_00958	aspC,Aspartate aminotransferase,aspartate aminotransferase,Prephenate dehydrogenase,LL-diaminopimelate aminotransferase,Aminotransferase class I and II	-2.03539	5.49376	0.0625	40	2.5	0	-0.678185	5.76082	0.145161	31	4.5	0	-13.5453	10.562	0	31	0	0
BAL062_00959	BAL062_00959	hypothetical protein	-10.496	2.20234	0	8.5	0	0	-10.1186	2.23421	0	7	0	0	-10.1133	7.27833	0	7	0	0
BAL062_00960	yedQ	PAS/PAC sensor-containing diguanylate cyclase/phosphodiesterase,Probable diguanylate cyclase YdaM,response regulator PleD,MHYT domain (predicted integral membrane sensor domain),diguanylate cyclase (GGDEF) domain,GGDEF domain	0.269504	4.07289	0.0283019	53	1.5	0	0.22099	4.67767	0.0645161	46.5	3	0	-12.0911	9.19599	0	46.5	0	0
BAL062_00961	BAL062_00961	hypothetical protein	-0.631974	4.28563	0.0375	40	1.5	0	-2.11379	4.31765	0.0447761	33.5	1.5	0	-12.3513	9.44442	0	33.5	0	0
BAL062_00962	uvrB	excinuclease ABC subunit B,Excinuclease ABC subunit B,excinuclease ABC subunit B,Superfamily II DNA/RNA helicase required for DNA uptake (late competence protein),excinuclease ABC subunit B,Ultra-violet resistance protein B	9.30798	14.017	0.0529412	85	4.5	0	-0.542299	5.93829	0.0896552	72.5	6.5	0	-13.6766	10.6824	0	72.5	0	0
BAL062_00963	blc	lipocalin,Outer membrane lipoprotein blc precursor,outer membrane lipoprotein Blc,Bacterial lipocalin,Lipocalin-like domain	-1.76655	2.87705	0.0238095	21	0.5	0	-11.0076	2.98699	0	19	0	0	-11.0021	8.14435	0	19	0	0
BAL062_00964	rarD	permease,hypothetical protein,putative chloramphenical resistance permease RarD,Predicted permeases,protein RarD,EamA-like transporter family	-0.116865	4.26439	0.0526316	38	2	0	0.0773612	4.84798	0.0625	32	2	0	-12.324	9.41846	0	32	0	0
BAL062_00965	gap	glyceraldehyde-3-phosphate dehydrogenase,Glyceraldehyde-3-phosphate dehydrogenase,glyceraldehyde-3-phosphate dehydrogenase,Transketolase,glyceraldehyde-3-phosphate dehydrogenase, type I,Glyceraldehyde 3-phosphate dehydrogenase, C-terminal domain	-3.9115	-3.33218	0	3	0	0	8.64492	-3.03307	10	0	0.5	0	NA	NA	NA	0	0	0
BAL062_00966	BAL062_00966	hypothetical protein	-1.62901	3.67133	0.0512821	19.5	1	0	-1.40654	4.18975	0.105263	19	2	0	-12.0925	9.19731	0	19	0	0
BAL062_00967	BAL062_00967	hypothetical protein	-1.59898	2.72159	0.04	12.5	0.5	0	-0.601202	3.1972	0.0909091	11	1	0	-10.8624	8.00897	0	11	0	0
BAL062_00968	obg	Putative GTP-binding protein,GTP-binding protein obg,GTPase CgtA,Predicted GTPase, probable translation factor,Obg family GTPase CgtA,GTP1/OBG	-4.95785	-2.7166	0	7	0	0	-4.75757	-2.15106	0	2.5	0	0	-4.75565	2.55541	0	2.5	0	0
BAL062_00969	proB	gamma-glutamyl kinase,Glutamate 5-kinase,gamma-glutamyl kinase,Gamma-glutamyl phosphate reductase,glutamate 5-kinase,Amino acid kinase family	-0.675023	5.19168	0.0737705	61	4.5	0	2.01978	7.10528	0.0964912	57	5.5	0	-2.13065	10.3765	0.00877193	57	0.5	0
BAL062_00970	BAL062_00970	phosphoserine phosphatase,HAD hydrolase, family IB,haloacid dehalogenase-like hydrolase	-2.14205	3.22405	0.0196078	25.5	0.5	0	-0.345073	3.96767	0.130435	23	3	0	-11.5951	8.71906	0	23	0	0
BAL062_00971	BAL062_00971	Protein of unknown function (DUF1615)	-1.37443	3.56289	0.031746	31.5	1	0	-0.0818499	4.24523	0.0847458	29.5	2.5	0	-0.60542	8.93445	0.0169492	29.5	0.5	0
BAL062_00972	dus	dusB,Probable tRNA-dihydrouridine synthase,tRNA-dihydrouridine synthase B,Predicted permeases,putative TIM-barrel protein, nifR3 family,Dihydrouridine synthase (Dus)	-0.923692	3.67079	0.0434783	34.5	1.5	0	0.493293	4.52033	0.12069	29	3.5	0	-11.814	8.93008	0	29	0	0
BAL062_00973	BAL062_00973	2-nitropropane dioxygenase,Dihydroorotate dehydrogenase,putative enoyl-[acyl-carrier-protein] reductase II,Nitronate monooxygenase	-3.53508	4.46424	0.0121951	41	0.5	0	0.146992	5.34146	0.175676	37	6.5	0	-12.788	9.85771	0	37	0	0
BAL062_00975	BAL062_00975	signal peptide,Putative Zn-dependent protease, contains TPR repeats	-3.03671	4.03603	0.00980392	51	0.5	0	0.079137	4.83221	0.0952381	42	4	0	-12.308	9.40327	0	42	0	0
BAL062_00976	mnaA	UDP-N-acetyl glucosamine-2-epimerase,UDP-N-acetylglucosamine 2-epimerase,UDP-N-acetylglucosamine 2-epimerase,UDP-N-acetylglucosamine 2-epimerase,UDP-N-acetylglucosamine 2-epimerase	-1.99693	3.15637	0.0192308	26	0.5	0	0.715547	4.33879	0.2	20	4	0	-11.5233	8.64991	0	20	0	0
BAL062_00977	BAL062_00977	hypothetical protein	0.896278	3.71814	0.0384615	26	1	0	-0.504674	4.23987	0.0930233	21.5	2	0	-11.9317	9.04327	0	21.5	0	0
BAL062_00978	BAL062_00978	hypothetical protein	-1.64105	4.26373	0.0165289	60.5	1	0	-0.578455	4.98142	0.0990991	55.5	5.5	0	-12.7122	9.78634	0	55.5	0	0
BAL062_00979	icaA	glycosyl transferase,Poly-beta-1,6-N-acetyl-D-glucosamine synthase,N-glycosyltransferase,Predicted glycosyl hydrolase,poly-beta-1,6 N-acetyl-D-glucosamine synthase,Glycosyl transferase family 2	0.599019	3.46019	0.0454545	33	1.5	0	0.363132	4.21872	0.107143	28	3	0	-11.58	8.70481	0	28	0	0
BAL062_00980	BAL062_00980	hypothetical protein	8.57124	11.5756	0.0597015	33.5	2	0	1.90181	5.839	0.103448	29	3	0	-12.1735	9.27499	0	29	0	0
BAL062_00981	BAL062_00981	hypothetical protein	1.00167	3.83024	0.0344828	14.5	0.5	0	0.53906	4.44354	0.217391	11.5	2.5	0	-0.53287	8.86789	0.0434783	11.5	0.5	0
BAL062_00982	phrB	deoxyribodipyrimidine photolyase,Deoxyribodipyrimidine photo-lyase,deoxyribodipyrimidine photolyase,deoxyribodipyrimidine photo-lyase, 8-HDF type,FAD binding domain of DNA photolyase	-12.2156	3.8011	0	39	0	0	-0.187731	4.71997	0.12	37.5	4.5	0	-12.3069	9.40216	0	37.5	0	0
BAL062_00983	slyD	slyD,FKBP-type peptidyl-prolyl cis-trans isomerase slyD,FKBP-type peptidyl-prolyl cis-trans isomerase,FKBP-type peptidyl-prolyl cis-trans isomerase (trigger factor),trigger factor,FKBP-type peptidyl-prolyl cis-trans isomerase	0.51764	2.24694	0.027027	18.5	0.5	0	0.964233	3.11348	0.0666667	15	1	0	-10.2433	7.40565	0	15	0	0
BAL062_00984	ndh	NADH dehydrogenase,NADH dehydrogenase,NADH:flavorubredoxin oxidoreductase,Uncharacterized conserved protein,pyridine nucleotide-disulfide oxidoreductase family protein,Pyridine nucleotide-disulphide oxidoreductase	12.1887	15.2264	0.0958904	36.5	3.5	0	8.75229	12.3011	0.0666667	30	2	0	-0.88328	9.20352	0.0166667	30	0.5	0
BAL062_00985	dacD	putative D-ala-D-ala-carboxypeptidase, penicillin-binding protein,D-alanyl-D-alanine carboxypeptidase dacD precursor,D-alanyl-D-alanine carboxypeptidase,D-alanyl-D-alanine carboxypeptidase	-1.24962	5.1102	0.0588235	59.5	3.5	0	0.220222	5.99701	0.0917431	54.5	5	0	-2.22151	10.4602	0.00917431	54.5	0.5	0
BAL062_00986	BAL062_00986	protease,Predicted protease with the C-terminal PDZ domain,M61 glycyl aminopeptidase	-0.235384	5.00717	0.0413793	72.5	3	0	2.11718	7.05062	0.155738	61	9.5	0	-2.00256	10.2582	0.00819672	61	0.5	0
BAL062_00987	icd_1	Isocitrate dehydrogenase,Isocitrate dehydrogenase [NADP],Monomeric isocitrate dehydrogenase,isocitrate dehydrogenase, NADP-dependent,Monomeric isocitrate dehydrogenase	0.475638	1.83983	0.025641	39	1	0	0.65836	1.63608	0.0185185	27	0.5	0	-8.96206	6.16155	0	27	0	0
BAL062_00988	rluE	16S rRNA uridine-516 pseudouridylate synthase,Ribosomal large subunit pseudouridine synthase E,23S rRNA pseudouridine synthase E,pseudouridine synthase,RNA pseudouridylate synthase	-2.45367	3.50948	0.015625	32	0.5	0	-0.624832	4.11322	0.0847458	29.5	2.5	0	-11.8357	8.95112	0	29.5	0	0
BAL062_00989	icd_2	isocitrate dehydrogenase,Isocitrate dehydrogenase [NADP],isocitrate dehydrogenase,isocitrate dehydrogenase, NADP-dependent,Isocitrate/isopropylmalate dehydrogenase	-2.60307	5.23951	0.0384615	39	1.5	0	-1.9448	3.66575	0.0285714	35	1	0	-11.608	8.73168	0	35	0	0
BAL062_00990	BAL062_00990	hypothetical protein	8.13495	10.1944	0.103448	14.5	1.5	0	-11.3217	3.2534	0	14	0	0	-0.139003	8.48523	0.0357143	14	0.5	0
BAL062_00992	BAL062_00992	major facilitator family transporter,Arabinose efflux permease,Protein of unknown function (DUF1228)	-2.57959	3.62368	0.0144928	34.5	0.5	0	0.896096	5.02215	0.101695	29.5	3	0	-12.0808	9.18629	0	29.5	0	0
BAL062_00993	gltR_2	LysR family transcriptional regulator,HTH-type transcriptional regulator gltR,DNA-binding transcriptional regulator IlvY,aminoethylphosphonate catabolism associated LysR family transcriptional regulator,LysR substrate binding domain	-12.7604	4.29013	0	32	0	0	-1.93252	4.56871	0.0666667	30	2	0	-12.5963	9.6769	0	30	0	0
BAL062_00994	tcyP	putative transport protein,Transporter of cystine tcyP,glutamate/aspartate:proton symporter,Sodium:dicarboxylate symporter family	2.25708	6.31369	0.0347826	57.5	2	0	0.147256	5.65284	0.161616	49.5	8	0	-13.0985	10.1486	0	49.5	0	0
BAL062_00995	yddE_1	phenazine biosynthesis protein,Uncharacterized isomerase yddE,hypothetical protein,Predicted epimerase, PhzC/PhzF homolog,phenazine biosynthesis protein, PhzF family,Phenazine biosynthesis-like protein	-10.5722	2.27467	0	20	0	0	-0.746068	3.23803	0.0606061	16.5	1	0	-10.9449	8.08873	0	16.5	0	0
BAL062_00996	ptrA	putative Zn-dependent peptidase,Protease 3 precursor,protease3,Peptidase M16 inactive domain	-2.67928	5.22549	0.0170455	88	1.5	0	4.29133	9.70721	0.0961538	78	7.5	0	-13.87	10.8585	0	78	0	0
BAL062_00997	BAL062_00997	Protein of unknown function (DUF3144)	9.13794	10.5021	0.0857143	17.5	1.5	0	8.73527	10.949	0.166667	15	2.5	0	-10.73	7.87981	0	15	0	0
BAL062_00998	BAL062_00998	hypothetical protein	-2.50693	3.55799	0.0196078	25.5	0.5	0	-0.0468434	4.36296	0.170213	23.5	4	0	-11.8902	9.00326	0	23.5	0	0
BAL062_00999	BAL062_00999	adenylate cyclase,Uncharacterized conserved protein,CHAD domain	-1.17848	4.27071	0.0357143	56	2	0	-0.392266	5.09873	0.0769231	52	4	0	-12.7672	9.83818	0	52	0	0
BAL062_01000	BAL062_01000	Predicted membrane protein,Protein of unknown function (DUF962)	-10.5957	2.29687	0	10.5	0	0	1.75478	3.5414	0.111111	9	1	0	-10.1851	7.34945	0	9	0	0
BAL062_01001	thiE	ThiE,Thiamine-phosphate synthase,thiamine-phosphate pyrophosphorylase,Thiamine monophosphate synthase,thiamine-phosphate pyrophosphorylase,Thiamine monophosphate synthase/TENI	-7.12279	-0.978922	0	4.5	0	0	3.27943	0.438438	0.5	1	0.5	0	-6.90159	4.23582	0	1	0	0
BAL062_01002	hemL	glutamate-1-semialdehyde aminotransferase,Glutamate-1-semialdehyde 2,1-aminomutase,glutamate-1-semialdehyde aminotransferase,Glutamate-1-semialdehyde aminotransferase,glutamate-1-semialdehyde-2,1-aminomutase,A minotransferase class-III	-3.70431	-3.43176	0	2.5	0	0	NA	NA	NA	0	0	0	NA	NA	NA	0	0	0
BAL062_01003	dhbB_1	Putative isochorismatase,Isochorismatase	-1.65483	2.83868	0.025	20	0.5	0	-1.57569	3.3766	0.0555556	18	1	0	-11.2387	8.3745	0	18	0	0
BAL062_01004	rluA_1	rluA,Ribosomal large subunit pseudouridine synthase A,23S rRNA/tRNA pseudouridine synthase A,pseudouridine synthase, RluA family,RNA pseudouridylate synthase	-11.7556	3.38114	0	28	0	0	0.657441	4.58616	0.176471	25.5	4.5	0	-11.7935	8.91034	0	25.5	0	0
BAL062_01005	hepA	ATP-dependent helicase HepA,RNA polymerase-associated protein rapA,ATP-dependent helicase HepA,N-formylmethionyl-tRNA deformylase,RNA polymerase recycling family C-terminal	7.60163	11.0143	0.021978	91	2	0	6.45043	10.8893	0.157233	79.5	12.5	0	-0.177655	10.0971	0.0188679	79.5	1.5	0
BAL062_01006	BAL062_01006	permease,Domain of unknown function DUF20	-0.811639	4.64003	0.0405405	37	1.5	0	-0.0985476	5.21238	0.216667	30	6.5	0	-12.7674	9.83833	0	30	0	0
BAL062_01007	fabR_1	TetR family transcriptional regulator,HTH-type transcriptional repressor fabR,DNA-binding transcriptional repressor FabR,Bacterial regulatory proteins, tetR family	-2.7322	4.70759	0.0425532	23.5	1	0	-3.88887	4.39086	0.027027	18.5	0.5	0	-1.38798	9.68291	0.027027	18.5	0.5	0
BAL062_01008	BAL062_01008	Putative oxidoreductase,Stearoyl-CoA 9-desaturase electron transfer partner,HCP oxidoreductase, NADH-dependent,Uncharacterized Fe-S protein,phenylacetate-CoA oxygenase/reductase, PaaK subunit,Oxidoreductase FAD-binding domain	-4.25249	-3.15181	0	4.5	0	0	10.3268	-1.80748	10	0	0.5	0	NA	NA	NA	0	0	0
BAL062_01009	des6	linoleoyl-CoA desaturase,Stearoyl-CoA 9-desaturase,Fatty acid desaturase	-3.16971	-3.65457	0	2	0	0	NA	NA	NA	0	0	0	NA	NA	NA	0	0	0
BAL062_01010	BAL062_01010	hypothetical protein	-1.29715	2.50305	0.025641	19.5	0.5	0	-1.26378	3.09834	0.0526316	19	1	0	-10.8907	8.03659	0	19	0	0
BAL062_01011	BAL062_01011	Putative transcriptional Regulator,DNA-binding transcriptional repressor AcrR,Bacterial regulatory proteins, tetR family	-1.22158	3.30174	0.0689655	14.5	1	0	-0.203438	4.10299	0.214286	14	3	0	-11.6847	8.80557	0	14	0	0
BAL062_01012	BAL062_01012	periplasmic/secreted protein,Predicted periplasmic/secreted protein,Protein of unknown function (DUF541)	-1.70502	3.85994	0.030303	16.5	0.5	0	-1.05548	4.4574	0.178571	14	2.5	0	-12.3052	9.4005	0	14	0	0
BAL062_01013	dat	diaminobutyrate--2-oxoglutarate aminotransferase,Diaminobutyrate--2-oxoglutarate aminotransferase,diaminobutyrate--2-oxoglutarate aminotransferase,4-aminobutyrate aminotransferase and related aminotransferases,2,4-diaminobutyrate 4-transaminase,Aminotransferase class-III	3.72206	-0.630534	0.0625	24	1.5	0	4.51376	3.54008	0.183673	24.5	4.5	0	-7.96128	5.20524	0	24.5	0	0
BAL062_01014	ddc	L-2,4-diaminobutyrate decarboxylase,L-2,4-diaminobutyrate decarboxylase,L-tyrosine decarboxylase,4-aminobutyrate aminotransferase and related aminotransferases,putative pyridoxal-dependent aspartate 1-decarboxylase,Pyridoxal-dependent decarboxylase conserved domain	7.63524	3.9923	0.0322581	31	1	0	5.16512	4.16731	0.190476	31.5	6	0	-7.82663	5.07813	0	31.5	0	0
BAL062_01015	feaB_1	NAD-dependent aldehyde dehydrogenase,Phenylacetaldehyde dehydrogenase,gamma-aminobutyraldehyde dehydrogenase,Delta 1-pyrroline-5-carboxylate dehydrogenase,betaine aldehyde dehydrogenase,Aldehyde dehydrogenase family	11.1045	15.1388	0.0753425	73	5.5	0	-0.376742	5.49546	0.104	62.5	6.5	0	-0.39151	10.3029	0.008	62.5	0.5	0
BAL062_01016	lrp_1	AsnC family transcriptional regulator,Leucine-responsive regulatory protein,leucine-responsive transcriptional regulator,AsnC family	0.547735	1.65153	0.0454545	11	0.5	0	-9.23158	1.47746	0	8	0	0	-9.22313	6.415	0	8	0	0
BAL062_01017	ipdC	Putative pyruvate decarboxylase/indolepyruvate decarboxylase,Indole-3-pyruvate decarboxylase,acetolactate synthase,Acetolactate synthase,indolepyruvate decarboxylase,Thiamine pyrophosphate enzyme, N-terminal TPP binding domain	-2.3971	5.06022	0.01875	80	1.5	0	-0.352135	5.65827	0.119048	63	7.5	0	-2.13937	10.3846	0.00793651	63	0.5	0
BAL062_01018	aroP_3	Aromatic amino acid transporter,General aromatic amino acid permease,aromatic amino acid transporter,Amino acid transporters,GABA permease,Amino acid permease	-0.32954	4.5343	0.0588235	51	3	0	-0.778662	5.11403	0.102041	49	5	0	-1.73185	10.0065	0.0102041	49	0.5	0
BAL062_01019	sphX	phosphate transporter,hypothetical protein,phosphate binding protein,PBP superfamily domain	-2.03834	4.74434	0.0357143	28	1	0	-1.32655	4.69934	0.0697674	21.5	1.5	0	-12.6188	9.69817	0	21.5	0	0
BAL062_01020	pstC	high-affinity phosphate ABC transporter membrane protein,Phosphate transport system permease protein pstC,phosphate transporter permease subunit PstC,ABC-type phosphate transport system, permease component,phosphate ABC transporter, permease protein PstC,Phosphate ATP-binding cassette transporter	-3.91706	4.91203	0.00900901	55.5	0.5	0	-2.29758	4.80108	0.0309278	48.5	1.5	0	-12.9056	9.96814	0	48.5	0	0
BAL062_01021	pstA	phosphate ABC transporter permease,Phosphate transport system permease protein pstA,phosphate transporter permease subunit PtsA,ABC-type phosphate transport system, permease component,phosphate ABC transporter, permease protein PstA,Domain of unknown function (DUF3333)	-1.98889	5.944	0.0495868	60.5	3	0	-4.35639	5.69465	0.020202	49.5	1	0	-14.022	10.9962	0	49.5	0	0
BAL062_01022	pstB	phosphate transporter ATP-binding protein,Phosphate import ATP-binding protein PstB,phosphate transporter ATP-binding protein,ABC-type histidine transport system, ATPase component,phosphate ABC transporter, ATP-binding protein,ABC transporter	-4.31206	5.26252	0.0105263	47.5	0.5	0	-2.45531	5.30098	0.0229885	43.5	1	0	-2.27468	10.509	0.0114943	43.5	0.5	0
BAL062_01023	sohB	SohB,Probable protease sohB,putative inner membrane peptidase,signal peptide peptidase SppA, 36K type,Peptidase family S49	-11.3771	3.03094	0	21.5	0	0	-2.23594	2.98845	0.025641	19.5	0.5	0	-10.8819	8.02743	0	19.5	0	0
BAL062_01024	BAL062_01024	subtilisin-like serine protease,Por secretion system C-terminal sorting domain,Cna protein B-type domain	-1.57628	5.06708	0.0133333	75	1	0	-0.897604	5.55568	0.0935252	69.5	6.5	0	-13.4066	10.4343	0	69.5	0	0
BAL062_01025	yjdF	Inner membrane protein yjdF,hypothetical protein,Predicted membrane protein,Predicted membrane protein (DUF2238)	-0.791884	3.02944	0.0465116	21.5	1	0	-1.38716	3.23043	0.0540541	18.5	1	0	0.129802	8.22847	0.027027	18.5	0.5	0
BAL062_01026	purB	adenylosuccinate lyase,Adenylosuccinate lyase,adenylosuccinate lyase,Adenylosuccinate lyase,adenylosuccinate lyase,Lyase	-3.1756	-3.65363	0	2	0	0	NA	NA	NA	0	0	0	NA	NA	NA	0	0	0
BAL062_01027	hflD	Putative purine metabolism protein,High frequency lysogenization protein HflD,putative lysogenization regulator,Uncharacterized protein involved in purine metabolism,Protein of unknown function (DUF489)	-8.36469	0.170226	0	12	0	0	-8.58488	0.919731	0	6.5	0	0	-8.57663	5.79124	0	6.5	0	0
BAL062_01028	mnmA	tRNA(5-methylaminomethyl-2-thiouridylate) methyltransferase,tRNA-specific 2-thiouridylase mnmA,tRNA-specific 2-thiouridylase MnmA,Predicted ATPase of the PP-loop superfamily implicated in cell cycle control,tRNA (5-methylaminomethyl-2-thiouridylate)-methyltransferase,tRN A methyl transferase	5.79216	-3.29579	0.166667	3	0.5	0	NA	NA	NA	0	0	0	NA	NA	NA	0	0	0
BAL062_01030	yrdA_1	carbonic anhydrase,hypothetical protein,carnitine operon protein CaiE,Acetyltransferase (isoleucine patch superfamily),phenylacetic acid degradation protein PaaY,Bacterial transferase hexapeptide (six repeats)	-3.26621	4.31264	0.0204082	24.5	0.5	0	-1.06932	4.82653	0.139535	21.5	3	0	-12.7015	9.77621	0	21.5	0	0
BAL062_01031	dacA	D-alanyl-D-alanine carboxypeptidase,D-alanyl-D-alanine carboxypeptidase dacA precursor,D-alanyl-D-alanine carboxypeptidase fraction A,D-alanyl-D-alanine carboxypeptidase	-11.4633	3.111	0	32	0	0	-0.970368	3.46796	0.0545455	27.5	1.5	0	-0.0514768	8.4038	0.0181818	27.5	0.5	0
BAL062_01032	BAL062_01032	signal peptide protein	-11.2884	2.94827	0	10	0	0	-1.71443	3.44942	0.1	10	1	0	-11.3439	8.4762	0	10	0	0
BAL062_01033	BAL062_01033	signal peptide	-11.7429	3.36946	0	17	0	0	-0.937209	3.79492	0.125	16	2	0	-11.5795	8.7042	0	16	0	0
BAL062_01034	surE_1	survival protein (acid phosphatase),5'-nucleotidase surE,5'(3')-nucleotidase/polyphosphatase,5'/3'-nucleotidase SurE,Survival protein SurE	-0.755862	4.22579	0.0571429	35	2	0	-0.455607	4.75967	0.0952381	31.5	3	0	-12.4438	9.5324	0	31.5	0	0
BAL062_01035	nlpD_1	nlpD,Murein hydrolase activator NlpD precursor,lipoprotein NlpD,Membrane-bound metallopeptidase,Peptidase family M23	-0.913844	5.54216	0.0530973	56.5	3	0	3.17975	8.57508	0.189474	47.5	9	0	-13.7743	10.7715	0	47.5	0	0
BAL062_01036	dmlR_4	Putative transcriptional regulator,D-malate degradation protein R,transcriptional regulator,ABC-type uncharacterized transport system, periplasmic component,putative choline sulfate-utilization transcription factor,LysR substrate binding domain	-11.6659	3.29848	0	17.5	0	0	-0.867939	3.74461	0.0909091	16.5	1.5	0	-11.5103	8.63718	0	16.5	0	0
BAL062_01037	BAL062_01037	Putative ATP-dependent protease,ATP-dependent protease Lon,Archaeal serine proteases,putative ATP-dependent protease,Lon protease (S16) C-terminal proteolytic domain	-0.619463	5.60469	0.034188	117	4	0	1.03288	7.03874	0.119048	105	12.5	0	-2.78282	10.9707	0.00476191	105	0.5	0
BAL062_01038	ampG_2	Putative transporter,hypothetical protein,muropeptide transporter,AmpG-like permease,Major Facilitator Superfamily	-2.01259	3.17172	0.00694444	72	0.5	0	-2.91113	3.53922	0.00746269	67	0.5	0	-11.5582	8.68342	0	67	0	0
BAL062_01039	gloA	lactoylglutathione lyase,Lactoylglutathione lyase,glyoxalase I,Predicted enzyme related to lactoylglutathione lyase,lactoylglutathione lyase,Glyoxalase/Bleomycin resistance protein/Dioxygenase superfamily	-1.89339	3.06038	0.0384615	13	0.5	0	-1.31034	3.72215	0.115385	13	1.5	0	-11.5708	8.69593	0	13	0	0
BAL062_01042	BAL062_01042	PAS/PAC domain-containing protein,cyclic-di-GMP phosphodiesterase,MHYT domain (predicted integral membrane sensor domain),EAL domain	-1.96355	4.67711	0.0223881	67	1.5	0	0.40562	5.85264	0.133333	60	8	0	-13.1656	10.211	0	60	0	0
BAL062_01043	BAL062_01043	hypothetical protein	-2.36117	6.24649	0.0316456	79	2.5	0	-0.0228189	5.8601	0.165354	63.5	10.5	0	-0.610506	10.503	0.023622	63.5	1.5	0
BAL062_01044	kamA	lysine 2,3-aminomutase,L-lysine 2,3-aminomutase,lysine-2,3-aminomutase-like protein,Radical SAM superfamily	4.73489	-2.74418	0.0833333	6	0.5	0	-4.24922	-2.45117	0	4	0	0	-4.24856	2.25056	0	4	0	0
BAL062_01045	efp	elongation factor P,Elongation factor P,elongation factor P,translation elongation factor P,Elongation factor P (EF-P) KOW-like domain	-3.17365	-3.65395	0	1.5	0	0	-1.58526	-3.35588	0	0.5	0	0	-1.58564	1.33412	0	0.5	0	0
BAL062_01046	cstA	starvation-induced protein,Carbon starvation protein A,carbon starvation protein A,Carbon starvation protein, predicted membrane protein,Carbon starvation protein CstA	-0.186154	5.22591	0.037037	81	3	0	0.709084	6.20904	0.0666667	67.5	4.5	0	-1.16333	10.44	0.0148148	67.5	1	0
BAL062_01047	BAL062_01047	putative small protein,Uncharacterized small protein,Protein of unknown function (DUF466)	-1.11598	2.33189	0.0434783	11.5	0.5	0	-1.80621	2.64166	0.05	10	0.5	0	-10.4515	7.60859	0	10	0	0
BAL062_01049	BAL062_01049	hypothetical protein	-11.6733	3.3053	0	15.5	0	0	-0.00255324	3.97601	0.15625	16	2.5	0	-11.4839	8.61168	0	16	0	0
BAL062_01050	BAL062_01050	hypothetical protein	-5.21	-2.54114	0	1	0	0	-5.61443	-1.56054	0	1	0	0	-5.61436	3.16106	0	1	0	0
BAL062_01051	BAL062_01051	hypothetical protein	-11.7703	3.3946	0	20	0	0	-2.95028	3.57132	0.027027	18.5	0.5	0	-11.5972	8.72113	0	18.5	0	0
BAL062_01052	BAL062_01052	Putative DNA-binding protein,Uncharacterized phage-encoded protein,Phage antirepressor protein KilAC domain	-10.7427	2.43587	0	19	0	0	-2.46666	3.17561	0.0294118	17	0.5	0	-11.1123	8.25174	0	17	0	0
BAL062_01054	BAL062_01054	Putative transcriptional regulator,Bacterial regulatory proteins, tetR family	-8.45118	0.251857	0	10	0	0	2.24434	1.7923	0.0714286	7	0.5	0	-8.4969	5.71303	0	7	0	0
BAL062_01055	BAL062_01055	regulator of polyketide synthase expression,Sugar diacid utilization regulator,Purine catabolism regulatory protein-like family	-2.36266	3.42646	0.0166667	30	0.5	0	-0.232725	4.24415	0.0588235	25.5	1.5	0	-11.8455	8.96049	0	25.5	0	0
BAL062_01056	puuB_1	FAD dependent oxidoreductase,Gamma-glutamylputrescine oxidoreductase,D-amino acid dehydrogenase small subunit,Glycine cleavage system T protein (aminomethyltransferase),putative aminophosphonate oxidoreductase,FAD dependent oxidoreductase	-12.0157	3.61937	0	38	0	0	-0.160562	4.43266	0.0793651	31.5	2.5	0	-12.0037	9.11236	0	31.5	0	0
BAL062_01057	BAL062_01057	putative enzyme of the cupin superfamily,Protein of unknown function (DUF861)	-9.56899	1.31802	0	13	0	0	-9.61157	1.80275	0	12	0	0	-9.60737	6.78493	0	12	0	0
BAL062_01058	mmsA_1	Methylmalonate-semialdehyde dehydrogenase,Methylmalonate-semialdehyde dehydrogenase [acylating],gamma-aminobutyraldehyde dehydrogenase,Acetolactate synthase,methylmalonate-semialdehyde dehydrogenase (acylating),Aldehyde dehydrogenase family	-1.19065	3.86765	0.0315789	47.5	1.5	0	-0.372799	4.54929	0.0714286	42	3	0	-12.2013	9.30136	0	42	0	0
BAL062_01059	gabP_2	gamma-aminobutyrate permease,Gamma-aminobutyrate permease,gamma-aminobutyrate transporter,Amino acid transporters,GABA permease,Amino acid permease	-1.13437	4.27579	0.0315789	47.5	1.5	0	-1.67643	4.70532	0.0337079	44.5	1.5	0	-12.6959	9.77097	0	44.5	0	0
BAL062_01060	gcvA_1	LysR family transcriptional regulator,Gcv operon activator,DNA-binding transcriptional activator GcvA,putative choline sulfate-utilization transcription factor,LysR substrate binding domain	-10.6085	2.309	0	19.5	0	0	0.399054	3.21219	0.0588235	17	1	0	-10.5775	7.73111	0	17	0	0
BAL062_01061	betP_2	Putative Choline/carnitine/betaine transporter family protein,Glycine betaine transporter BetP,choline transport protein BetT,Dephospho-CoA kinase,transporter, betaine/carnitine/choline transporter (BCCT) family,BCCT family transporter	-2.40167	4.49832	0.0169492	59	1	0	8.04293	12.4981	0.109091	55	6	0	-12.9673	10.026	0	55	0	0
BAL062_01062	betP_3	choline-glycine betaine transporter,Glycine betaine transporter BetP,choline transport protein BetT,Dephospho-CoA kinase,transporter, betaine/carnitine/choline transporter (BCCT) family,BCCT family transporter	-2.82995	3.91593	0.0105263	47.5	0.5	0	-1.85929	4.48845	0.0344828	43.5	1.5	0	-1.3221	9.62068	0.0114943	43.5	0.5	0
BAL062_01063	andAc	rieske 2Fe-2S family protein,Anthranilate 1,2-dioxygenase large subunit,benzoate 1,2-dioxygenase, large subunit,Rieske [2Fe-2S] domain	1.30617	3.16613	0.115385	26	3	0	-0.379038	3.7459	0.0851064	23.5	2	0	-0.195646	8.54314	0.0212766	23.5	0.5	0
BAL062_01064	gbsA	betaine-aldehyde dehydrogenase,Betaine aldehyde dehydrogenase,betaine aldehyde dehydrogenase,Delta 1-pyrroline-5-carboxylate dehydrogenase,betaine aldehyde dehydrogenase,Aldehyde dehydrogenase family	-0.0673076	3.80035	0.038961	38.5	1.5	0	-0.560681	4.45694	0.078125	32	2.5	0	-12.1736	9.27482	0	32	0	0
BAL062_01065	rubB_1	Putative Rubredoxin-NAD(+) reductase,Rubredoxin-NAD(+) reductase,NADH:flavorubredoxin oxidoreductase,Rubredoxin,nitrite reductase [NAD(P)H], large subunit,Pyridine nucleotide-disulphide oxidoreductase	-2.32977	4.35337	0.0173913	57.5	1	0	7.63608	11.9466	0.12381	52.5	6.5	0	-12.8213	9.88906	0	52.5	0	0
BAL062_01066	puuB_2	Putative Oxidoreductase,Gamma-glutamylputrescine oxidoreductase,bifunctional tRNA (mnm(5)s(2)U34)-methyltransferase/FAD-dependent cmnm(5)s(2)U34 oxidoreductase,Uncharacterized conserved protein,putative aminophosphonate oxidoreductase,FAD dependent oxidoreductase	-11.7817	3.40511	0	35	0	0	-1.23849	4.01615	0.0338983	29.5	1	0	-11.8813	8.99476	0	29.5	0	0
BAL062_01067	eutQ	ethanolamine utilization protein,Ethanolamine utilization protein eutQ,ethanolamine utilization protein EutQ,Ethanolamine utilization protein,Ethanolamine utilisation protein EutQ	-7.54933	-0.590901	0	5	0	0	0.697381	0.65153	0.1	5	0.5	0	-7.99348	5.23424	0	5	0	0
BAL062_01068	BAL062_01068	signal peptide	-1.91052	3.07613	0.015873	31.5	0.5	0	-1.28953	3.64378	0.0357143	28	1	0	-11.4906	8.61811	0	28	0	0
BAL062_01069	yhgN_1	multiple antibiotic transporter,hypothetical protein,putative antibiotic transporter,membrane protein, MarC family,MarC family integral membrane protein	-10.2392	1.95818	0	15	0	0	5.07114	6.40194	0.107143	14	1.5	0	-9.89778	7.06965	0	14	0	0
BAL062_01070	yddG_1	Putative Inner membrane protein,Aromatic amino acid exporter YddG,aromatic amino acid exporter,Predicted permease, DMT superfamily,carboxylate/amino acid/amine transporter,EamA-like transporter family	1.06537	2.91853	0.0666667	22.5	1.5	0	-0.490779	3.52704	0.102564	19.5	2	0	-11.1791	8.31645	0	19.5	0	0
BAL062_01071	BAL062_01071	DMT family permease,Predicted permease, DMT superfamily,carboxylate/amino acid/amine transporter,EamA-like transporter family	-0.635869	2.81895	0.04	25	1	0	-0.629389	3.62478	0.0851064	23.5	2	0	-11.3175	8.45071	0	23.5	0	0
BAL062_01072	BAL062_01072	Putative Prevent host death protein,prevent-host-death family protein,Antitoxin of toxin-antitoxin stability system N-terminal	2.25777	0.167026	0.166667	3	0.5	0	1.7764	0.871482	0.166667	3	0.5	0	-7.93653	5.18098	0	3	0	0
BAL062_01073	ygcS	major facilitator superfamily permease,Inner membrane metabolite transport protein ygcS,D-xylose transporter XylE,Arabinose efflux permease,MFS transporter, sugar porter (SP) family,Sugar (and other) transporter	-0.72448	2.90127	0.047619	21	1	0	-1.00797	3.49584	0.0526316	19	1	0	-11.2691	8.40366	0	19	0	0
BAL062_01074	ykfB	L-alanine-DL-glutamate epimerase,L-Ala-D/L-Glu epimerase,galactonate dehydratase,L-alanine-DL-glutamate epimerase and related enzymes of enolase superfamily,muconate and chloromuconate cycloisomerases,Mandelate racemase / muconate lactonizing enzyme, N-terminal domain	-1.06079	3.21159	0.031746	31.5	1	0	-0.689398	4.18026	0.105263	28.5	3	0	-11.9218	9.03365	0	28.5	0	0
BAL062_01075	ppsC_2	NADPH:quinone reductase,Beta-ketoacyl-acyl-carrier-protein synthase I,putative alcohol dehydrogenase,putative NAD(P)H quinone oxidoreductase, PIG3 family,Zinc-binding dehydrogenase	-2.22394	3.29929	0.0144928	34.5	0.5	0	0.241268	4.07305	0.0847458	29.5	2.5	0	-11.4835	8.61134	0	29.5	0	0
BAL062_01076	yxaF_1	TetR family transcriptional regulator,Uncharacterized HTH-type transcriptional regulator yxaF,putative transcriptional regulator,mycofactocin system transcriptional regulator,Bacterial regulatory proteins, tetR family	11.8653	12.2883	0.125	12	1.5	0	-1.42309	2.33339	0.047619	10.5	0.5	0	1.1119	7.27476	0.047619	10.5	0.5	0
BAL062_01077	BAL062_01077	Putative transcriptional regulator,transcriptional regulator BetI,mycofactocin system transcriptional regulator,Bacterial regulatory proteins, tetR family	-9.40354	1.15972	0	8.5	0	0	-9.46369	1.67638	0	6.5	0	0	-9.45841	6.64071	0	6.5	0	0
BAL062_01079	BAL062_01079	TerR family transcriptional regulator,probable dihydroxyacetone kinase regulator,Bacterial regulatory proteins, tetR family	-9.81014	1.54871	0	10.5	0	0	-9.8833	2.03431	0	9.5	0	0	-9.87554	7.04841	0	9.5	0	0
BAL062_01080	yhhW_2	Pirin-like protein,Quercetin 2,3-dioxygenase,Uncharacterized conserved protein, contains double-stranded beta-helix domain,Pirin	-10.9951	2.67371	0	21	0	0	-0.095204	3.76017	0.162162	18.5	3	0	-11.305	8.43865	0	18.5	0	0
BAL062_01081	psdht	putative threonine ammonia-lyase,Phenylserine dehydratase,serine/threonine dehydratase,Threonine dehydratase,threonine ammonia-lyase,Pyridoxal-phosphate dependent enzyme	-10.8329	2.52104	0	14	0	0	-2.06461	2.8901	0.0416667	12	0.5	0	-10.7486	7.898	0	12	0	0
BAL062_01083	BAL062_01083	sensory box protein,Uncharacterized protein conserved in bacteria,YheO-like PAS domain	-11.5903	3.22868	0	18	0	0	-1.31843	3.70144	0.107143	14	1.5	0	-11.5553	8.68072	0	14	0	0
BAL062_01084	viuB	bauF,Vibriobactin utilization protein ViuB,Siderophore-interacting protein	-1.15837	2.30848	0.03125	16	0.5	0	-2.29846	3.03919	0.0294118	17	0.5	0	-10.9439	8.08819	0	17	0	0
BAL062_01085	dhbF_2	basA,Dimodular nonribosomal peptide synthase,peptide synthase,Anthranilate/para-aminobenzoate synthases component I,amino acid adenylation domain,AMP-binding enzyme	-2.40684	3.53307	0.0128205	39	0.5	0	-1.05934	4.20048	0.0547945	36.5	2	0	-12.0365	9.14369	0	36.5	0	0
BAL062_01086	dhbF_3	non-ribosomal peptide synthase,Dimodular nonribosomal peptide synthase,peptide synthase,Glutamate-1-semialdehyde aminotransferase,L-aminoadipate-semialdehyde dehydrogenase,Condensation domain	-1.45257	4.14094	0.0306122	49	1.5	0	-1.34518	4.66809	0.0588235	42.5	2.5	0	-12.595	9.67561	0	42.5	0	0
BAL062_01087	BAL062_01087	hypothetical protein	-6.74493	-1.31355	0	3	0	0	-7.3154	-0.178647	0	2.5	0	0	-7.31257	4.60221	0	2.5	0	0
BAL062_01088	BAL062_01088	hypothetical protein	-8.20046	0.0148184	0	3	0	0	-7.18827	-0.287273	0	3	0	0	-7.18151	4.48518	0	3	0	0
BAL062_01089	bauD	ferric siderophore ABC transporter, permease protein,Iron-uptake system permease protein FeuB,iron-hydroxamate transporter permease subunit,ABC-type enterochelin transport system, permease component,proposed F420-0 ABC transporter, permease protein,FecCD transport family	-2.10629	4.80505	0.020202	49.5	1	0	6.69326	11.1149	0.117647	42.5	5	0	-12.928	9.98915	0	42.5	0	0
BAL062_01090	yfhA	bauC,Probable siderophore transport system permease protein yfhA,iron-hydroxamate transporter permease subunit,ABC-type enterochelin transport system, permease component,proposed F420-0 ABC transporter, permease protein,FecCD transport family	-12.0052	3.6098	0	31	0	0	0.150899	4.21082	0.140351	28.5	4	0	-11.6627	8.78448	0	28.5	0	0
BAL062_01091	bauE	ferric acinetobactin transport system ATP-binding protein,Probable siderophore transport system ATP-binding protein YusV,iron-dicitrate transporter ATP-binding subunit,ABC-type enterochelin transport system, ATPase component,proposed F420-0 ABC transporter, ATP-binding protein,ABC transporter	-10.8331	2.52127	0	10.5	0	0	0.517827	3.13723	0.222222	9	2	0	-10.4594	7.61545	0	9	0	0
BAL062_01092	yclQ_1	ABC-type enterochelin transport system, periplasmic component,Uncharacterized ABC transporter solute-binding protein yclQ precursor,iron-dicitrate transporter substrate-binding subunit,ABC-type enterochelin transport system, periplasmic component,heme ABC transporter, heme-binding protein isdE,Periplasmic binding protein	-1.24789	3.38286	0.0377358	26.5	1	0	0.149481	3.90319	0.1	25	2.5	0	-11.3514	8.48352	0	25	0	0
BAL062_01093	fcuA_1	bauA,Ferrichrome receptor FcuA precursor,ferrichrome receptor precursor protein,Outer membrane receptor for monomeric catechols,TonB-dependent siderophore receptor,TonB-dependent Receptor Plug Domain	9.33337	14.0424	0.0679012	81	5.5	0	0.31077	6.2707	0.152174	69	10.5	0	-2.44777	10.6672	0.00724638	69	0.5	0
BAL062_01094	iucD_1	basC,L-lysine 6-monooxygenase,Lysine/ornithine N-monooxygenase	-1.7931	2.96798	0.0147059	34	0.5	0	-0.437686	3.8112	0.0615385	32.5	2	0	-0.278461	8.62307	0.0153846	32.5	0.5	0
BAL062_01095	basD	nonribosomal peptide synthetase BasD,Phenyloxazoline synthase MbtB,peptide synthase,Anthranilate/para-aminobenzoate synthases component I,Condensation domain	9.89605	13.4176	0.088	62.5	5.5	0	1.39158	6.17203	0.106796	51.5	5.5	0	-12.8689	9.93373	0	51.5	0	0
BAL062_01096	dhbE	entE,2,3-dihydroxybenzoate-AMP ligase,enterobactin synthase subunit E,ABC-type sugar transport system, periplasmic component,(2,3-dihydroxybenzoyl)adenylate synthase,AMP-binding enzyme	-2.79585	3.88511	0.00970874	51.5	0.5	0	-0.379381	4.71106	0.0777778	45	3.5	0	-12.3676	9.45997	0	45	0	0
BAL062_01097	entB	basF,Isochorismatase,putative hydrolase,pyrimidine utilization protein B,Isochorismatase family	-1.52348	3.63322	0.0322581	31	1	0	8.15407	11.6615	0.0701754	28.5	2	0	-12.0207	9.12868	0	28.5	0	0
BAL062_01098	hdc	basG,Histidine decarboxylase,histidine decarboxylase,tyrosine decarboxylase MnfA,Pyridoxal-dependent decarboxylase conserved domain	-0.40586	2.66971	0.0350877	28.5	1	0	2.62301	5.39954	0.122807	28.5	3.5	0	-11.1851	8.32248	0	28.5	0	0
BAL062_01099	BAL062_01099	ABC transporter,Probable ABC transporter ATP-binding protein HI_0664,cysteine/glutathione ABC transporter membrane/ATP-binding component,ABC-type transport system involved in cytochrome bd biosynthesis, fused ATPase and permease components,thiol reductant ABC exporter, CydD subunit,ABC transporter	-1.38858	4.08448	0.0306122	49	1.5	0	-2.63713	4.18897	0.0222222	45	1	0	-12.2701	9.36711	0	45	0	0
BAL062_01100	ndvA	barB,Beta-(1-->2)glucan export ATP-binding/permease protein NdvA,cyclic beta-1,2-glucan ABC transporter,ABC-type bacteriocin/lantibiotic exporters, contain an N-terminal double-glycine peptidase domain,type I secretion system ATPase,ABC transporter	-0.257684	3.82546	0.0434783	46	2	0	2.24956	6.07839	0.106383	47	5	0	-12.1303	9.23339	0	47	0	0
BAL062_01101	lgrE	acinetobactin biosynthesis protein,Linear gramicidin dehydrogenase LgrE,Thioesterase domain	-11.2922	2.95185	0	20.5	0	0	-0.639997	3.67139	0.107143	14	1.5	0	-11.3706	8.50203	0	14	0	0
BAL062_01102	BAL062_01102	phosphopantetheinyl transferase component of acinetobactin biosynthesis (basI),phosphopantetheinyltransferase component of enterobactin synthase multienzyme complex,4'-phosphopantetheinyl transferase superfamily	-11.7062	3.33563	0	25.5	0	0	7.08642	10.3484	0.146341	20.5	3	0	-11.7742	8.89185	0	20.5	0	0
BAL062_01103	entC	isochorismate synthetase,Isochorismate synthase entC,isochorismate synthase DhbC,Anthranilate/para-aminobenzoate synthases component I,isochorismate synthase,chorismate binding enzyme	-1.20534	3.34401	0.0350877	28.5	1	0	-0.844666	4.04662	0.0909091	27.5	2.5	0	-11.8213	8.93725	0	27.5	0	0
BAL062_01104	ykuD	ErfK/YbiS/YcfS/YnhG family protein,Putative L,D-transpeptidase YkuD,L,D-transpeptidase,L,D-transpeptidase catalytic domain	10.7799	14.8997	0.107843	51	5.5	0	0.277097	5.63116	0.157303	44.5	7	0	-13.0134	10.0691	0	44.5	0	0
BAL062_01105	hemE	uroporphyrinogen decarboxylase,Uroporphyrinogen decarboxylase,uroporphyrinogen decarboxylase,Uroporphyrinogen-III decarboxylase,uroporphyrinogen decarboxylase,Uroporphyrinogen decarboxylase (URO-D)	-3.9115	-3.33218	0	3	0	0	-2.33519	-3.19928	0	0.5	0	0	-2.32329	1.48783	0	0.5	0	0
BAL062_01107	BAL062_01107	putative signal peptide-containing protein,Protein of unknown function (DUF3015)	-9.44086	1.19548	0	7	0	0	-0.904916	1.91442	0.0714286	7	0.5	0	-9.54697	6.72863	0	7	0	0
BAL062_01108	BAL062_01108	signal peptide	-2.51894	4.60739	0.0172414	58	1	0	-0.611608	5.36565	0.0925926	54	5	0	-13.1176	10.1663	0	54	0	0
BAL062_01109	ampC	beta-lactamase,Beta-lactamase precursor,beta-lactamase/D-alanine carboxypeptidase,Uncharacterized protein conserved in bacteria,Beta-lactamase	-0.466762	5.35633	0.0704225	35.5	2.5	0	4.4485	9.41565	0.185185	27	5	0	-1.2419	10.5119	0.0185185	27	0.5	0
BAL062_01112	folE2	GTP cyclohydrolase I,GTP cyclohydrolase 1,GTP cyclohydrolase I,GTP cyclohydrolase I,GTP cyclohydrolase I,GTP cyclohydrolase I	-3.17365	-3.65395	0	2	0	0	NA	NA	NA	0	0	0	NA	NA	NA	0	0	0
BAL062_01113	cutS	xdhA,Carbon monoxide dehydrogenase small chain,xanthine dehydrogenase subunit XdhB,Xanthine dehydrogenase, iron-sulfur cluster and FAD-binding subunit A,xanthine dehydrogenase, small subunit,FAD binding domain in molybdopterin dehydrogenase	-3.46409	4.49811	0.00980392	51	0.5	0	4.58265	9.13732	0.170455	44	7.5	0	-13.0232	10.0783	0	44	0	0
BAL062_01114	xdhB	xanthine dehydrogenase, large subunit,Aldehyde oxidoreductase,xanthine dehydrogenase subunit XdhA,Xanthine dehydrogenase, iron-sulfur cluster and FAD-binding subunit A,xanthine dehydrogenase, molybdopterin binding subunit,Molybdopterin-binding domain of aldehyde dehydrogenase	10.8202	14.6221	0.0748299	73.5	5.5	0	0.202713	5.7033	0.0571429	70	4	0	-0.359949	10.265	0.0214286	70	1.5	0
BAL062_01115	BAL062_01115	XdhC,xanthine dehydrogenase accessory protein XdhC,XdhC and CoxI family	-0.0828303	2.86266	0.0652174	23	1.5	0	4.21538	7.10662	0.0930233	21.5	2	0	-11.3876	8.51863	0	21.5	0	0
BAL062_01116	smrA	Smr protein/MutS2,Probable DNA endonuclease SmrA,hypothetical protein,MutS2 family protein,Smr domain	-1.85065	3.02099	0.0285714	17.5	0.5	0	0.664821	3.92054	0.206897	14.5	3	0	-11.1483	8.28643	0	14.5	0	0
BAL062_01117	trpC	trpC,Indole-3-glycerol phosphate synthase,indole-3-glycerol-phosphate synthase,Indole-3-glycerol phosphate synthase,Indole-3-glycerol phosphate synthase	-1.03066	3.7666	0.0666667	22.5	1.5	0	2.75647	6.31211	0.176471	17	3	0	-11.9311	9.04279	0	17	0	0
BAL062_01118	trpD_1	anthranilate phosphoribosyltransferase,Anthranilate synthase component II,anthranilate phosphoribosyltransferase,Phosphoribosylanthranilate isomerase,anthranilate phosphoribosyltransferase,Glycosyl transferase family, a/b domain	-11.8802	3.4955	0	32	0	0	0.842866	4.71277	0.175439	28.5	5	0	-11.8139	8.93007	0	28.5	0	0
BAL062_01119	cirA_1	TonB-dependent receptor,Colicin I receptor precursor,enterobactin receptor protein,Outer membrane receptor for ferrienterochelin and colicins,TonB-dependent heme/hemoglobin receptor family protein,TonB dependent receptor	-1.18777	4.87481	0.0372671	80.5	3	0	-0.460914	5.65642	0.0794702	75.5	6	0	-2.17925	10.4213	0.00662252	75.5	0.5	0
BAL062_01120	pepN_1	aminopeptidase N(PEPN),Aminopeptidase N,aminopeptidase N,aminopeptidase N,Peptidase family M1	7.35629	11.611	0.0289017	86.5	2.5	0	-0.118415	5.91623	0.122581	77.5	9.5	0	-13.4827	10.5045	0	77.5	0	0
BAL062_01121	trpG	anthranilate synthase component II (glutamine amido-transferase),Anthranilate synthase component II,para-aminobenzoate synthase component II,Phosphoribosylanthranilate isomerase,glutamine amidotransferase of anthranilate synthase or aminodeoxychorismate synthase,Glutamine amidotransferase class-I	-11.4696	3.11684	0	18.5	0	0	-1.49228	3.85976	0.103448	14.5	1.5	0	-11.7525	8.87101	0	14.5	0	0
BAL062_01122	BAL062_01122	hypothetical protein	-0.623214	1.80253	0.111111	4.5	0.5	0	-10.0484	2.17463	0	4	0	0	-10.0419	7.2097	0	4	0	0
BAL062_01123	BAL062_01123	Fis family regulatory protein	-8.41745	0.21996	0	5	0	0	-8.30926	0.680788	0	4	0	0	-8.30625	5.53002	0	4	0	0
BAL062_01124	BAL062_01124	hypothetical protein	4.73485	-2.74418	0.25	2	0.5	0	-5.37389	-1.73497	0	2	0	0	-5.36072	2.975	0	2	0	0
BAL062_01125	BAL062_01125	hypothetical protein	-0.392139	2.59164	0.0689655	14.5	1	0	-0.0132961	3.47869	0.153846	13	2	0	-10.99	8.13266	0	13	0	0
BAL062_01126	BAL062_01126	hypothetical protein	13.3058	13.7853	0.147059	17	2.5	0	-1.3101	2.28288	0.0344828	14.5	0.5	0	-9.99629	7.16356	0	14.5	0	0
BAL062_01127	BAL062_01127	hypothetical protein	-10.177	1.89899	0	11.5	0	0	-0.691171	2.65978	0.0555556	9	0.5	0	-10.3176	7.4781	0	9	0	0
BAL062_01128	BAL062_01128	hypothetical protein	-8.44358	0.244553	0	5	0	0	-8.76512	1.07561	0	4.5	0	0	-8.75942	5.965	0	4.5	0	0
BAL062_01129	BAL062_01129	hypothetical protein	-7.96482	-0.206109	0	2	0	0	2.34636	1.13451	0.5	2	1	0	-7.91492	5.16229	0	2	0	0
BAL062_01130	BAL062_01130	hypothetical protein	-1.89289	2.99435	0.0178571	28	0.5	0	-2.70692	3.37151	0.0175439	28.5	0.5	0	-11.3534	8.48532	0	28.5	0	0
BAL062_01131	exoX_2	DNA polymerase III subunit epsilon,Exodeoxyribonuclease 10,exodeoxyribonuclease X	-1.37341	2.51038	0.025	20	0.5	0	0.887553	3.43222	0.0882353	17	1.5	0	-10.577	7.73043	0	17	0	0
BAL062_01133	BAL062_01133	hypothetical protein	-9.14139	0.909037	0	6	0	0	-9.12846	1.38886	0	5	0	0	-9.12021	6.31482	0	5	0	0
BAL062_01134	BAL062_01134	hypothetical protein	-8.87171	0.651559	0	5.5	0	0	-8.89459	1.1874	0	5	0	0	-8.88739	6.08936	0	5	0	0
BAL062_01135	BAL062_01135	SOS response transcriptional repressor, RecA-mediated autopeptidase,Uncharacterized HTH-type transcriptional regulator CBU_1416,LexA repressor,repressor LexA,Peptidase S24-like	6.32611	-3.50232	0.25	2	0.5	0	-1.59427	-3.3517	0	0.5	0	0	-1.58592	1.33529	0	0.5	0	0
BAL062_01136	BAL062_01136	Cro protein,Uncharacterized protein conserved in bacteria, prophage-related	0.791896	0.523373	0.0769231	6.5	0.5	0	-9.11841	1.3802	0	6.5	0	0	-9.11239	6.3058	0	6.5	0	0
BAL062_01137	BAL062_01137	hypothetical protein	-3.9115	-3.33218	0	3	0	0	-3.90264	-2.63233	0	1	0	0	-3.90723	2.06894	0	1	0	0
BAL062_01138	BAL062_01138	hypothetical protein	-10.801	2.49093	0	11	0	0	-1.41989	3.21913	0.05	10	0.5	0	-11.048	8.18899	0	10	0	0
BAL062_01139	BAL062_01139	phosphoadenosine phosphosulfate reductase,hypothetical protein,PUA domain (predicted RNA-binding domain),putative sulfurtransferase DndC,Phosphoadenosine phosphosulfate reductase family	10.2142	12.3793	0.0961538	26	2.5	0	-0.452183	3.7495	0.0681818	22	1.5	0	-0.227402	8.57379	0.0227273	22	0.5	0
BAL062_01141	BAL062_01141	hypothetical protein	-0.244991	1.50544	0.0555556	9	0.5	0	0.794567	2.66089	0.25	6	1.5	0	-9.89466	7.06623	0	6	0	0
BAL062_01142	BAL062_01142	HNH endonuclease,HNH endonuclease	0.216085	2.08546	0.0416667	12	0.5	0	-0.3454	2.39764	0.0833333	12	1	0	-9.97388	7.14142	0	12	0	0
BAL062_01143	BAL062_01143	hypothetical protein	0.451832	1.79651	0.111111	9	1	0	1.57551	2.82181	0.142857	7	1	0	1.50624	6.89217	0.0714286	7	0.5	0
BAL062_01144	BAL062_01144	hypothetical protein	-9.02946	0.802107	0	6.5	0	0	2.36326	3.08099	0.0833333	6	0.5	0	-9.377	6.56098	0	6	0	0
BAL062_01145	BAL062_01145	hypothetical protein	-0.985905	2.20859	0.0322581	15.5	0.5	0	7.04072	8.97723	0.0769231	13	1	0	-10.4561	7.61166	0	13	0	0
BAL062_01146	BAL062_01146	hypothetical protein	-10.887	2.57207	0	14.5	0	0	-0.79394	3.27336	0.04	12.5	0.5	0	-10.9929	8.13547	0	12.5	0	0
BAL062_01147	BAL062_01147	hypothetical protein	-8.0333	-0.142131	0	6	0	0	-9.28356	1.52205	0	7	0	0	-9.27921	6.46605	0	7	0	0
BAL062_01148	BAL062_01148	hypothetical protein	-9.39842	1.15489	0	5	0	0	-9.37053	1.59661	0	5	0	0	-9.36516	6.55024	0	5	0	0
BAL062_01149	BAL062_01149	hypothetical protein	-0.468008	1.7162	0.0434783	11.5	0.5	0	-1.19874	2.19338	0.0454545	11	0.5	0	-9.88516	7.05528	0	11	0	0
BAL062_01150	BAL062_01150	hypothetical protein	-10.2836	2.00053	0	18.5	0	0	0.637354	3.08629	0.166667	15	2.5	0	-10.3613	7.51963	0	15	0	0
BAL062_01151	BAL062_01151	phage-like protein,Uncharacterized conserved protein,Uncharacterized conserved protein (DUF2280)	-0.943914	3.16951	0.0377358	26.5	1	0	-0.382948	3.77409	0.0625	24	1.5	0	-11.4039	8.53427	0	24	0	0
BAL062_01152	BAL062_01152	putative bacteriophage protein, putative prophage terminase large subunit,hypothetical protein	0.0996279	4.01827	0.0416667	60	2.5	0	0.888237	5.23412	0.0869565	57.5	5	0	-12.2917	9.38762	0	57.5	0	0
BAL062_01153	BAL062_01153	bacteriophage protein,phage-associated protein, HI1409 family,Protein of unknown function (DUF1073)	-0.51194	3.19937	0.0340909	44	1.5	0	-0.0307629	4.51249	0.115385	39	4.5	0	-12.0334	9.14074	0	39	0	0
BAL062_01154	BAL062_01154	bacteriophage protein,phage head morphogenesis protein, SPP1 gp7 family,Phage Mu protein F like protein	-1.22451	2.43473	0.027027	18.5	0.5	0	0.789956	3.21444	0.0909091	16.5	1.5	0	-10.418	7.57574	0	16.5	0	0
BAL062_01155	BAL062_01155	Uncharacterized small protein (DUF2158)	-8.09579	-0.083112	0	2.5	0	0	-8.01458	0.425234	0	2	0	0	-8.0076	5.24945	0	2	0	0
BAL062_01156	BAL062_01156	putative bacteriophage protein,Uncharacterized protein conserved in bacteria,Uncharacterized protein conserved in bacteria (DUF2213)	-1.01055	3.16535	0.0322581	31	1	0	-1.32794	3.73527	0.0357143	28	1	0	-11.5887	8.71295	0	28	0	0
BAL062_01157	BAL062_01157	putative bacteriophage protein	-0.531672	1.71575	0.0344828	14.5	0.5	0	2.79658	4.26384	0.111111	13.5	1.5	0	-10.055	7.22171	0	13.5	0	0
BAL062_01158	BAL062_01158	putative bacteriophage protein,Uncharacterized protein conserved in bacteria,Uncharacterized protein conserved in bacteria (DUF2184)	-2.21785	3.36039	0.0106383	47	0.5	0	0.598034	4.35199	0.0853659	41	3.5	0	-11.5985	8.72236	0	41	0	0
BAL062_01159	BAL062_01159	putative bacteriophage protein	-0.61956	1.79848	0.0384615	13	0.5	0	-10.1384	2.251	0	11.5	0	0	1.04781	7.33709	0.0434783	11.5	0.5	0
BAL062_01160	BAL062_01160	putative bacteriophage protein	-9.97059	1.70207	0	12	0	0	0.261139	2.51348	0.105263	9.5	1	0	-9.9363	7.10579	0	9.5	0	0
BAL062_01161	BAL062_01161	putative bacteriophage protein	-11.6586	3.29174	0	24	0	0	1.70811	5.02564	0.0869565	23	2	0	-11.5503	8.67579	0	23	0	0
BAL062_01162	BAL062_01162	putative bacteriophage protein	0.44965	0.846792	0.0555556	9	0.5	0	-8.5715	0.908102	0	7	0	0	-8.56682	5.77943	0	7	0	0
BAL062_01163	BAL062_01163	putative bacteriophage protein	-9.75062	1.49182	0	14	0	0	0.023409	2.15584	0.08	12.5	1	0	-9.64191	6.81805	0	12.5	0	0
BAL062_01164	BAL062_01164	putative bacteriophage protein,Protein of unknown function (DUF3383)	9.05403	12.2384	0.0824742	48.5	4	0	-0.485641	4.62203	0.0824742	48.5	4	0	-12.314	9.40891	0	48.5	0	0
BAL062_01165	BAL062_01165	putative bacteriophage protein,Protein of unknown function (DUF3277)	-0.42994	1.68019	0.0344828	14.5	0.5	0	0.172016	2.68486	0.0909091	11	1	0	-10.1363	7.30027	0	11	0	0
BAL062_01167	BAL062_01167	hypothetical protein	-9.37753	1.13484	0	5	0	0	-9.55585	1.75516	0	5	0	0	-9.55179	6.73066	0	5	0	0
BAL062_01168	BAL062_01168	bacteriophage protein	-1.71815	4.4521	0.0201342	74.5	1.5	0	-0.369917	5.11456	0.0610687	65.5	4	0	-12.7736	9.84413	0	65.5	0	0
BAL062_01169	BAL062_01169	bacteriophage protein	10.2935	12.8949	0.0754717	26.5	2	0	0.369613	4.11869	0.152174	23	3.5	0	-11.4741	8.60209	0	23	0	0
BAL062_01170	BAL062_01170	putative bacteriophage protein	-8.90177	0.680283	0	8.5	0	0	-8.77423	1.08345	0	7	0	0	-8.77059	5.97444	0	7	0	0
BAL062_01171	BAL062_01171	bacteriophage protein	-0.960699	3.06317	0.03125	32	1	0	-1.26391	3.72674	0.0535714	28	1.5	0	-11.5661	8.69102	0	28	0	0
BAL062_01172	BAL062_01172	putative bacteriophage protein	-10.5865	2.28811	0	15.5	0	0	0.407328	3.18215	0.115385	13	1.5	0	-10.5465	7.70077	0	13	0	0
BAL062_01173	BAL062_01173	putative bacteriophage protein	-0.72941	1.96515	0.04	12.5	0.5	0	-1.69012	2.58849	0.037037	13.5	0.5	0	-10.375	7.53342	0	13.5	0	0
BAL062_01174	BAL062_01174	putative phage Mu protein gp47-like protein,Uncharacterized homolog of phage Mu protein gp47,Baseplate J-like protein	-1.925	3.93773	0.02	50	1	0	5.51584	9.20978	0.0674157	44.5	3	0	-12.1893	9.29008	0	44.5	0	0
BAL062_01175	BAL062_01175	putative bacteriophage protein,Protein of unknown function (DUF2612)	-10.5536	2.25697	0	19	0	0	1.42555	3.75274	0.147059	17	2.5	0	-10.5778	7.73164	0	17	0	0
BAL062_01176	BAL062_01176	hypothetical protein	-10.0414	1.76961	0	17	0	0	0.468599	2.91483	0.0740741	13.5	1	0	-10.2667	7.42771	0	13.5	0	0
BAL062_01177	BAL062_01177	hypothetical protein	8.39114	11.6477	0.0454545	77	3.5	0	6.48738	10.5966	0.080292	68.5	5.5	0	-12.6137	9.69329	0	68.5	0	0
BAL062_01179	BAL062_01179	putative bacteriophage protein	0.959596	0.295403	0.0555556	9	0.5	0	2.50041	2.33587	0.25	8	2	0	-8.73198	5.93763	0	8	0	0
BAL062_01180	BAL062_01180	putative secretion activating protein,Predicted lysozyme (DUF847)	-0.870268	3.90935	0.0263158	19	0.5	0	-0.271103	4.53838	0.147059	17	2.5	0	-12.1493	9.25157	0	17	0	0
BAL062_01181	BAL062_01181	HEPN domain	-0.813112	3.04888	0.0625	16	1	0	-11.2246	3.17095	0	13	0	0	-11.219	8.35497	0	13	0	0
BAL062_01182	BAL062_01182	hypothetical protein	2.10271	-0.688836	0.1	5	0.5	0	-7.7842	0.225595	0	4	0	0	-7.77672	5.03325	0	4	0	0
BAL062_01183	umuC_2	DNA polymerase V, subunit C,hypothetical protein,DNA polymerase V subunit UmuC,Nucleotidyltransferase/DNA polymerase involved in DNA repair,impB/mucB/samB family	-2.08556	3.23899	0.012987	38.5	0.5	0	-2.8934	3.52468	0.0149254	33.5	0.5	0	-11.5404	8.66626	0	33.5	0	0
BAL062_01184	umuD_2	DNA polymerase V component,hypothetical protein,DNA polymerase V subunit UmuD,repressor LexA,Peptidase S24-like	-0.569627	1.81307	0.0357143	14	0.5	0	0.0991501	2.62809	0.0769231	13	1	0	-10.0979	7.26363	0	13	0	0
BAL062_01185	intS_1	Putative Phage integrase,Putative prophage CPS-53 integrase,integrase,Site-specific recombinase XerC,Phage integrase family	9.76122	13.7459	0.12963	54	7	0	-0.348702	5.42937	0.0909091	44	4	0	-0.902646	10.2001	0.0227273	44	1	0
BAL062_01186	pepQ	peptidase M24,Xaa-Pro dipeptidase,aminopeptidase,Xaa-Pro aminopeptidase,methionine aminopeptidase, type I,Metallopeptidase family M24	-0.995336	4.43897	0.0350877	57	2	0	-0.360543	4.95797	0.0980392	51	5	0	-12.6126	9.69232	0	51	0	0
BAL062_01187	dtpT	Dipeptide/tripeptide permease,Di-/tripeptide transporter,putative tripeptide transporter permease,amino acid/peptide transporter (Peptide:H+ symporter),POT family	-1.41919	4.5973	0.0350877	57	2	0	-0.330203	5.20952	0.076087	46	3.5	0	-12.8595	9.92492	0	46	0	0
BAL062_01188	glnA	glutamine synthetase,Glutamine synthetase,glutamine synthetase,Predicted metal-dependent hydrolase of the TIM-barrel fold,glutamine synthetase, type I,Glutamine synthetase, catalytic domain	-4.39412	-3.07016	0	4.5	0	0	NA	NA	NA	0	0	0	NA	NA	NA	0	0	0
BAL062_01189	ubiC	ubiC,Chorismate--pyruvate lyase,chorismate pyruvate lyase,4-hydroxybenzoate synthetase (chorismate lyase),Chorismate lyase	-0.981421	3.20418	0.04	12.5	0.5	0	-1.57779	3.41722	0.0434783	11.5	0.5	0	-11.2796	8.41401	0	11.5	0	0
BAL062_01190	ubiA	ubiA,4-hydroxybenzoate octaprenyltransferase,4-hydroxybenzoate octaprenyltransferase,Polyprenyltransferase (cytochrome oxidase assembly factor),4-hydroxybenzoate polyprenyl transferase,UbiA prenyltransferase family	-3.70431	-3.43176	0	3.5	0	0	12.4874	5.3906	3	0.5	1.5	0	-1.58564	1.33412	0	0.5	0	0
BAL062_01191	BAL062_01191	hydrolase,Prolyl oligopeptidase family	-13.5214	4.9588	0	51.5	0	0	-1.17997	5.35824	0.043956	45.5	2	0	-13.282	10.3191	0	45.5	0	0
BAL062_01192	BAL062_01192	hypothetical protein	-8.68637	0.475184	0	5.5	0	0	-8.52097	0.864375	0	5	0	0	-8.51363	5.73041	0	5	0	0
BAL062_01193	BAL062_01193	putative signal peptide-containing protein,Protein of unknown function (DUF2726)	-0.27723	2.48412	0.0645161	15.5	1	0	-10.5283	2.5813	0	12.5	0	0	-10.5221	7.67757	0	12.5	0	0
BAL062_01197	sodB	superoxide dismutase,Superoxide dismutase [Fe],superoxide dismutase,Iron/manganese superoxide dismutases, C-terminal domain	-4.96193	-2.7153	0	5	0	0	-3.46353	-2.83041	0	2.5	0	0	-3.46043	1.86459	0	2.5	0	0
BAL062_01198	BAL062_01198	NIF3 (NGG1p interacting factor 3) family protein,hypothetical protein,metal-binding protein,Uncharacterized protein conserved in bacteria,dinuclear metal center protein, YbgI/SA1388 family,NIF3 (NGG1p interacting factor 3)	-0.443452	1.63106	0.04	12.5	0.5	0	-1.04887	2.03103	0.05	10	0.5	0	-9.69302	6.86949	0	10	0	0
BAL062_01199	mucD_2	HtrA-like serine protease,Probable periplasmic serine endoprotease DegP-like precursor,serine endoprotease,Predicted secreted protein containing a PDZ domain,peptidase Do,Trypsin	-0.60656	4.13182	0.0684932	36.5	2.5	0	-1.1975	4.32229	0.0588235	34	2	0	-12.193	9.29358	0	34	0	0
BAL062_01200	cca	cca,Multifunctional CCA protein,multifunctional tRNA nucleotidyl transferase/2'3'-cyclic phosphodiesterase/2'nucleotidase/phosphatase,UTP:GlnB (protein PII) uridylyltransferase,CCA tRNA nucleotidyltransferase,Poly A polymerase head domain	-4.52706	-2.99183	0	3.5	0	0	NA	NA	NA	0	0	0	NA	NA	NA	0	0	0
BAL062_01201	maeB	malic enzyme,NADP-dependent malic enzyme,malic enzyme,phosphate acetyltransferase,Phosphate acetyl/butaryl transferase	-1.90917	5.22364	0.027027	74	2	0	-0.483144	5.74976	0.132743	56.5	7.5	0	-2.28879	10.5158	0.00884956	56.5	0.5	0
BAL062_01202	cph2_1	Sensory box protein,Bacteriophytochrome cph2,RNase II stability modulator,MHYT domain (predicted integral membrane sensor domain),PAS domain S-box protein,EAL domain	-2.09757	4.2106	0.0175439	57	1	0	0.124257	5.08667	0.132653	49	6.5	0	-12.544	9.62737	0	49	0	0
BAL062_01203	rsmE_2	RNA methyltransferase family protein,Ribosomal RNA small subunit methyltransferase E,16S ribosomal RNA methyltransferase RsmE,RNA methyltransferase, RsmE family,RNA methyltransferase	-9.72307	1.4655	0	14.5	0	0	-0.0510224	2.21207	0.0909091	11	1	0	-9.71384	6.88996	0	11	0	0
BAL062_01204	metF	510-methylenetetrahydrofolate reductase,5,10-methylenetetrahydrofolate reductase,5,10-methylenetetrahydrofolate reductase,5,10-methylenetetrahydrofolate reductase,Methylenetetrahydrofolate reductase	-11.7084	3.33768	0	23.5	0	0	6.5858	9.29126	0.0243902	20.5	0.5	0	-11.2209	8.357	0	20.5	0	0
BAL062_01205	sahH	S-adenosyl-L-homocysteine hydrolase,Adenosylhomocysteinase,S-adenosyl-L-homocysteine hydrolase,adenosylhomocysteinase,S-adenosyl-L-homocysteine hydrolase	0.68194	2.25807	0.0517241	29	1.5	0	1.80456	3.50124	0.140351	28.5	4	0	-10.1142	7.28033	0	28.5	0	0
BAL062_01206	BAL062_01206	bacteriocin/lantibiotic ABC transporter,Peptidase C39 family	-10.5237	2.22857	0	15	0	0	0.949419	3.41853	0.137931	14.5	2	0	-10.5329	7.68756	0	14.5	0	0
BAL062_01207	BAL062_01207	4-carboxymuconolactone decarboxylase,4-carboxymuconolactone decarboxylase,Carboxymuconolactone decarboxylase family	-10.6543	2.35235	0	11.5	0	0	-1.68895	2.54736	0.05	10	0.5	0	-10.3337	7.4943	0	10	0	0
BAL062_01208	BAL062_01208	fadE,Acyl-CoA dehydrogenase, short-chain specific,acyl-CoA dehydrogenase,Rubredoxin,cyclohexanecarboxyl-CoA dehydrogenase,Domain of unknown function (DUF1974)	9.27263	13.8651	0.0434783	92	4	0	-0.323313	5.90491	0.0740741	81	6	0	-0.79381	10.6603	0.0123457	81	1	0
BAL062_01209	lipA_1	lipA,Lipoyl synthase,lipoyl synthase,lipoyl synthase,Radical SAM superfamily	1.51087	-0.147898	0.0217391	23	0.5	0	1.52518	-0.0675935	0.0322581	15.5	0.5	0	-7.11926	4.42751	0	15.5	0	0
BAL062_01210	sthA	pyridine nucleotide transhydrogenase,Soluble pyridine nucleotide transhydrogenase,soluble pyridine nucleotide transhydrogenase,Uncharacterized conserved protein,dihydrolipoyl dehydrogenase,Pyridine nucleotide-disulphide oxidoreductase	-2.2339	3.37516	0.0128205	39	0.5	0	-0.0474595	3.72909	0.0806452	31	2.5	0	-11.2569	8.39195	0	31	0	0
BAL062_01212	yhjX	MFS transporter,Inner membrane protein yhjX,putative 3-hydroxyphenylpropionic transporter MhpT,Arabinose efflux permease,oxalate/formate antiporter family transporter,Major Facilitator Superfamily	-1.54385	3.65162	0.0263158	38	1	0	6.16341	9.66736	0.0606061	33	2	0	-12.0111	9.11942	0	33	0	0
BAL062_01213	narT	nitrate/nitrite transporter,Probable nitrate transporter narT,regulatory protein UhpC,nitrite transporter,Major Facilitator Superfamily	-11.6339	3.26891	0	42	0	0	3.80347	7.14885	0.0547945	36.5	2	0	-11.8	8.9167	0	36.5	0	0
BAL062_01214	BAL062_01214	Omp W,outer membrane protein W,Outer membrane protein W,OmpW family	-0.051864	3.36895	0.0566038	26.5	1.5	0	-0.0112809	4.07608	0.0980392	25.5	2.5	0	-11.5892	8.71365	0	25.5	0	0
BAL062_01215	map_1	Methionine aminopeptidase,Methionine aminopeptidase,methionine aminopeptidase,Xaa-Pro aminopeptidase,methionine aminopeptidase, type I,Metallopeptidase family M24	-1.51129	3.62221	0.0273973	36.5	1	0	1.07119	4.91322	0.161765	34	5.5	0	-11.8707	8.98493	0	34	0	0
BAL062_01217	rpsB	30S ribosomal protein S2,30S ribosomal protein S2,30S ribosomal protein S2,Ribosomal protein S2,ribosomal protein S2,Ribosomal protein S2	-3.17753	-3.65332	0	2	0	0	-1.59426	-3.3517	0	0.5	0	0	-1.58593	1.33529	0	0.5	0	0
BAL062_01218	tsf	elongation factor Ts,Elongation factor Ts,elongation factor Ts,Translation elongation factor Ts,translation elongation factor Ts,Elongation factor TS	-1.58955	-4.06851	0	0.5	0	0	-1.59426	-3.3517	0	0.5	0	0	-1.58592	1.33529	0	0.5	0	0
BAL062_01219	BAL062_01219	Protein of unknown function (DUF3465)	-0.916696	2.14293	0.0322581	15.5	0.5	0	-10.3518	2.43183	0	14.5	0	0	-10.3465	7.5056	0	14.5	0	0
BAL062_01220	btr_2	AraC family transcriptional regulator,Bacillibactin transport regulator,DNA-binding transcriptional regulator AraC,Adenosine deaminase,YSIRK-targeted surface antigen transcriptional regulator,Helix-turn-helix domain	-10.6206	2.32045	0	19	0	0	-0.187203	2.94013	0.027027	18.5	0.5	0	-10.4947	7.64959	0	18.5	0	0
BAL062_01221	ygaZ_1	branched-chain amino acid permease,Inner membrane protein YgaZ,azaleucine resistance protein AzlC,AzlC protein	-8.52361	0.320517	0	9.5	0	0	1.15133	1.30223	0.133333	7.5	1	0	-8.51273	5.728	0	7.5	0	0
BAL062_01222	BAL062_01222	Predicted membrane protein,Branched-chain amino acid transport protein (AzlD)	-8.98988	0.764346	0	6	0	0	1.66184	1.57643	0.375	4	1.5	0	-8.57481	5.78775	0	4	0	0
BAL062_01223	BAL062_01223	Protein of unknown function (DUF962)	-10.7713	2.46291	0	15	0	0	0.501208	3.38633	0.142857	14	2	0	-10.7063	7.85723	0	14	0	0
BAL062_01224	BAL062_01224	rare lipoprotein A,RlpA-like protein precursor,rare lipoprotein A,rare lipoprotein A,Rare lipoprotein A (RlpA)-like double-psi beta-barrel	-8.03065	-0.144135	0	13	0	0	-8.62693	0.956109	0	14.5	0	0	-8.61991	5.83201	0	14.5	0	0
BAL062_01225	mltB_1	mltB,Membrane-bound lytic murein transglycosylase B precursor,murein hydrolase B,lytic murein transglycosylase B	-1.49147	3.66903	0.0454545	22	1	0	0.428766	4.19985	0.162162	18.5	3	0	-11.5307	8.65715	0	18.5	0	0
BAL062_01226	mrdB	EsvE3,Rod shape-determining protein RodA,cell wall shape-determining protein,rod shape-determining protein RodA,Cell cycle protein	-10.9662	2.64658	0	37	0	0	-1.55223	3.39784	0.0263158	38	1	0	-11.2554	8.39025	0	38	0	0
BAL062_01227	BAL062_01227	EsvE2 protein	0.0678232	4.18797	0.0869565	23	2	0	-0.504363	4.59908	0.142857	21	3	0	-12.3005	9.3961	0	21	0	0
BAL062_01229	yadH	multidrug ABC transporter permease,Inner membrane transport permease yadH,inner membrane transport permease,ATP phosphoribosyltransferase,daunorubicin resistance ABC transporter membrane protein,ABC-2 type transporter	-10.6594	2.35719	0	16.5	0	0	-1.95637	2.76273	0.0333333	15	0.5	0	-10.602	7.75508	0	15	0	0
BAL062_01230	yadG	putative transport protein (ABC superfamily, ATP-bind),Daunorubicin/doxorubicin resistance ATP-binding protein DrrA,nodulation ABC transporter NodI,ABC-type Na+ transport system, ATPase component,daunorubicin resistance ABC transporter, ATP-binding protein,ABC transporter	-2.04525	3.20132	0.0196078	25.5	0.5	0	-1.08085	3.52307	0.0416667	24	1	0	-11.3177	8.45085	0	24	0	0
BAL062_01232	BAL062_01232	hypothetical protein	-9.44509	1.19952	0	13.5	0	0	-9.30534	1.54074	0	8.5	0	0	-9.2983	6.48672	0	8.5	0	0
BAL062_01233	exoX_3	exodeoxyribonuclease X,Exodeoxyribonuclease 10,exodeoxyribonuclease X,Uncharacterized protein conserved in bacteria,DNA polymerase III, alpha subunit, Gram-positive type	-11.629	3.26445	0	22	0	0	-0.590047	3.91579	0.105263	19	2	0	-0.430664	8.7696	0.0263158	19	0.5	0
BAL062_01234	BAL062_01234	triacylglycerol lipase,Secretory lipase	-2.11734	4.16423	0.0246914	40.5	1	0	-0.518948	4.67836	0.08	37.5	3	0	-1.19887	9.50389	0.0133333	37.5	0.5	0
BAL062_01235	BAL062_01235	putative cytoplasmic protein,conserved hypothetical protein,Family of unknown function (DUF695)	-1.20395	2.35105	0.0277778	18	0.5	0	1.46767	3.81247	0.103448	14.5	1.5	0	-10.6067	7.75936	0	14.5	0	0
BAL062_01236	glyA	serine hydroxymethyltransferase,Pyridoxal-phosphate-dependent serine hydroxymethyltransferase 2,serine hydroxymethyltransferase,7-keto-8-aminopelargonate synthetase and related enzymes,2-amino-3-ketobutyrate coenzyme A ligase,Serine hydroxymethyltransferase	-4.52808	-2.99156	0	4	0	0	8.64484	-3.03307	10	0	0.5	0	NA	NA	NA	0	0	0
BAL062_01237	oprM_2	outer membrane efflux protein,Probable efflux pump outer membrane protein ttgC precursor,copper/silver efflux system outer membrane protein CusC,efflux transporter, outer membrane factor (OMF) lipoprotein, NodT family,Outer membrane efflux protein	-10.2926	2.00908	0	31.5	0	0	-1.64665	2.5536	0.0185185	27	0.5	0	-10.3298	7.49087	0	27	0	0
BAL062_01238	bepE	Cation/multidrug efflux pump,Efflux pump membrane transporter BepE,aminoglycoside/multidrug efflux system,RND transporter, hydrophobe/amphiphile efflux-1 (HAE1) family,AcrB/AcrD/AcrF family	8.91838	13.0449	0.0452261	99.5	4.5	0	0.22906	5.84997	0.0722222	90	6.5	0	-13.2575	10.2964	0	90	0	0
BAL062_01239	mdtE	Putative RND family drug transporter,Multidrug resistance protein MdtE precursor,multidrug efflux system subunit MdtA,efflux transporter, RND family, MFP subunit,HlyD family secretion protein	-1.40833	4.10196	0.032967	45.5	1.5	0	3.77657	7.80718	0.1	45	4.5	0	-12.4701	9.55738	0	45	0	0
BAL062_01240	BAL062_01240	hypothetical protein	-5.67789	-2.1961	0	2	0	0	-6.16646	-1.13417	0	1	0	0	-6.15374	3.59457	0	1	0	0
BAL062_01241	dmlR_5	LysR family transcriptional regulator,D-malate degradation protein R,transcriptional regulator,ABC-type uncharacterized transport system, periplasmic component,putative choline sulfate-utilization transcription factor,LysR substrate binding domain	5.59046	7.69644	0.0930233	21.5	2	0	0.791539	4.24214	0.139535	21.5	3	0	-11.3888	8.51977	0	21.5	0	0
BAL062_01242	argT	amino acid ABC transporter periplasmic protein,Lysine-arginine-ornithine-binding periplasmic protein precursor,ABC transporter lysine/arginine/ornithine binding periplasmic protein,Response regulator containing a CheY-like receiver domain and a GGDEF domain,lysine-arginine-ornithine-binding periplasmic protein,Bacterial extracellular solute-binding proteins, family 3	-0.279372	2.5518	0.0454545	22	1	0	-0.0262062	3.11698	0.0263158	19	0.5	0	-10.6285	7.78053	0	19	0	0
BAL062_01243	hisQ	histidine transport system permease HisQ,Histidine transport system permease protein hisQ,histidine/lysine/arginine/ornithine ABC transporter permease HisQ,ABC-type amino acid transport system, permease component,ectoine/hydroxyectoine ABC transporter, permease protein EhuC,Binding-protein-dependent transport system inner membrane component	-9.87593	1.61161	0	19.5	0	0	0.388742	2.42358	0.075	20	1.5	0	-9.80716	6.98128	0	20	0	0
BAL062_01244	hisM	ABC-type arginine/histidine transport system, permease component,Histidine transport system permease protein hisM,histidine/lysine/arginine/ornithine ABC transporter permease HisM,ABC-type amino acid transport system, permease component,ectoine/hydroxyectoine ABC transporter, permease protein EhuC,Binding-protein-dependent transport system inner membrane component	12.5631	14.2196	0.117647	25.5	3	0	-0.0793118	3.24276	0.0731707	20.5	1.5	0	0.411345	7.95524	0.0243902	20.5	0.5	0
BAL062_01245	hisP	ABC-type histidine transport system, ATPase component,Histidine transport ATP-binding protein HisP,histidine/lysine/arginine/ornithine transporter subunit,ABC-type histidine transport system, ATPase component,ectoine/hydroxyectoine ABC transporter, ATP-binding protein EhuA,ABC transporter	-9.71039	1.4533	0	15	0	0	-1.29648	2.23147	0.0416667	12	0.5	0	-9.94224	7.11183	0	12	0	0
BAL062_01246	emrE_2	QacEdelta1 SMR family efflux pump,Methyl viologen resistance protein C,multidrug efflux protein,Membrane transporters of cations and cationic drugs,Small Multidrug Resistance protein	-9.51428	1.2657	0	9	0	0	-0.625036	1.73109	0.0714286	7	0.5	0	-9.31185	6.49887	0	7	0	0
BAL062_01247	BAL062_01247	Putative 4Fe-4S ferredoxin-type protein,Uncharacterized ferredoxin-like protein HI_0527,ferredoxin,archaeoflavoprotein, MJ0208 family	-0.480511	1.72818	0.0555556	9	0.5	0	-1.62277	2.49404	0.0526316	9.5	0.5	0	-10.2671	7.42969	0	9.5	0	0
BAL062_01248	yhbU	protease,Uncharacterized protease yhbU precursor,putative protease,Collagenase and related proteases,Peptidase family U32	-0.964643	4.33117	0.032967	45.5	1.5	0	0.265067	5.069	0.123457	40.5	5	0	-12.4627	9.55027	0	40.5	0	0
BAL062_01249	yjiR	transcriptional regulator,Uncharacterized HTH-type transcriptional regulator yjiR,transcriptional regulatory protein PtsJ,Alanine-alpha-ketoisovalerate (or valine-pyruvate) aminotransferase,tyrosine/nicotianamine family aminotransferase,Aminotransferase class I and II	-1.12971	3.81328	0.027027	37	1	0	1.05546	5.12584	0.0972222	36	3.5	0	-12.0859	9.19105	0	36	0	0
BAL062_01250	yddE_2	epimerase, PhzC/PhzF,Uncharacterized isomerase yddE,hypothetical protein,Predicted epimerase, PhzC/PhzF homolog,phenazine biosynthesis protein, PhzF family,Phenazine biosynthesis-like protein	-11.2794	2.93986	0	24.5	0	0	-1.55239	3.35847	0.0465116	21.5	1	0	-11.2155	8.35192	0	21.5	0	0
BAL062_01251	fpr_1	Ferredoxin--NADP+ reductase,Ferredoxin--NADP reductase,ferredoxin-NADP reductase,phenylacetate-CoA oxygenase/reductase, PaaK subunit,Oxidoreductase FAD-binding domain	-3.17365	-3.65395	0	1	0	0	-2.32027	-3.20707	0	0.5	0	0	-2.32266	1.48554	0	0.5	0	0
BAL062_01252	BAL062_01252	putative methyltransferase, YaeB/AF_0241 family,hypothetical protein,putative methyltransferase, YaeB/AF_0241 family,Uncharacterised protein family UPF0066	-1.66779	2.85104	0.0217391	23	0.5	0	-0.865796	3.36341	0.0789474	19	1.5	0	-11.1021	8.2419	0	19	0	0
BAL062_01253	BAL062_01253	MgtC family	10.2359	12.7989	0.0675676	37	2.5	0	0.872235	4.70514	0.0606061	33	2	0	-0.613024	8.94486	0.0151515	33	0.5	0
BAL062_01254	epsE_1	Type II secretory pathway, ATPase PulE/Tfp pilus assembly pathway, ATPase PilB,Type II traffic warden ATPase,hypothetical protein,Type II secretory pathway, ATPase PulE/Tfp pilus assembly pathway, ATPase PilB,type II secretion system protein E,Type II/IV secretion system protein	11.8518	15.0581	0.0957447	47	4.5	0	3.68329	7.43965	0.104651	43	4.5	0	-12.2069	9.30676	0	43	0	0
BAL062_01256	basR_2	Putative two-component response regulator,Transcriptional regulatory protein BasR,DNA-binding transcriptional regulator BasR,Response regulator of citrate/malate metabolism,heavy metal response regulator,Response regulator receiver domain	-1.33792	2.54125	0.0322581	15.5	0.5	0	-0.9712	2.95125	0.037037	13.5	0.5	0	-10.675	7.82647	0	13.5	0	0
BAL062_01257	qseC_2	two-component system sensor protein,Sensor protein qseC,sensor protein QseC,Signal transduction histidine kinase, nitrogen specific,heavy metal sensor kinase,Histidine kinase-, DNA gyrase B-, and HSP90-like ATPase	-0.122835	4.09125	0.036036	55.5	2	0	7.31008	11.3877	0.0686275	51	3.5	0	-12.5874	9.66846	0	51	0	0
BAL062_01258	BAL062_01258	hemin uptake protein HemP,Hemin uptake protein,Hemin uptake protein hemP	-0.917191	2.14348	0.0833333	6	0.5	0	-9.87831	2.03007	0	6	0	0	-9.87043	7.04376	0	6	0	0
BAL062_01260	BAL062_01260	hypothetical protein	0.0862056	3.48125	0.142857	17.5	2.5	0	-2.00574	3.67911	0.0588235	17	1	0	-11.6357	8.75835	0	17	0	0
BAL062_01261	mrcB	mrcB,Murein polymerase,bifunctional glycosyl transferase/transpeptidase,Membrane carboxypeptidase/penicillin-binding protein,penicillin-binding protein 1B,Transglycosylase	5.95926	9.95349	0.0429448	81.5	3.5	0	-1.15109	5.4514	0.0625	72	4.5	0	-2.18964	10.4309	0.00694444	72	0.5	0
BAL062_01262	ppnK	inorganic polyphosphate/ATP-NAD kinase,Probable inorganic polyphosphate/ATP-NAD kinase,inorganic polyphosphate/ATP-NAD kinase,Predicted sugar kinase,ATP-NAD kinase	-3.1756	-3.65363	0	2	0	0	NA	NA	NA	0	0	0	NA	NA	NA	0	0	0
BAL062_01264	trpD_2	Anthranilate phosphoribosyltransferase,Anthranilate synthase component II,hypothetical protein,anthranilate phosphoribosyltransferase,Glycosyl transferase family, helical bundle domain	0.188094	4.5844	0.0724638	34.5	2.5	0	-0.314785	4.79812	0.133333	30	4	0	-12.434	9.52308	0	30	0	0
BAL062_01265	dctA_1	C4-dicarboxylate transport protein,Aerobic C4-dicarboxylate transport protein,C4-dicarboxylate transporter DctA,Sodium:dicarboxylate symporter family	-1.14895	3.8718	0.0309278	48.5	1.5	0	-0.617529	4.37499	0.045977	43.5	2	0	-12.0985	9.20303	0	43.5	0	0
BAL062_01266	BAL062_01266	putative acyl coenzyme A dehydrogenase (HcaD-like),Acyl-CoA dehydrogenase, short-chain specific,putative acyl-CoA dehydrogenase,Rubredoxin,cyclohexanecarboxyl-CoA dehydrogenase,Acyl-CoA dehydrogenase, C-terminal domain	-11.3626	3.01743	0	26.5	0	0	0.489776	3.92967	0.0714286	21	1.5	0	-11.2355	8.37151	0	21	0	0
BAL062_01267	besA	putative hydrolase of alpha/beta superfamily,Ferri-bacillibactin esterase BesA,enterobactin/ferric enterobactin esterase,Predicted hydrolase of the alpha/beta superfamily,S-formylglutathione hydrolase,Putative esterase	-11.3657	3.02029	0	25	0	0	-0.285793	4.15578	0.0444444	22.5	1	0	-11.7664	8.88442	0	22.5	0	0
BAL062_01268	pheA	bifuctional chorismate mutase P/prephenate dehydratase,P-protein,prephenate dehydratase,Prephenate dehydrogenase,chorismate mutase,Prephenate dehydratase	-7.8188	-0.34229	0	14	0	0	-7.25137	-0.233272	0	8	0	0	-7.24177	4.54114	0	8	0	0
BAL062_01269	aroA	3-phosphoshikimate 1-carboxyvinyltransferase,3-phosphoshikimate 1-carboxyvinyltransferase,bifunctional cyclohexadienyl dehydrogenase/ 3-phosphoshikimate 1-carboxyvinyltransferase,Prephenate dehydrogenase,3-phosphoshikimate 1-carboxyvinyltransferase,EPSP synthase (3-phosphoshikimate 1-carboxyvinyltransferase)	4.53775	-1.91985	0.0769231	6.5	0.5	0	3.85236	1.30206	0.4	2.5	1	0	-7.09919	4.41035	0	2.5	0	0
BAL062_01270	BAL062_01270	hypothetical protein	-10.9341	2.61633	0	10	0	0	-2.15305	2.96165	0.0555556	9	0.5	0	-10.838	7.98447	0	9	0	0
BAL062_01271	pepD	pepD,Cytosol non-specific dipeptidase,aminoacyl-histidine dipeptidase,Xaa-His dipeptidase,Peptidase family M20/M25/M40	-1.66687	4.40427	0.02	50	1	0	0.0561467	5.0777	0.108696	46	5	0	-12.5635	9.64586	0	46	0	0
BAL062_01272	rbn	RNase Z,Ribonuclease BN,ribonuclease Z,ribonuclease Z,Beta-lactamase superfamily domain	0.023367	3.1622	0.025641	39	1	0	-1.94542	3.63124	0.0327869	30.5	1	0	-0.395377	8.73562	0.0163934	30.5	0.5	0
BAL062_01275	BAL062_01275	alpha/beta superfamily hydrolase,Predicted hydrolase of the alpha/beta-hydrolase fold,Alpha/beta hydrolase family	-10.8193	2.50821	0	17.5	0	0	-0.0356029	3.12344	0.0606061	16.5	1	0	-10.6372	7.78956	0	16.5	0	0
BAL062_01276	yaaA	protein YaaA,hypothetical protein,hypothetical protein,Protein of unknown function (DUF328)	-10.7573	2.44966	0	19.5	0	0	-0.288369	2.97087	0.0571429	17.5	1	0	-10.5504	7.70459	0	17.5	0	0
BAL062_01277	BAL062_01277	putative metal-dependent HD phosphohydrolase domain protein,Uncharacterized protein conserved in bacteria	-1.31032	2.451	0.0243902	20.5	0.5	0	-1.03048	2.9966	0.0540541	18.5	1	0	-10.7342	7.88414	0	18.5	0	0
BAL062_01278	thiG	thiamine biosynthesis protein, thiazole moiety,Thiazole synthase,bifunctional sulfur carrier protein/thiazole synthase protein,Thiamine monophosphate synthase,pyridoxal 5'-phosphate synthase, synthase subunit Pdx1,Thiazole biosynthesis protein ThiG	0.207251	4.40049	0.0483871	31	1.5	0	-0.582004	4.8581	0.163636	27.5	4.5	0	-1.40529	9.69932	0.0181818	27.5	0.5	0
BAL062_01279	BAL062_01279	ThiF/ThiS complex component,sulfur carrier protein ThiS,thiamine biosynthesis protein ThiS,ThiS family	1.56852	1.67281	0.142857	3.5	0.5	0	5.2593	5.98689	0.5	3	1.5	0	-9.3044	6.49044	0	3	0	0
BAL062_01280	ygdD	putative small membrane protein,hypothetical protein,hypothetical protein,Protein of unknown function (DUF423)	-10.6671	2.3644	0	9	0	0	4.20926	6.26061	0.125	8	1	0	-10.5903	7.74344	0	8	0	0
BAL062_01281	rpoH	RNA polymerase factor sigma-32,Heat shock regulatory protein F33.4,RNA polymerase factor sigma-32,alternative sigma factor RpoH,Sigma-70 region 2	-13.5599	4.99223	0	6	0	0	-0.520676	1.64887	0.5	1	0.5	0	-9.20951	6.3989	0	1	0	0
BAL062_01282	BAL062_01282	putative redox protein, regulator of disulfide bond formation,sulfur transfer protein SirA,SirA-like protein	-5.98164	-1.95615	0	1	0	0	-5.78622	-1.43102	0	1	0	0	-5.78208	3.29227	0	1	0	0
BAL062_01284	rhlB	rhlB,ATP-dependent RNA helicase rhlB,ATP-dependent RNA helicase RhlB,Predicted transporter component,ATP-dependent DNA helicase RecQ,DEAD/DEAH box helicase	-2.0391	5.28007	0.0526316	38	2	0	3.238	8.07323	0.123077	32.5	4	0	-13.2322	10.2729	0	32.5	0	0
BAL062_01285	BAL062_01285	signal peptide	-10.2437	1.96247	0	10	0	0	-10.2332	2.3314	0	7	0	0	-10.2286	7.39012	0	7	0	0
BAL062_01286	ydjA	nitroreductase,Putative NAD(P)H nitroreductase ydjA,putative oxidoreductase,F420 biosynthesis protein FbiB, C-terminal domain,Nitroreductase family	-10.4422	2.15124	0	13	0	0	-1.62475	2.49566	0.047619	10.5	0.5	0	-10.2694	7.43168	0	10.5	0	0
BAL062_01287	gpsA	gpsA,Glycerol-3-phosphate dehydrogenase [NAD(P)+],NAD(P)H-dependent glycerol-3-phosphate dehydrogenase,Glycerol-3-phosphate dehydrogenase,glycerol-3-phosphate dehydrogenase (NAD(+)),NAD-dependent glycerol-3-phosphate dehydrogenase N-terminus	-3.9115	-3.33218	0	3.5	0	0	NA	NA	NA	0	0	0	NA	NA	NA	0	0	0
BAL062_01288	sixA	SixA,Phosphohistidine phosphatase sixA,phosphohistidine phosphatase,phosphohistidine phosphatase SixA,Histidine phosphatase superfamily (branch 1)	0.319779	3.03044	0.0526316	9.5	0.5	0	-0.469483	3.07368	0.142857	7	1	0	0.474073	7.89434	0.0714286	7	0.5	0
BAL062_01289	BAL062_01289	general secretion pathway protein L,Type II secretory pathway, component PulL,type II secretion system protein L,GspL periplasmic domain	-3.79956	4.68646	0.0121951	41	0.5	0	-1.15421	4.73036	0.0833333	36	3	0	-0.434003	9.76285	0.0138889	36	0.5	0
BAL062_01290	BAL062_01290	type II secretory pathway, component PulM,General secretion pathway, M protein	-3.29433	4.26155	0.0188679	26.5	0.5	0	-2.47281	4.08749	0.0540541	18.5	1	0	-12.1359	9.23894	0	18.5	0	0
BAL062_01291	pyrD	pyrD,Dihydroorotate dehydrogenase (quinone),dihydroorotate dehydrogenase 2,Dihydroorotate dehydrogenase,dihydroorotate dehydrogenase (fumarate),Dihydroorotate dehydrogenase	-8.30315	0.111913	0	11.5	0	0	-7.77967	0.221609	0	8	0	0	-7.77534	5.03005	0	8	0	0
BAL062_01292	cvpA	putative membrane protein required for colicin V production (CvpA),Pur regulon 18 kDa protein,colicin V production protein,Colicin V production protein	-10.5284	2.2331	0	10	0	0	-0.0167741	3.24004	0.210526	9.5	2	0	-10.7507	7.89959	0	9.5	0	0
BAL062_01293	purF	purF,Amidophosphoribosyltransferase,amidophosphor ibosyltransferase,Glutamine phosphoribosylpyrophosphate amidotransferase,amidophosphoribosyltransferase,Glutamine amidotransferases class-II	-1.77941	2.95546	0.0131579	38	0.5	0	0.924141	4.66357	0.121622	37	4.5	0	-11.7219	8.84131	0	37	0	0
BAL062_01294	BAL062_01294	Zn-dependent protease with chaperone function,heat shock protein HtpX,Peptidase family M48	-7.76617	-0.391099	0	10.5	0	0	2.09203	1.35343	0.181818	5.5	1	0	-8.22375	5.45176	0	5.5	0	0
BAL062_01295	BAL062_01295	hypothetical protein	-3.70584	-3.43145	0	3	0	0	NA	NA	NA	0	0	0	NA	NA	NA	0	0	0
BAL062_01296	ghrB	tkrA,Glyoxylate/hydroxypyruvate reductase B,bifunctional glyoxylate/hydroxypyruvate reductase B,Phosphoserine aminotransferase,phosphoglycerate dehydrogenase,D-isomer specific 2-hydroxyacid dehydrogenase, NAD binding domain	-11.8804	3.49564	0	22	0	0	4.71489	8.0468	0.0243902	20.5	0.5	0	-11.8165	8.93252	0	20.5	0	0
BAL062_01297	yggG_1	peptidase family M48 family protein,Uncharacterized metalloprotease yggG,heat shock protein HtpX,Putative Zn-dependent protease, contains TPR repeats,Peptidase family M48	-13.1223	4.61006	0	40	0	0	-1.63255	5.10395	0.0952381	31.5	3	0	-13.1155	10.1644	0	31.5	0	0
BAL062_01298	yqeY	Yqey-like family protein,hypothetical protein,Uncharacterized conserved protein,Yqey-like protein	-8.32374	0.130978	0	5	0	0	2.0192	1.29059	0.222222	4.5	1	0	-8.17461	5.40529	0	4.5	0	0
BAL062_01299	rpsU	30S ribosomal protein S21,30S ribosomal protein S21,30S ribosomal protein S21,ribosomal protein S21,Ribosomal protein S21	2.77181	-1.27743	0.333333	1.5	0.5	0	-5.73898	-1.46654	0	1	0	0	-5.73009	3.25314	0	1	0	0
BAL062_01300	gcp	DNA-binding/iron metalloprotein/AP endonuclease,t(6)A37 threonylcarbamoyladenosine biosynthesis protein,UGMP family protein,Transcription initiation factor TFIID, subunit TAF12 (also component of histone acetyltransferase SAGA),putative glycoprotease GCP,Glycoprotease family	-2.80745	-3.77986	0	1.5	0	0	-1.59425	-3.3517	0	0.5	0	0	-1.58592	1.33529	0	0.5	0	0
BAL062_01302	BAL062_01302	ATPase,Predicted ATPase (AAA+ superfamily),Protein of unknown function (DUF815)	-11.414	3.0652	0	22	0	0	-0.92494	3.40719	0.0833333	18	1.5	0	-11.1613	8.29944	0	18	0	0
BAL062_01303	BAL062_01303	alpha-beta hydrolase family esterase,Patatin,Domain of unknown function (DUF3336)	10.7527	14.1985	0.101124	44.5	4.5	0	5.32594	9.51038	0.16	37.5	6	0	-12.677	9.75308	0	37.5	0	0
BAL062_01304	BAL062_01304	kinase,serine/threonine-protein kinase,Predicted ATPase,TOMM system kinase/cyclase fusion protein,Protein kinase domain	0.228298	3.75451	0.0666667	22.5	1.5	0	-2.09967	3.75416	0.0285714	17.5	0.5	0	-11.7305	8.84964	0	17.5	0	0
BAL062_01310	BAL062_01310	beta alanine--pyruvate transaminase,Omega-amino acid--pyruvate aminotransferase,beta alanine--pyruvate transaminase,L-aminopeptidase/D-esterase,adenosylmethionine -8-amino-7-oxononanoate transaminase,Aminotransferase class-III	-2.34208	3.47424	0.0119048	42	0.5	0	-0.165048	4.29692	0.0666667	37.5	2.5	0	-11.8652	8.97944	0	37.5	0	0
BAL062_01311	mmsA_2	Methylmalonate-semialdehyde dehydrogenase,Methylmalonate-semialdehyde dehydrogenase [acylating],gamma-aminobutyraldehyde dehydrogenase,Acetolactate synthase,methylmalonate-semialdehyde dehydrogenase (acylating),Aldehyde dehydrogenase family	-11.6525	3.2861	0	36	0	0	0.0443823	4.21976	0.046875	32	1.5	0	-11.7137	8.83362	0	32	0	0
BAL062_01312	gabP_3	gamma-aminobutyrate permease,Gamma-aminobutyrate permease,gamma-aminobutyrate transporter,Amino acid transporters,GABA permease,Amino acid permease	0.936788	3.12829	0.0384615	26	1	0	-1.87262	3.60888	0.04	25	1	0	-11.5359	8.66201	0	25	0	0
BAL062_01313	BAL062_01313	Uncharacterized protein conserved in bacteria,Uncharacterized protein conserved in bacteria (DUF2171)	-10.6315	2.33074	0	8	0	0	-1.43553	2.3434	0.0909091	5.5	0.5	0	-10.0801	7.24715	0	5.5	0	0
BAL062_01314	BAL062_01314	acyl-CoA dehydrogenase	4.99497	7.99563	0.0461538	32.5	1.5	0	-1.15464	4.48683	0.0714286	28	2	0	-12.3661	9.45852	0	28	0	0
BAL062_01315	BAL062_01315	LmbE protein,glucosamine-6-phosphate deaminase-like protein,Uncharacterized proteins, LmbE homologs,bacillithiol biosynthesis deacetylase BshB1,GlcNAc-PI de-N-acetylase	-2.02059	3.11312	0.0208333	24	0.5	0	-0.611566	3.88304	0.0888889	22.5	2	0	-11.5886	8.71269	0	22.5	0	0
BAL062_01316	BAL062_01316	methyltransferase type 12,hypothetical protein,Predicted methyltransferase (contains TPR repeat),3-demethylubiquinone-9 3-O-methyltransferase,Nodulation protein S (NodS)	-12.0505	3.65106	0	27	0	0	0.736709	4.69731	0.108696	23	2.5	0	-0.675533	9.0048	0.0217391	23	0.5	0
BAL062_01317	BAL062_01317	glycosyltransferase,putative glycosyl transferase,transferase 2, rSAM/selenodomain-associated,Glycosyl transferase family 2	9.57505	12.6187	0.12	25	3	0	2.99366	6.84907	0.136364	22	3	0	-12.258	9.35567	0	22	0	0
BAL062_01318	BAL062_01318	signal peptide,hypothetical protein,hypothetical protein,Uncharacterized conserved protein,conserved hypothetical protein,Bacterial OB fold (BOF) protein	-10.2313	1.9507	0	15	0	0	-0.335526	3.00486	0.0909091	11	1	0	-10.5964	7.75027	0	11	0	0
BAL062_01319	ycgF	Sensors of blue-light using FAD family protein,Blue light- and temperature-regulated antirepressor YcgF,Sensors of blue-light using FAD	-0.0589946	1.32916	0.0555556	9	0.5	0	-0.943271	1.94546	0.0833333	6	0.5	0	-9.58796	6.76645	0	6	0	0
BAL062_01320	BAL062_01320	hypothetical protein	-8.43529	0.236697	0	7.5	0	0	-8.66527	0.989291	0	7	0	0	-8.65704	5.86844	0	7	0	0
BAL062_01321	eamB_2	Threonine efflux protein,Cysteine/O-acetylserine efflux protein,cysteine/O-acetylserine exporter,homoserine/Threonine efflux protein,LysE type translocator	-9.70324	1.44647	0	15	0	0	0.58428	2.32441	0.111111	13.5	1.5	0	-9.65076	6.8296	0	13.5	0	0
BAL062_01322	marA	AraC family transcriptional regulator,Multiple antibiotic resistance protein marA,DNA-binding transcriptional regulator AraC,DNA gyrase inhibitor,YSIRK-targeted surface antigen transcriptional regulator,AraC-like ligand binding domain	0.288379	2.01676	0.0625	16	1	0	-0.408182	2.48234	0.0833333	12	1	0	-10.0714	7.23797	0	12	0	0
BAL062_01323	phbC_1	poly(R)-hydroxyalkanoic acid synthase,Poly-beta-hydroxybutyrate polymerase,acyl-CoA synthetase,Poly-beta-hydroxyalkanoate depolymerase,poly(R)-hydroxyalkanoic acid synthase, class III, PhaC subunit,Alpha/beta hydrolase family	-1.21985	3.99722	0.037037	40.5	1.5	0	0.473558	5.26465	0.107692	32.5	3.5	0	-12.5508	9.63384	0	32.5	0	0
BAL062_01324	gltS	sodium/glutamate symporter,Glutamate permease,sodium/glutamate symporter,Sodium/glutamate symporter	-1.61337	3.7784	0.0277778	36	1	0	-1.12103	4.43031	0.0724638	34.5	2.5	0	-12.2981	9.39369	0	34.5	0	0
BAL062_01325	BAL062_01325	AAA ATPase,Predicted ATPase (AAA+ superfamily),Protein of unknown function (DUF815)	-11.5218	3.16524	0	20.5	0	0	-1.31321	3.72425	0.0555556	18	1	0	-11.5741	8.69883	0	18	0	0
BAL062_01326	lutR	Transcriptional regulator GntR family,L-lactate utilization operon repressor,DNA-binding transcriptional repressor LldR,Transcriptional regulators,phosphonate utilization associated transcriptional regulator,Bacterial regulatory proteins, gntR family	-11.3616	3.01652	0	12.5	0	0	-11.3808	3.30368	0	12	0	0	-11.3747	8.50618	0	12	0	0
BAL062_01327	BAL062_01327	hypothetical protein	-7.47179	-0.66244	0	3.5	0	0	0.60586	0.726312	0.166667	3	0.5	0	-8.08291	5.31933	0	3	0	0
BAL062_01328	BAL062_01328	TetR family transcriptional regulator,transcriptional regulator BetI,transcriptional repressor BetI,Bacterial regulatory proteins, tetR family	-9.16558	0.93228	0	11	0	0	1.74713	3.49106	0.277778	9	2.5	0	-10.1564	7.32163	0	9	0	0
BAL062_01329	BAL062_01329	protein CsuA/B,Uncharacterized secreted protein,Spore Coat Protein U domain	-0.157352	2.93136	0.0789474	19	1.5	0	0.774471	4.94442	0.30303	16.5	5	0	-12.0741	9.18	0	16.5	0	0
BAL062_01330	BAL062_01330	protein CsuA,Uncharacterized secreted protein	-8.74873	0.534451	0	6.5	0	0	0.736578	2.21795	0.3	5	1.5	0	-9.4994	6.68167	0	5	0	0
BAL062_01331	BAL062_01331	protein CsuB,Uncharacterized secreted protein,Spore Coat Protein U domain	-9.16084	0.92772	0	9.5	0	0	0.758758	2.72477	0.117647	8.5	1	0	-9.97463	7.1454	0	8.5	0	0
BAL062_01332	BAL062_01332	P pilus assembly protein, chaperone PapD,putative chaperone protein EcpD,Gram-negative pili assembly chaperone, N-terminal domain	1.39572	2.16168	0.0384615	13	0.5	0	0.397752	3.75401	0.16	12.5	2	0	-11.1029	8.24284	0	12.5	0	0
BAL062_01333	caf1A	protein CsuD,F1 capsule-anchoring protein precursor,fimbrial outer membrane usher protein PefC,Fimbrial Usher protein	7.05038	8.96034	0.04	50	2	0	0.474244	4.60295	0.0898876	44.5	4	0	-11.8993	9.01234	0	44.5	0	0
BAL062_01334	BAL062_01334	protein CsuE; secreted protein related to type I pili,Uncharacterized secreted protein,Spore Coat Protein U domain	-0.700218	1.87547	0.0294118	17	0.5	0	0.502289	3.82252	0.142857	17.5	2.5	0	-11.1293	8.26849	0	17.5	0	0
BAL062_01335	BAL062_01335	hypothetical protein	-10.4835	2.19044	0	7.5	0	0	0.66794	3.04356	0.166667	6	1	0	-10.3084	7.46901	0	6	0	0
BAL062_01336	proP_1	Proline/betaine transporter,Proline porter II,proline/glycine betaine transporter,Arabinose efflux permease,MFS transporter, metabolite:H+ symporter (MHS) family protein,Sugar (and other) transporter	10.1151	12.4375	0.140845	35.5	5	0	0.55349	4.28353	0.0923077	32.5	3	0	-11.5522	8.67794	0	32.5	0	0
BAL062_01338	BAL062_01338	TetR family transcriptional regulator,probable dihydroxyacetone kinase regulator,Bacterial regulatory proteins, tetR family	-10.0561	1.78363	0	10.5	0	0	-1.53106	2.42045	0.0588235	8.5	0.5	0	-10.1772	7.34074	0	8.5	0	0
BAL062_01339	BAL062_01339	Membrane protein putative,Predicted permease, DMT superfamily,carboxylate/amino acid/amine transporter,EamA-like transporter family	-10.7183	2.41281	0	25.5	0	0	0.603446	3.80342	0.121951	20.5	2.5	0	-11.062	8.20293	0	20.5	0	0
BAL062_01340	patA	class I and II aminotransferase,Putative aminotransferase A,aspartate aminotransferase,aspartate 4-decarboxylase,Aminotransferase class I and II	7.19107	10.1132	0.0365854	41	1.5	0	3.57976	7.46205	0.150685	36.5	5.5	0	-12.3223	9.41682	0	36.5	0	0
BAL062_01341	BAL062_01341	YidE/YbjL duplication,putative transporter,Predicted permease,aspartate-alanine antiporter,Predicted Permease Membrane Region	-2.25901	3.39812	0.0126582	39.5	0.5	0	0.0390716	4.34798	0.0882353	34	3	0	-11.8389	8.95397	0	34	0	0
BAL062_01342	yebS_1	pqiA-1,Inner membrane protein yebS,paraquat-inducible membrane protein A,Uncharacterized paraquat-inducible protein A,integral membrane protein, PqiA family,Paraquat-inducible protein A	-0.96172	3.12029	0.0555556	18	1	0	5.74147	8.4403	0.0571429	17.5	1	0	-11.2061	8.34262	0	17.5	0	0
BAL062_01344	BAL062_01344	pqiB,hypothetical protein,paraquat-inducible protein B,Uncharacterized paraquat-inducible protein A,virulence factor Mce family protein,mce related protein	8.89873	11.416	0.0555556	36	2	0	0.238423	4.35529	0.0983607	30.5	3	0	-0.586997	8.91688	0.0163934	30.5	0.5	0
BAL062_01345	BAL062_01345	signal peptide,ABC-type uncharacterized transport system, auxiliary component,Protein of unknown function (DUF330)	-2.01903	3.17709	0.025	20	0.5	0	3.71284	6.62379	0.171429	17.5	3	0	-11.3762	8.50762	0	17.5	0	0
BAL062_01346	ygeA	Aspartate racemase,hypothetical protein,putative racemase,aspartate racemase,Asp/Glu/Hydantoin racemase	-11.7626	3.38758	0	25.5	0	0	-0.706972	3.89183	0.0869565	23	2	0	-11.6254	8.74852	0	23	0	0
BAL062_01347	yddG_2	Permeases of the drug/metabolite transporter (DMT) superfamily,Aromatic amino acid exporter YddG,aromatic amino acid exporter,carboxylate/amino acid/amine transporter,EamA-like transporter family	-1.87032	3.03916	0.0204082	24.5	0.5	0	-0.155095	4.03305	0.116279	21.5	2.5	0	-11.6021	8.72579	0	21.5	0	0
BAL062_01348	BAL062_01348	glucose/sorbosone dehydrogenase,putative membrane-bound dehydrogenase domain,Membrane bound L-sorbosone dehydrogenase	-9.44634	1.20062	0	16	0	0	-9.42598	1.64411	0	14.5	0	0	-9.42091	6.60412	0	14.5	0	0
BAL062_01349	tnpA_1	IS6 family transposase,Integrase core domain	-4.75938	-2.84738	0	1	0	0	4.56548	-0.364364	0.5	1	0.5	0	-5.61739	3.16656	0	1	0	0
BAL062_01350	BAL062_01350	mutlidrug resistance protein,multidrug resistance protein,Major Facilitator Superfamily	-1.86917	3.0381	0.0166667	30	0.5	0	-0.36069	3.75902	0.0566038	26.5	1.5	0	-0.204697	8.5487	0.0188679	26.5	0.5	0
BAL062_01351	BAL062_01351	transcriptional regulator	-11.0298	2.70628	0	19	0	0	0.646063	4.13193	0.166667	15	2.5	0	-11.357	8.48884	0	15	0	0
BAL062_01353	BAL062_01353	hypothetical protein	-9.06816	0.839026	0	3	0	0	0.243129	1.98993	0.333333	3	1	0	-9.41858	6.60377	0	3	0	0
BAL062_01354	gloB	Zn-dependent hydrolase, including glyoxylase,Hydroxyacylglutathione hydrolase,hydroxyacylglutathione hydrolase,hydroxyacylglutathione hydrolase,Metallo-beta-lactamase superfamily	12.8839	14.9746	0.0967742	31	3	0	-0.784998	3.73544	0.0508475	29.5	1.5	0	0.710736	8.67368	0.0338983	29.5	1	0
BAL062_01355	metI_1	ABC transporter permease,D-methionine transport system permease protein metI,DL-methionine transporter permease subunit,ABC-type phosphate/phosphonate transport system, permease component,phosphonate ABC transporter, permease protein PhnE,Binding-protein-dependent transport system inner membrane component	-0.0666986	3.61801	0.0638298	23.5	1.5	0	0.142532	4.14964	0.0540541	18.5	1	0	-11.6016	8.72553	0	18.5	0	0
BAL062_01356	metN_1	metal ion ABC transporter ATPase,Methionine import ATP-binding protein MetN,DL-methionine transporter ATP-binding subunit,ABC-type proline/glycine betaine transport system, ATPase component,D-methionine ABC transporter, ATP-binding protein,ABC transporter	-0.245538	3.54409	0.0833333	24	2	0	-0.608299	3.90314	0.102564	19.5	2	0	-11.6048	8.72848	0	19.5	0	0
BAL062_01357	metQ_1	metal ion ABC transporter substrate-binding protein/surface antigen,Methionine-binding lipoprotein metQ precursor,DL-methionine transporter substrate-binding subunit,lipoprotein, YaeC family,NLPA lipoprotein	-10.4045	2.11544	0	19	0	0	1.12004	3.9303	0.111111	18	2	0	-10.919	8.06346	0	18	0	0
BAL062_01358	purD	purD,Phosphoribosylamine--glycine ligase,phosphoribosylamine--glycine ligase,Phosphoribosylamine-glycine ligase,phosphoribosylamine--glycine ligase,Phosphoribosylglycinamide synthetase, ATP-grasp (A) domain	-9.69802	1.44161	0	32	0	0	1.4717	3.39301	0.0819672	30.5	2.5	0	-10.2339	7.39526	0	30.5	0	0
BAL062_01359	purH	bifunctional protein purH,Bifunctional purine biosynthesis protein PurH,bifunctional phosphoribosylaminoimidazolecarboxamide formyltransferase/IMP cyclohydrolase,Folate-dependent phosphoribosylglycinamide formyltransferase PurN,phosphoribosylaminoimidazolecarboxamide formyltransferase/IMP cyclohydrolase,AICARFT/IMPCHase bienzyme	0.747199	2.19709	0.0434783	34.5	1.5	0	0.219754	3.35032	0.0689655	29	2	0	-10.7781	7.92628	0	29	0	0
BAL062_01360	fis	DNA-binding protein for site-specific recombination, transcription of rRNA and tRNA operons and DNA replication,Hin recombinational enhancer-binding protein,global DNA-binding transcriptional dual regulator Fis,Transcriptional regulator containing PAS, AAA-type ATPase, and DNA-binding domains,nitrogen regulation protein NR(I),Bacterial regulatory protein, Fis family	-2.32527	-3.91678	0	1	0	0	-1.58527	-3.35588	0	0.5	0	0	-1.58565	1.33412	0	0.5	0	0
BAL062_01361	BAL062_01361	MJ0042 family finger-like domain,Protein of unknown function (DUF3426)	-1.66688	4.75403	0.0461538	32.5	1.5	0	-0.0602601	4.35427	0.137255	25.5	3.5	0	-11.8885	9.00192	0	25.5	0	0
BAL062_01362	prmA_2	prmA,Ribosomal protein L11 methyltransferase,ribosomal protein L11 methyltransferase,Ribosomal protein L11 methylase,ribosomal protein L11 methyltransferase,Ribosomal protein L11 methyltransferase (PrmA)	-10.5408	2.24485	0	16.5	0	0	-0.00148997	3.13698	0.166667	12	2	0	-10.6426	7.79476	0	12	0	0
BAL062_01363	BAL062_01363	Putative signal peptide-containing protein	-10.8984	2.58273	0	6	0	0	0.398113	3.21279	0.4	5	2	0	-10.5788	7.73211	0	5	0	0
BAL062_01364	gidA	tRNA uridine 5-carboxymethylaminomethyl modification enzyme GidA,Glucose-inhibited division protein A,tRNA uridine 5-carboxymethylaminomethyl modification enzyme GidA,Proteins involved in synaptic transmission and general secretion, Sec1 family,tRNA uridine 5-carboxymethylaminomethyl modification enzyme GidA,Glucose inhibited division protein A	-5.98074	-1.95657	0	11	0	0	-6.07729	-1.20499	0	9.5	0	0	-6.06839	3.52324	0	9.5	0	0
BAL062_01365	mdcH	transcriptional factor	-2.57891	3.69006	0.0204082	24.5	0.5	0	-0.643098	4.41241	0.111111	22.5	2.5	0	-12.1425	9.24513	0	22.5	0	0
BAL062_01366	BAL062_01366	Domain of unknown function (DUF404)	-1.99135	4.11478	0.0285714	35	1	0	-0.606909	4.71852	0.0769231	32.5	2.5	0	-12.4506	9.5388	0	32.5	0	0
BAL062_01367	BAL062_01367	Bacterial domain of unknown function (DUF403)	-1.55826	2.68371	0.025641	19.5	0.5	0	4.40986	6.75804	0.0571429	17.5	1	0	-10.8706	8.01662	0	17.5	0	0
BAL062_01368	BAL062_01368	transglutaminase-like enzyme, putative cysteine protease,Uncharacterized protein conserved in bacteria,Transglutaminase-like superfamily	-0.796593	3.62058	0.0638298	23.5	1.5	0	-0.553233	4.12829	0.102564	19.5	2	0	-11.8219	8.93766	0	19.5	0	0
BAL062_01369	BAL062_01369	proteasome-type protease,Proteasome subunit	0.837535	3.76634	0.0606061	16.5	1	0	0.0518365	4.14345	0.0606061	16.5	1	0	-11.63	8.75286	0	16.5	0	0
BAL062_01370	dadX_1	alanine racemase,Alanine racemase, catabolic,alanine racemase,Uncharacterized protein conserved in bacteria,alanine racemase,Alanine racemase, N-terminal domain	-3.06171	4.12273	0.0149254	33.5	0.5	0	1.3283	6.01575	0.0980392	25.5	2.5	0	-12.7574	9.82891	0	25.5	0	0
BAL062_01371	dnaB_1	replicative DNA helicase;chromosome replication, chain elongation,Replicative DNA helicase,replicative DNA helicase,Replicative DNA helicase,replicative DNA helicase,DnaB-like helicase C terminal domain	-4.76119	-2.84684	0	6.5	0	0	NA	NA	NA	0	0	0	NA	NA	NA	0	0	0
BAL062_01372	rplI	50S ribosomal protein L9,50S ribosomal protein L9,50S ribosomal protein L9,Ribosomal protein L9,ribosomal protein L9,Ribosomal protein L9, C-terminal domain	-1.58591	-4.06884	0	0.5	0	0	NA	NA	NA	0	0	0	NA	NA	NA	0	0	0
BAL062_01373	rpsR	30S ribosomal protein S18,30S ribosomal protein S18,30S ribosomal protein S18,Ribosomal protein S18,ribosomal protein S18,Ribosomal protein S18	-1.58955	-4.06851	0	0.5	0	0	NA	NA	NA	0	0	0	NA	NA	NA	0	0	0
BAL062_01374	rpsF	30S ribosomal protein S6,30S ribosomal protein S6,30S ribosomal protein S6,ribosomal protein S6,Ribosomal protein S6	-2.81433	-3.77889	0	1.5	0	0	NA	NA	NA	0	0	0	NA	NA	NA	0	0	0
BAL062_01375	cyoE	cyoE,Protoheme IX farnesyltransferase,protoheme IX farnesyltransferase,Polyprenyltransferase (cytochrome oxidase assembly factor),protoheme IX farnesyltransferase,UbiA prenyltransferase family	-3.4641	-3.53842	0	2.5	0	0	14.7184	6.08751	10	0	6.5	0	NA	NA	NA	0	0	0
BAL062_01377	cyoC	cytochrome o ubiquinol oxidase subunit III,Cytochrome o ubiquinol oxidase subunit 3,cytochrome o ubiquinol oxidase subunit III,cytochrome o ubiquinol oxidase, subunit III,Cytochrome c oxidase subunit III	7.18065	-3.74344	0.5	1	0.5	0	12.9173	5.8619	10	0.5	5	0	-1.58591	1.33529	0	0.5	0	0
BAL062_01378	cyoB	cyoB,Ubiquinol oxidase subunit 1,cytochrome o ubiquinol oxidase subunit I,cytochrome o ubiquinol oxidase, subunit I,Cytochrome C and Quinol oxidase polypeptide I	-4.25131	-3.1521	0	4.5	0	0	15.1565	8.1902	33	0.5	16.5	0	-1.58565	1.33412	0	0.5	0	0
BAL062_01379	cyoA	cyoA,Ubiquinol oxidase subunit 2 precursor,cytochrome o ubiquinol oxidase subunit II,ubiquinol oxidase, subunit II,COX Aromatic Rich Motif	-2.32527	-3.91678	0	1	0	0	14.9633	8.75048	13	1	13	0	-2.32293	1.48669	0	1	0	0
BAL062_01380	BAL062_01380	RDD family protein,RDD family	-10.7187	2.41325	0	11.5	0	0	-10.8852	2.88329	0	9	0	0	1.29917	8.10083	0.111111	9	1	0
BAL062_01381	ppsA	phosphoenolpyruvate synthase,Phosphoenolpyruvate synthase,phosphoenolpyruvate synthase,Uncharacterized protein conserved in bacteria,phosphoenolpyruvate synthase,Pyruvate phosphate dikinase, PEP/pyruvate binding domain	-5.43005	-2.38278	0	10.5	0	0	7.57728	-0.644829	0.25	2	0.5	0	-3.17105	1.74968	0	2	0	0
BAL062_01382	ydiA	phosphotransferase,Putative phosphotransferase ydiA,PEP synthetase regulatory protein,Domain of unknown function (DUF299)	9.39623	-4.03243	Inf	0	0.5	0	-2.32029	-3.20707	0	0.5	0	0	-2.32255	1.48554	0	0.5	0	0
BAL062_01383	pgaA	biofilm synthesis protein,Poly-beta-1,6-N-acetyl-D-glucosamine export protein precursor,outer membrane protein PgaA,Uncharacterized protein conserved in bacteria containing a divergent form of TPR repeats,poly-beta-1,6 N-acetyl-D-glucosamine export porin PgaA	-1.02531	4.33302	0.0149254	67	1	0	-0.0560914	5.28358	0.0990991	55.5	5.5	0	-12.822	9.8897	0	55.5	0	0
BAL062_01384	pgaB_1	xylanase/chitin deacetylase,Poly-beta-1,6-N-acetyl-D-glucosamine N-deacetylase precursor,outer membrane N-deacetylase,poly-beta-1,6-N-acetyl-D-glucosamine N-deacetylase PgaB,Polysaccharide deacetylase	-3.01555	4.01707	0.0119048	42	0.5	0	-0.625351	4.73075	0.0657895	38	2.5	0	-1.28879	9.58916	0.0131579	38	0.5	0
BAL062_01385	pgaC_1	Biofilm synthesis N-glycosyltransferase,Poly-beta-1,6-N-acetyl-D-glucosamine synthase,N-glycosyltransferase,Predicted glycosyl hydrolase,poly-beta-1,6 N-acetyl-D-glucosamine synthase,Glycosyl transferase family 2	-0.676678	3.79097	0.0508475	29.5	1.5	0	-0.428397	4.46525	0.0869565	23	2	0	-12.1288	9.23222	0	23	0	0
BAL062_01386	pgaD	Biofilm PGA synthesis protein pgaD,Biofilm PGA synthesis protein PgaD,hemin storage system protein,poly-beta-1,6-N-acetyl-D-glucosamine biosynthesis protein PgaD	-10.4567	2.16507	0	12.5	0	0	-0.339099	3.04899	0.08	12.5	1	0	-10.6457	7.79718	0	12.5	0	0
BAL062_01387	BAL062_01387	flavoprotein	-1.95256	3.04974	0.0277778	18	0.5	0	-0.703527	3.67742	0.103448	14.5	1.5	0	-11.3913	8.52234	0	14.5	0	0
BAL062_01388	limB	Luciferase-like monooxygenase family protein,Limonene 1,2-monooxygenase,hypothetical protein,luciferase family oxidoreductase, group 1,Luciferase-like monooxygenase	-11.0648	2.73911	0	24	0	0	1.16433	4.24335	0.0408163	24.5	1	0	-0.00496653	8.35882	0.0204082	24.5	0.5	0
BAL062_01389	BAL062_01389	17 kDa surface antigen family protein,Glycine zipper 2TM domain	10.5226	12.1303	0.103448	14.5	1.5	0	-0.44299	3.05449	0.0740741	13.5	1	0	-10.6796	7.83065	0	13.5	0	0
BAL062_01390	BAL062_01390	17 kDa surface antigen family protein,Glycine zipper 2TM domain	1.0691	3.92369	0.0227273	22	0.5	0	-0.128717	4.27424	0.125	20	2.5	0	-0.649204	8.97953	0.025	20	0.5	0
BAL062_01391	dmlR_6	Regulatory protein LysR:LysR, substrate-binding protein,D-malate degradation protein R,LysR family transcriptional regulator,ABC-type uncharacterized transport system, periplasmic component,putative choline sulfate-utilization transcription factor,LysR substrate binding domain	4.98709	6.98146	0.047619	21	1	0	-0.786197	3.94773	0.0810811	18.5	1.5	0	-11.7052	8.82537	0	18.5	0	0
BAL062_01392	hchA_2	ThiJ/PfpI family protein,Molecular chaperone Hsp31 and glyoxalase 3,chaperone protein HchA,intracellular protease, PfpI family,DJ-1/PfpI family	-11.1373	2.80707	0	22	0	0	-0.0261295	3.51026	0.097561	20.5	2	0	-11.0236	8.16519	0	20.5	0	0
BAL062_01393	prfA	peptide chain release factor 1,Peptide chain release factor 1,peptide chain release factor 1,peptide chain release factor 1,RF-1 domain	-3.1756	-3.65363	0	1.5	0	0	7.11426	-2.88456	1	0.5	0.5	0	-1.58566	1.33412	0	0.5	0	0
BAL062_01394	prmC	Methylase of polypeptide chain release factor,Release factor glutamine methyltransferase,N5-glutamine S-adenosyl-L-methionine-dependent methyltransferase,Methylase of polypeptide chain release factors,protein-(glutamine-N5) methyltransferase, release factor-specific,Methyltransferase small domain	-3.46237	-3.53872	0	2.5	0	0	-2.82336	-3.06158	0	1	0	0	-2.80898	1.62585	0	1	0	0
BAL062_01395	ssuC_1	nitrate/sulfonate/bicarbonate ABC transporter permease,Putative aliphatic sulfonates transport permease protein ssuC,alkanesulfonate transporter permease subunit,ABC-type anion transport system, duplicated permease component,nitrate ABC transporter, permease protein,Binding-protein-dependent transport system inner membrane component	-1.91864	3.01828	0.0163934	30.5	0.5	0	-1.79005	3.544	0.0363636	27.5	1	0	-11.4534	8.58221	0	27.5	0	0
BAL062_01396	ssuA_1	nitrate/sulfonate/bicarbonate ABC transporter periplasmic protein,Putative aliphatic sulfonates-binding protein precursor,alkanesulfonate transporter substrate-binding subunit,ABC-type taurine transport system, periplasmic component,ABC transporter, substrate-binding protein, aliphatic sulfonates family,NMT1/THI5 like	-0.775141	3.82542	0.0357143	28	1	0	-0.785402	4.48954	0.0625	24	1.5	0	-12.2664	9.36351	0	24	0	0
BAL062_01397	ureR_1	Putative transcriptional regulator,Urease operon transcriptional activator,DNA-binding transcriptional regulator ChbR,Adenosine deaminase,YSIRK-targeted surface antigen transcriptional regulator,Arabinose-binding domain of AraC transcription regulator, N-term	-2.23141	3.3062	0.0238095	21	0.5	0	-1.20982	3.68599	0.0731707	20.5	1.5	0	-11.5117	8.63858	0	20.5	0	0
BAL062_01398	fabG_4	Putative 3-hydroxyacyl-CoA dehydrogenase,3-oxoacyl-[acyl-carrier-protein] reductase FabG,3-ketoacyl-(acyl-carrier-protein) reductase,Uncharacterized conserved protein,3-oxoacyl-[acyl-carrier-protein] reductase,short chain dehydrogenase	0.302128	2.50605	0.0645161	15.5	1	0	-0.979657	2.91714	0.08	12.5	1	0	-10.6434	7.7952	0	12.5	0	0
BAL062_01399	BAL062_01399	Putative acyl-CoA dehydrogenase protein,Acyl-CoA dehydrogenase, short-chain specific,putative acyl-CoA dehydrogenase,Rubredoxin,cyclohexanecarboxyl-CoA dehydrogenase,Acyl-CoA dehydrogenase, C-terminal domain	-0.881556	3.69714	0.037037	40.5	1.5	0	-1.54246	4.21086	0.0410959	36.5	1.5	0	-12.1513	9.25347	0	36.5	0	0
BAL062_01400	acsA_2	acetyl-CoA synthetase/AMP-(fatty) acid ligase,Acetyl-coenzyme A synthetase,acetyl-CoA synthetase,ABC-type sugar transport system, periplasmic component,acetate--CoA ligase,AMP-binding enzyme	-0.158715	4.41829	0.0707071	49.5	3.5	0	-0.800624	4.93682	0.104651	43	4.5	0	-12.7421	9.81454	0	43	0	0
BAL062_01401	flr	Flavin reductase-like protein,Flavoredoxin,Flavin reductase like domain	-1.79087	2.89956	0.0204082	24.5	0.5	0	-0.549793	3.51724	0.0652174	23	1.5	0	-11.1916	8.32853	0	23	0	0
BAL062_01403	ubiB_1	ABC1 family protein,Probable ubiquinone biosynthesis protein UbiB,putative ubiquinone biosynthesis protein UbiB,2-polyprenylphenol 6-hydroxylase,ABC1 family	-1.73372	4.39606	0.0405405	37	1.5	0	-0.271381	5.16554	0.106061	33	3.5	0	-1.61234	9.88941	0.0151515	33	0.5	0
BAL062_01404	folB	folB,Dihydroneopterin aldolase,bifunctional dihydroneopterin aldolase/dihydroneopterin triphosphate 2'-epimerase,FolB domain,Dihydroneopterin aldolase	-2.81209	-3.77921	0	1.5	0	0	NA	NA	NA	0	0	0	NA	NA	NA	0	0	0
BAL062_01405	BAL062_01405	2-amino-4-hydroxy-6- hydroxymethyldihydropteridine pyrophosphokinase,2-amino-4-hydroxy-6-hydroxymethyldihydrop teridine diphosphokinase,7,8-dihydro-6-hydroxymethylpterin-pyrophosp hokinase (HPPK)	-5.88462	-2.03296	0	3	0	0	1.56829	-0.0603037	0.111111	4.5	0.5	0	-7.12021	4.42942	0	4.5	0	0
BAL062_01406	BAL062_01406	kdpA,potassium-transporting ATPase subunit A,K+-transporting ATPase, A chain,K+-transporting ATPase, A subunit,Potassium-transporting ATPase A subunit	-0.564475	3.41087	0.0215054	46.5	1	0	-0.160838	4.39918	0.0731707	41	3	0	-11.9749	9.08454	0	41	0	0
BAL062_01407	kdpB	kdpB,Potassium-transporting ATPase B chain,potassium-transporting ATPase subunit B,Uncharacterized protein conserved in bacteria,K+-transporting ATPase, B subunit,haloacid dehalogenase-like hydrolase	-0.237069	3.98186	0.0530973	56.5	3	0	2.30724	6.49228	0.0707071	49.5	3.5	0	-12.4817	9.56836	0	49.5	0	0
BAL062_01408	kdpC	potassium-transporting ATPase subunit C,potassium-transporting ATPase subunit C,K+-transporting ATPase, C subunit,K+-transporting ATPase, c chain	-10.6293	2.3287	0	14.5	0	0	-0.892309	2.81352	0.0769231	13	1	0	-10.5198	7.67492	0	13	0	0
BAL062_01409	kdpD	kdpD,Sensor protein KdpD,sensor protein KdpD,Predicted periplasmic ligand-binding sensor domain,phosphate regulon sensor kinase PhoR,Osmosensitive K+ channel His kinase sensor domain	-0.984531	3.20718	0.0222222	45	1	0	-1.91997	3.68409	0.0125	40	0.5	0	-11.6207	8.74378	0	40	0	0
BAL062_01410	kdpE	kdpE,KDP operon transcriptional regulatory protein KdpE,DNA-binding transcriptional activator KdpE,Response regulator of citrate/malate metabolism,heavy metal response regulator,Response regulator receiver domain	0.329944	1.97758	0.0285714	17.5	0.5	0	-0.907797	2.90288	0.03125	16	0.5	0	-10.6124	7.76499	0	16	0	0
BAL062_01411	puuA	glutamine synthetase,Gamma-glutamylputrescine synthetase PuuA,glutamine synthetase,Predicted metal-dependent hydrolase of the TIM-barrel fold,glutamine synthetase, type I,Glutamine synthetase, catalytic domain	-11.2693	2.93044	0	31	0	0	-0.0788199	3.77268	0.0754717	26.5	2	0	-11.3103	8.44374	0	26.5	0	0
BAL062_01412	BAL062_01412	Putative signal peptide-containing protein,Protein of unknown function (DUF2799)	-1.98176	3.07699	0.02	25	0.5	0	1.86338	5.25962	0.113636	22	2.5	0	-11.6744	8.79575	0	22	0	0
BAL062_01413	coq7	Putative ubiquinone biosynthesis protein,2-nonaprenyl-3-methyl-6-methoxy-1,4-benzoquinol hydroxylase,Ubiquinone biosynthesis protein COQ7	-1.58955	-4.06851	0	0.5	0	0	NA	NA	NA	0	0	0	NA	NA	NA	0	0	0
BAL062_01414	lplT	Putative permease,Lysophospholipid transporter lplT,acylglycerophosphoethanolamine acyltransferase,H+ Antiporter protein,Major Facilitator Superfamily	-2.39343	4.34291	0.0111111	45	0.5	0	-0.474646	5.107	0.116883	38.5	4.5	0	-12.8087	9.87723	0	38.5	0	0
BAL062_01415	BAL062_01415	Surface antigen family protein,hypothetical protein,Outer membrane protein/protective antigen OMA87,outer membrane protein assembly complex, YaeT protein,Surface antigen	-5.05001	-2.65466	0	7.5	0	0	-2.32778	-3.20317	0	1	0	0	-2.32293	1.48669	0	1	0	0
BAL062_01416	BAL062_01416	hypothetical protein,Family of unknown function (DUF490)	5.32564	-2.46626	0.0666667	7.5	0.5	0	-2.8104	-3.06887	0	1.5	0	0	-2.80828	1.62361	0	1.5	0	0
BAL062_01417	BAL062_01417	hypothetical protein	-0.630766	1.87135	0.0555556	9	0.5	0	-1.16392	2.12409	0.0555556	9	0.5	0	-9.80723	6.98172	0	9	0	0
BAL062_01418	acnB	aconitate hydratase 2,Aconitate hydratase 2,bifunctional aconitate hydratase 2/2-methylisocitrate dehydratase,3-isopropylmalate dehydratase large subunit,aconitate hydratase 2,Aconitate hydratase 2 N-terminus	-5.21284	-2.54014	0	8	0	0	-2.33517	-3.19928	0	1	0	0	-2.32328	1.48783	0	1	0	0
BAL062_01419	BAL062_01419	hypothetical protein	-9.97081	1.70228	0	11	0	0	-1.25341	2.19647	0.0555556	9	0.5	0	-9.89772	7.06934	0	9	0	0
BAL062_01420	BAL062_01420	VIC family potassium channel protein,MlotiK1 channel,voltage-gated potassium channel,Ion transport protein	-1.12297	2.33862	0.027027	18.5	0.5	0	-0.885348	3.34108	0.1	15	1.5	0	-11.0845	8.22471	0	15	0	0
BAL062_01421	ydhP_2	major facilitator superfamily permease,Inner membrane transport protein ydhP,MFS transport protein AraJ,Arabinose efflux permease,multidrug resistance protein,Major Facilitator Superfamily	-1.4731	2.66778	0.016129	31	0.5	0	0.135969	3.7977	0.0862069	29	2.5	0	-11.254	8.38902	0	29	0	0
BAL062_01422	BAL062_01422	hypothetical protein	-9.47398	1.22715	0	10	0	0	0.0549941	2.09349	0.142857	7	1	0	-9.57176	6.74984	0	7	0	0
BAL062_01424	benM_1	transcriptional regulator,Ben and cat operon transcriptional regulator,DNA-binding transcriptional regulator MetR,aminoethylphosphonate catabolism associated LysR family transcriptional regulator,LysR substrate binding domain	-12.6664	4.20642	0	26	0	0	-0.146579	4.96348	0.142857	21	3	0	-12.5345	9.61835	0	21	0	0
BAL062_01425	BAL062_01425	Protein of unknown function (DUF441)	-8.42538	0.22754	0	7	0	0	0.115514	1.0849	0.0769231	6.5	0.5	0	-8.52843	5.74305	0	6.5	0	0
BAL062_01426	BAL062_01426	hypothetical protein	-8.30415	0.112703	0	5	0	0	-8.77451	1.08374	0	5	0	0	-8.76693	5.97359	0	5	0	0
BAL062_01427	rsuA	rsuA,Ribosomal small subunit pseudouridine synthase A,16S rRNA pseudouridylate synthase A,pseudouridine synthase,RNA pseudouridylate synthase	-11.7394	3.36623	0	13.5	0	0	4.40826	7.4268	0.0416667	12	0.5	0	-11.5016	8.62893	0	12	0	0
BAL062_01428	BAL062_01428	Putative acetyltransferase,putative acetyltransferase,Predicted acetyltransferase,ribosomal-protein-alanine acetyltransferase,Acetyltransferase (GNAT) family	-2.36319	3.49353	0.0322581	15.5	0.5	0	0.0242282	4.20247	0.153846	13	2	0	-11.6992	8.8196	0	13	0	0
BAL062_01429	BAL062_01429	addiction module antitoxin, RelB/DinJ family protein,bifunctional antitoxin/transcriptional repressor RelB,addiction module antitoxin, RelB/DinJ family,RelB antitoxin	-11.104	2.77587	0	9.5	0	0	-0.363627	3.38647	0.166667	9	1.5	0	-11.0053	8.14749	0	9	0	0
BAL062_01430	truC	Pseudouridine synthase,tRNA pseudouridine synthase C,tRNA pseudouridine synthase C,pseudouridine synthase, RluA family,RNA pseudouridylate synthase	-11.3203	2.978	0	18	0	0	1.5313	4.67242	0.114286	17.5	2	0	-11.34	8.47238	0	17.5	0	0
BAL062_01431	BAL062_01431	ATPase,hypothetical protein,ADP-binding protein,ATPase, YjeE family,Uncharacterised P-loop hydrolase UPF0079	-1.58955	-4.06851	0	0.5	0	0	NA	NA	NA	0	0	0	NA	NA	NA	0	0	0
BAL062_01433	miaA	tRNA delta(2)-isopentenylpyrophosphate transferase,tRNA dimethylallyltransferase,tRNA delta(2)-isopentenylpyrophosphate transferase,tRNA dimethylallyltransferase,IPP transferase	-7.12147	-0.979757	0	14	0	0	-6.6966	-0.702053	0	12.5	0	0	-6.68856	4.04748	0	12.5	0	0
BAL062_01435	BAL062_01435	integral membrane protein,phosphonate utilization associated putative membrane protein,EamA-like transporter family	-10.1473	1.87064	0	17.5	0	0	-0.233181	2.93117	0.0833333	18	1.5	0	-10.4942	7.65058	0	18	0	0
BAL062_01436	nfnB	Oxygen-insensitive NADPH nitroreductase,Oxygen-insensitive NAD(P)H nitroreductase,dihydropteridine reductase,Nitroreductase family	-1.2494	2.39375	0.027027	18.5	0.5	0	0.0122249	3.4619	0.117647	17	2	0	-10.9647	8.10792	0	17	0	0
BAL062_01437	BAL062_01437	hypothetical protein	-7.43952	-0.692129	0	1.5	0	0	-7.4697	-0.046102	0	1	0	0	-7.46675	4.74356	0	1	0	0
BAL062_01438	lpxH	lpxH,UDP-2,3-diacylglucosamine hydrolase,UDP-2,3-diacylglucosamine hydrolase,Uncharacterized protein conserved in bacteria,UDP-2,3-diacylglucosamine hydrolase,Calcineurin-like phosphoesterase superfamily domain	6.68604	-3.61721	0.333333	1.5	0.5	0	NA	NA	NA	0	0	0	NA	NA	NA	0	0	0
BAL062_01439	ppiB	peptidyl-prolyl cis-trans isomerase precursor (PPIase),Peptidyl-prolyl cis-trans isomerase cyp18,peptidyl-prolyl cis-trans isomerase B (rotamase B),Cyclophilin type peptidyl-prolyl cis-trans isomerase/CLD	6.81338	6.98568	0.0909091	5.5	0.5	0	-0.649287	1.75083	0.125	4	0.5	0	-9.33768	6.52286	0	4	0	0
BAL062_01440	glnS	glnS,Glutamine--tRNA ligase,glutaminyl-tRNA synthetase,Glutamyl- and glutaminyl-tRNA synthetases,glutamine--tRNA ligase,tRNA synthetases class I (E and Q), catalytic domain	4.53422	-2.61862	0.0833333	6	0.5	0	-1.59424	-3.3517	0	0.5	0	0	-1.58591	1.33529	0	0.5	0	0
BAL062_01441	guaA_2	glutamine amidotransferase,GMP synthase [glutamine-hydrolyzing],glutamine amidotransferase,Carbamoylphosphate synthase small subunit,GMP synthase (glutamine-hydrolyzing), N-terminal domain,Glutamine amidotransferase class-I	0.475091	3.50324	0.025641	19.5	0.5	0	0.474017	4.37222	0.181818	16.5	3	0	-11.6725	8.79388	0	16.5	0	0
BAL062_01442	eutC	Ethanolamine ammonia-lyase light chain,Ethanolamine ammonia-lyase light chain,ethanolamine ammonia-lyase small subunit,Ethanolamine ammonia-lyase, small subunit,Ethanolamine ammonia-lyase light chain (EutC)	-10.5753	2.27751	0	27.5	0	0	-0.18326	3.35343	0.0545455	27.5	1.5	0	-10.9158	8.06057	0	27.5	0	0
BAL062_01443	eutB	ethanolamine ammonia-lyase, large subunit,Ethanolamine ammonia-lyase heavy chain,ethanolamine ammonia lyase large subunit,Ethanolamine ammonia-lyase, large subunit,Ethanolamine ammonia lyase large subunit (EutB)	-2.34634	3.47823	0.0138889	36	0.5	0	-1.08389	3.95144	0.0428571	35	1.5	0	-11.7708	8.88866	0	35	0	0
BAL062_01444	aroP_4	Putative transport protein,General aromatic amino acid permease,putative fructoselysine transporter,Amino acid transporters,ethanolamine permease,Amino acid permease	5.88778	7.58254	0.0895522	33.5	3	0	0.679502	3.93032	0.103448	29	3	0	-11.1486	8.28705	0	29	0	0
BAL062_01445	acoD	ald1,Acetaldehyde dehydrogenase 2,betaine aldehyde dehydrogenase,Delta 1-pyrroline-5-carboxylate dehydrogenase,betaine aldehyde dehydrogenase,Aldehyde dehydrogenase family	-12.0838	3.68143	0	44	0	0	-0.560803	4.49659	0.0909091	38.5	3.5	0	-12.2106	9.31039	0	38.5	0	0
BAL062_01446	BAL062_01446	putative transcriptional regulator,DNA-binding transcriptional regulator DhaR	0.428217	3.13947	0.0545455	27.5	1.5	0	-0.808663	3.70172	0.0625	24	1.5	0	-11.4504	8.57945	0	24	0	0
BAL062_01447	BAL062_01447	lysophospholipase,Esterase/lipase,Alpha/beta hydrolase family	-1.35267	3.42129	0.0196078	25.5	0.5	0	5.28245	8.48712	0.097561	20.5	2	0	-0.522356	8.85777	0.0243902	20.5	0.5	0
BAL062_01448	dhaT_2	putative alcohol dehydrogenase,1,3-propanediol dehydrogenase,putative alcohol dehydrogenase,Glycerol dehydrogenase and related enzymes,lactaldehyde reductase,Iron-containing alcohol dehydrogenase	7.50117	10.7603	0.0759494	39.5	3	0	-0.805211	4.62163	0.0769231	32.5	2.5	0	-12.4173	9.50722	0	32.5	0	0
BAL062_01449	BAL062_01449	Putative helicase,conjugal transfer relaxase TraA,helicase, RecD/TraA family,PIF1-like helicase	-1.90637	4.0395	0.0224719	44.5	1	0	2.41811	6.35424	0.0666667	37.5	2.5	0	-12.2744	9.37112	0	37.5	0	0
BAL062_01450	hpcD	Putative 5-carboxymethyl-2-hydroxymuconate delta isomerase,5-carboxymethyl-2-hydroxymuconate Delta-isomerase,5-carboxymethyl-2-hydroxymuconate delta-isomerase,5-carboxymethyl-2-hydroxymuconate isomerase,5-carboxymethyl-2-hydroxymuconate isomerase	1.9139	0.928191	0.047619	10.5	0.5	0	-9.26906	1.50961	0	8	0	0	-9.26497	6.45206	0	8	0	0
BAL062_01451	rob	DNA gyrase inhibitor,Right origin-binding protein,right oriC-binding transcriptional activator,DNA gyrase inhibitor,YSIRK-targeted surface antigen transcriptional regulator,Bacterial transcription activator, effector binding domain	1.28337	1.5255	0.03125	16	0.5	0	-10.1809	2.28706	0	13.5	0	0	-10.1749	7.33896	0	13.5	0	0
BAL062_01452	thiM	thiM,Hydroxyethylthiazole kinase,hydroxyethylthiazole kinase,Thiamine monophosphate synthase,hydroxyethylthiazole kinase,Hydroxyethylthiazole kinase family	-1.82652	3.90555	0.0277778	36	1	0	0.464215	4.93244	0.147541	30.5	4.5	0	-12.2272	9.32611	0	30.5	0	0
BAL062_01453	BAL062_01453	hypothetical protein	-10.1994	1.92018	0	18.5	0	0	-10.1388	2.25135	0	17	0	0	-10.1339	7.29808	0	17	0	0
BAL062_01454	BAL062_01454	hypothetical protein	-9.4158	1.1715	0	8	0	0	-9.82181	1.98198	0	7.5	0	0	-9.81652	6.98906	0	7.5	0	0
BAL062_01455	pepN_2	pepN,Aminopeptidase N,aminopeptidase N,aminopeptidase N,Domain of unknown function (DUF3458)	-1.19355	4.83639	0.0402685	74.5	3	0	-0.915053	5.15778	0.0666667	67.5	4.5	0	-13.003	10.0594	0	67.5	0	0
BAL062_01456	ligE	Putative glutathione S-transferase,Beta-aryl ether cleaving enzyme,putative glutathione S-transferase,maleylacetoacetate isomerase,Glutathione S-transferase, C-terminal domain	-10.2657	1.98345	0	13	0	0	-1.72023	2.57261	0.0416667	12	0.5	0	-10.3663	7.52506	0	12	0	0
BAL062_01457	cpnA_1	short chain dehydrogenase,Cyclopentanol dehydrogenase,3-ketoacyl-(acyl-carrier-protein) reductase,Uncharacterized conserved protein,3-oxoacyl-[acyl-carrier-protein] reductase,short chain dehydrogenase	1.44273	1.54214	0.0689655	14.5	1	0	1.45325	2.59629	0.136364	11	1.5	0	-9.5456	6.72472	0	11	0	0
BAL062_01458	BAL062_01458	Putative oxidoreductase, short-chain dehydrogenase/reductase family,3-ketoacyl-(acyl-carrier-protein) reductase	-11.2826	2.94283	0	24.5	0	0	-1.0704	3.47896	0.0465116	21.5	1	0	-11.2706	8.40519	0	21.5	0	0
BAL062_01459	pheA2	Monofunctional chorismate mutase,Secreted chorismate mutase precursor,chorismate mutase,putative chorismate mutase,Chorismate mutase type II	-11.2117	2.87668	0	24.5	0	0	-0.56033	3.52463	0.0652174	23	1.5	0	-11.2014	8.33844	0	23	0	0
BAL062_01460	lrp_2	leucine-responsive regulatory protein,Leucine-responsive regulatory protein,leucine-responsive transcriptional regulator,AsnC family	-10.1982	1.91914	0	9	0	0	0.0322479	3.11394	0.235294	8.5	2	0	-10.6084	7.76166	0	8.5	0	0
BAL062_01461	BAL062_01461	hypothetical protein	2.74442	-1.25399	0.125	4	0.5	0	-7.08719	-0.373311	0	2.5	0	0	-7.07912	4.39346	0	2.5	0	0
BAL062_01463	BAL062_01463	Putative transcriptional regulator,probable dihydroxyacetone kinase regulator,Bacterial regulatory proteins, tetR family	0.88953	1.44959	0.0952381	10.5	1	0	4.23613	5.10182	0.111111	9	1	0	-9.47091	6.65352	0	9	0	0
BAL062_01464	iutA_1	outer membrane receptor protein,Iron-regulated outer membrane proteins,outer membrane receptor FepA,Outer membrane receptor for ferrienterochelin and colicins,TonB-dependent siderophore receptor,TonB dependent receptor	-1.09033	3.81956	0.02	50	1	0	-0.468029	4.57562	0.0714286	42	3	0	-12.2646	9.36184	0	42	0	0
BAL062_01466	BAL062_01466	hypothetical protein	-3.9115	-3.33218	0	1.5	0	0	-5.20712	-1.85361	0	3	0	0	-5.20957	2.86137	0	3	0	0
BAL062_01467	BAL062_01467	hypothetical protein	-6.77152	-1.29027	0	4.5	0	0	-7.56067	0.0324743	0	3	0	0	-7.5513	4.8245	0	3	0	0
BAL062_01468	BAL062_01468	hypothetical protein	-6.11686	-1.84766	0	2	0	0	-5.55504	-1.60445	0	2.5	0	0	-5.5544	3.11563	0	2.5	0	0
BAL062_01469	BAL062_01469	hypothetical protein	-5.56014	-2.28607	0	2.5	0	0	-6.03442	-1.23869	0	2.5	0	0	-6.02489	3.48802	0	2.5	0	0
BAL062_01470	BAL062_01470	putative acetyltransferase,Predicted acetyltransferase,ribosomal-protein-alanine acetyltransferase,Acetyltransferase (GNAT) family	-11.1719	2.83943	0	14	0	0	-0.095566	3.50881	0.16	12.5	2	0	-11.05	8.19107	0	12.5	0	0
BAL062_01473	fhuE_1	Outer membrane receptor for ferric coprogen and ferric-rhodotorulic acid,Outer-membrane receptor for Fe(III)-coprogen, Fe(III)-ferrioxamine B and Fe(III)-rhodotrulic acid,ferric-rhodotorulic acid outer membrane transporter,Outer membrane receptor for ferric coprogen and ferric-rhodotorulic acid,TonB-dependent siderophore receptor,TonB dependent receptor	-12.0802	3.67817	0	62	0	0	0.119016	4.68704	0.0707071	49.5	3.5	0	-12.1461	9.24872	0	49.5	0	0
BAL062_01474	BAL062_01474	OmpW family protein,outer membrane protein W,Outer membrane protein W,OmpW family	1.14369	2.26798	0.046875	32	1.5	0	-0.0205614	3.1756	0.0344828	29	1	0	-10.6854	7.83599	0	29	0	0
BAL062_01476	pliG	Inhibitor of g-type lysozyme precursor	-9.70456	1.44764	0	3.5	0	0	-9.70007	1.87827	0	3	0	0	-9.69315	6.87032	0	3	0	0
BAL062_01477	yheS_2	ATPase component of ABC transporter with duplicated ATPase domains,Uncharacterized ABC transporter ATP-binding protein YheS,putative ABC transporter ATP-binding protein,ABC-type transport system involved in cytochrome c biogenesis, ATPase component,ATP-binding cassette protein, ChvD family,ABC transporter	-2.22308	3.36505	0.0131579	38	0.5	0	-0.426127	4.20938	0.084507	35.5	3	0	-11.8736	8.98748	0	35.5	0	0
BAL062_01478	BAL062_01478	universal stress protein UspA,Putative universal stress protein SAV1710,universal stress protein UspC,Universal stress protein family	-11.5975	3.23527	0	12	0	0	-0.885912	3.40571	0.133333	7.5	1	0	-11.1466	8.28524	0	7.5	0	0
BAL062_01480	BAL062_01480	signal peptide	-6.74661	-1.31259	0	2.5	0	0	-6.90374	-0.528598	0	1.5	0	0	-6.89664	4.23006	0	1.5	0	0
BAL062_01481	BAL062_01481	RDD family protein,RDD family	-8.15989	-0.0232441	0	7.5	0	0	1.06436	1.32919	0.2	5	1	0	-8.55941	5.77269	0	5	0	0
BAL062_01482	BAL062_01482	hypothetical protein	-9.13013	0.898371	0	4.5	0	0	-9.16138	1.41715	0	5.5	0	0	-9.15373	6.34712	0	5.5	0	0
BAL062_01483	mgtA_1	magnesium-transporting ATPase MgtA,Magnesium-transporting ATPase, P-type 1,magnesium-transporting ATPase MgtA,Uncharacterized protein conserved in bacteria,magnesium-translocating P-type ATPase,E1-E2 ATPase	-1.26993	4.04174	0.025	60	1.5	0	2.36997	6.59612	0.0943396	53	5	0	-1.35098	9.64794	0.00943396	53	0.5	0
BAL062_01484	sapB	magnesium transporter,hypothetical protein,magnesium transport protein MgtC,MgtC family	-9.80704	1.54574	0	13.5	0	0	-10.0049	2.13765	0	11	0	0	-9.99969	7.16745	0	11	0	0
BAL062_01485	ydcO_1	benzoate membrane transport protein,Inner membrane protein ydcO,Uncharacterized protein involved in benzoate metabolism,benzoate transporter,Benzoate membrane transport protein	-11.4545	3.10279	0	32	0	0	0.2272	4.08143	0.102041	24.5	2.5	0	-11.4976	8.62504	0	24.5	0	0
BAL062_01487	leuE_1	leucine export protein LeuE,Leucine efflux protein,leucine export protein LeuE,homoserine/Threonine efflux protein,LysE type translocator	-9.78456	1.52422	0	12	0	0	3.93471	5.33145	0.125	8	1	0	-9.95697	7.12672	0	8	0	0
BAL062_01488	tal	Transaldolase,Transaldolase,transaldolase B,Transaldolase,transaldolase,Transaldolase	-11.7256	3.35346	0	24.5	0	0	0.178354	4.26575	0.139535	21.5	3	0	-11.6992	8.81976	0	21.5	0	0
BAL062_01489	cynR_1	Putative transcriptional regulator,Cyn operon transcriptional activator,putative DNA-binding transcriptional regulator,aminoethylphosphonate catabolism associated LysR family transcriptional regulator,LysR substrate binding domain	0.794799	3.12583	0.0638298	23.5	1.5	0	-0.638912	3.58036	0.0810811	18.5	1.5	0	-11.2808	8.41505	0	18.5	0	0
BAL062_01490	BAL062_01490	Transmembrane pair,Predicted membrane protein,Bacterial Transmembrane Pair family	-8.68132	0.470121	0	6	0	0	0.959468	2.02284	0.142857	3.5	0.5	0	-9.23642	6.42446	0	3.5	0	0
BAL062_01491	fadI	acetyl-CoA acetyltransferase,3-ketoacyl-CoA thiolase,acetyl-CoA acetyltransferase,Uncharacterized protein, possibly involved in aromatic compounds catabolism,acetyl-CoA C-acetyltransferase,Thiolase, N-terminal domain	0.0226059	4.7027	0.0545455	55	3	0	-0.206487	5.27762	0.101124	44.5	4.5	0	-12.8788	9.94306	0	44.5	0	0
BAL062_01492	fabG_5	fabG,3-oxoacyl-[acyl-carrier-protein] reductase FabG,3-ketoacyl-(acyl-carrier-protein) reductase,Uncharacterized conserved protein,3-oxoacyl-[acyl-carrier-protein] reductase,short chain dehydrogenase	-11.8277	3.44736	0	33	0	0	0.297821	4.32172	0.137255	25.5	3.5	0	-0.524795	8.86012	0.0196078	25.5	0.5	0
BAL062_01493	BAL062_01493	Acyl dehydratase,bifunctional enoyl-CoA hydratase/phosphate acetyltransferase,Enoyl reductase domain of yeast-type FAS1,MaoC like domain	-1.83563	2.94111	0.0263158	19	0.5	0	-1.15641	3.60655	0.0857143	17.5	1.5	0	-11.4176	8.54752	0	17.5	0	0
BAL062_01494	BAL062_01494	Beta-lactamase class C,D-alanyl-D-alanine carboxypeptidase precursor,beta-lactamase/D-alanine carboxypeptidase,Uncharacterized protein conserved in bacteria,Beta-lactamase	-1.7054	3.86022	0.0131579	38	0.5	0	-0.958973	4.38857	0.0615385	32.5	2	0	-12.2085	9.3083	0	32.5	0	0
BAL062_01495	BAL062_01495	transcriptional regulator,TetR family transcriptional regulator,transcriptional repressor BetI,Bacterial regulatory proteins, tetR family	-9.43289	1.18782	0	8.5	0	0	-10.1152	2.23129	0	6	0	0	-10.1088	7.27478	0	6	0	0
BAL062_01496	smvA	major facilitator superfamily permease,Methyl viologen resistance protein SmvA,methyl viologen resistance protein SmvA,Arabinose efflux permease,drug resistance MFS transporter, drug:H+ antiporter-2 (14 Spanner) (DHA2) family,Major Facilitator Superfamily	10.0063	13.6497	0.07	50	3.5	0	0.0603058	5.35348	0.146067	44.5	6.5	0	-0.0788414	10.0025	0.0337079	44.5	1.5	0
BAL062_01497	dnaX_1	DNA polymerase III subunits gamma and tau,DNA polymerase III subunit tau,DNA polymerase III subunits gamma and tau,Holliday junction resolvasome, helicase subunit,DNA polymerase III, subunit gamma and tau,DNA polymerase III subunits gamma and tau domain III	-4.52808	-2.99156	0	5.5	0	0	7.10378	-2.88042	1	0.5	0.5	0	-1.5859	1.33529	0	0.5	0	0
BAL062_01498	BAL062_01498	hypothetical protein	-8.23687	0.0495167	0	1	0	0	2.46696	1.65767	0.5	1	0.5	0	-8.27316	5.5009	0	1	0	0
BAL062_01499	plc_1	phospholipase C,Non-hemolytic phospholipase C precursor,Phospholipase C,phospholipase C, phosphocholine-specific,Phosphoesterase family	-0.434667	3.57508	0.0210526	47.5	1	0	-0.445655	4.43854	0.0568182	44	2.5	0	-12.111	9.21522	0	44	0	0
BAL062_01500	BAL062_01500	thioesterase,Acyl-ACP thioesterase,acyl-CoA thioester hydrolase, YbgC/YbaW family,Thioesterase superfamily	-8.70151	0.48943	0	7.5	0	0	0.801405	1.52811	0.1	5	0.5	0	-8.81959	6.0243	0	5	0	0
BAL062_01501	mdh_2	alcohol dehydrogenase,NAD-dependent methanol dehydrogenase,L-1,2-propanediol oxidoreductase,Glycerol dehydrogenase and related enzymes,lactaldehyde reductase,Iron-containing alcohol dehydrogenase	-1.80791	4.40712	0.0322581	46.5	1.5	0	-1.162	4.69518	0.0581395	43	2.5	0	-1.40765	9.70151	0.0116279	43	0.5	0
BAL062_01503	yfkJ	Putative phosphotyrosine protein phosphatase,Low molecular weight protein-tyrosine-phosphatase yfkJ,tyrosine phosphatase,Protein-tyrosine-phosphatase,Low molecular weight phosphotyrosine protein phosphatase	-8.67422	0.463367	0	5.5	0	0	0.746141	1.57009	0.25	4	1	0	-8.8754	6.07794	0	4	0	0
BAL062_01504	murB	UDP-N-acetylenolpyruvoylglucosamine reductase,UDP-N-acetylenolpyruvoylglucosamine reductase,UDP-N-acetylenolpyruvoylglucosamine reductase,UDP-N-acetylmuramate dehydrogenase,UDP-N-acetylenolpyruvoylglucosamine reductase,UDP-N-acetylenolpyruvoylglucosamine reductase, C-terminal domain	5.79217	-3.29579	0.2	2.5	0.5	0	NA	NA	NA	0	0	0	NA	NA	NA	0	0	0
BAL062_01505	BAL062_01505	hypothetical protein,DUF218 domain	-0.374365	4.27136	0.0416667	24	1	0	-0.190817	4.76939	0.102564	19.5	2	0	-12.354	9.44708	0	19.5	0	0
BAL062_01506	ytpA	lysophospholipase,Phospholipase ytpA,2-succinyl-6-hydroxy-2,4-cyclohexadiene-1-carboxylate synthase,Esterase/lipase,2-succinyl-6-hydroxy-2,4-cyclohexa diene-1-carboxylate synthase,Alpha/beta hydrolase family	9.77516	11.0929	0.111111	18	2	0	0.119133	3.39204	0.0540541	18.5	1	0	0.322814	8.04123	0.027027	18.5	0.5	0
BAL062_01507	gltB_2	Putative glutamate synthase,Glutamate synthase [NADPH] large chain precursor,glutamate synthase subunit alpha,Uncharacterized conserved protein,Conserved region in glutamate synthase	-1.34797	4.41968	0.027027	55.5	1.5	0	2.42866	6.96217	0.108696	46	5	0	-12.8385	9.90525	0	46	0	0
BAL062_01508	BAL062_01508	putative iron-regulated membrane protein,Uncharacterized iron-regulated membrane protein	10.9073	13.097	0.0645161	31	2	0	-0.0675039	3.95523	0.101695	29.5	3	0	-0.312663	8.65607	0.0169492	29.5	0.5	0
BAL062_01509	tetC	Putative transcriptional regulator,hypothetical protein,mycofactocin system transcriptional regulator,Bacterial regulatory proteins, tetR family	-10.6613	2.35894	0	12.5	0	0	-1.29342	3.1212	0.0833333	12	1	0	-10.9203	8.06536	0	12	0	0
BAL062_01510	BAL062_01510	hypothetical protein	-1.88977	3.05717	0.0277778	18	0.5	0	4.17664	7.40503	0.103448	14.5	1.5	0	-11.7006	8.82084	0	14.5	0	0
BAL062_01511	BAL062_01511	Putative phage integrase,site-specific tyrosine recombinase XerS,Site-specific recombinase XerD,tyrosine recombinase XerC,Phage integrase family	7.44581	10.125	0.0655738	30.5	2	0	-0.582458	4.12711	0.0677966	29.5	2	0	-11.8319	8.94749	0	29.5	0	0
BAL062_01512	BAL062_01512	hypothetical protein	-8.80128	0.584529	0	7.5	0	0	-8.92109	1.21025	0	7	0	0	-8.91663	6.11548	0	7	0	0
BAL062_01513	BAL062_01513	hypothetical protein	-7.68549	-0.466138	0	5	0	0	-8.4712	0.821239	0	5	0	0	-8.46492	5.6831	0	5	0	0
BAL062_01514	BAL062_01514	hypothetical protein	-10.4778	2.18499	0	8.5	0	0	0.29828	2.59548	0.142857	7	1	0	-10.0103	7.17714	0	7	0	0
BAL062_01515	BAL062_01515	hypothetical protein	-7.72491	-0.429181	0	5	0	0	-8.11196	0.509701	0	4	0	0	-8.1051	5.34142	0	4	0	0
BAL062_01516	BAL062_01516	hypothetical protein	-7.5812	-0.561884	0	5	0	0	-7.68552	0.140178	0	4.5	0	0	-7.68039	4.9421	0	4.5	0	0
BAL062_01517	BAL062_01517	hypothetical protein	-0.813728	2.04549	0.0285714	17.5	0.5	0	-1.92351	2.77646	0.0322581	15.5	0.5	0	-10.6083	7.76093	0	15.5	0	0
BAL062_01518	BAL062_01518	phage-like protein,phage nucleotide-binding protein	-9.61305	1.36025	0	14	0	0	-0.326133	2.42017	0.08	12.5	1	0	-9.98865	7.15788	0	12.5	0	0
BAL062_01519	BAL062_01519	hypothetical protein	-7.12191	-0.979479	0	2.5	0	0	-7.17312	-0.300107	0	2	0	0	-7.16338	4.47012	0	2	0	0
BAL062_01520	BAL062_01520	hypothetical protein	-7.7111	-0.441961	0	3	0	0	1.39564	0.0797269	0.166667	3	0.5	0	-7.29497	4.58665	0	3	0	0
BAL062_01521	BAL062_01521	hypothetical protein	1.81755	-0.430981	0.0833333	6	0.5	0	-8.12181	0.518234	0	5	0	0	-8.11531	5.35085	0	5	0	0
BAL062_01522	BAL062_01522	hypothetical protein	-11.0403	2.71615	0	13.5	0	0	4.54842	6.99138	0.04	12.5	0.5	0	-10.9448	8.08856	0	12.5	0	0
BAL062_01523	BAL062_01523	hypothetical protein	-11.9523	3.5615	0	26	0	0	-1.53631	3.89346	0.0714286	21	1.5	0	-11.7966	8.91345	0	21	0	0
BAL062_01524	BAL062_01524	hypothetical protein	-0.0222619	2.91442	0.142857	7	1	0	-0.313447	3.37694	0.3	5	1.5	0	-10.9776	8.12077	0	5	0	0
BAL062_01525	BAL062_01525	putative repressor protein from bacteriophage,Peptidase S24-like	-2.32527	-3.91678	0	1	0	0	NA	NA	NA	0	0	0	NA	NA	NA	0	0	0
BAL062_01526	BAL062_01526	Uncharacterized protein conserved in bacteria, prophage-related	-9.91655	1.65035	0	6.5	0	0	-1.07247	2.09213	0.1	5	0.5	0	-9.75786	6.93276	0	5	0	0
BAL062_01527	BAL062_01527	hypothetical protein	-5.73204	-2.15369	0	1	0	0	3.83044	-0.638873	0.5	1	0.5	0	-5.88378	3.37315	0	1	0	0
BAL062_01528	BAL062_01528	hypothetical protein	-10.0879	1.814	0	8	0	0	-10.1818	2.28781	0	7	0	0	-10.1772	7.34024	0	7	0	0
BAL062_01529	mboIIM	Modification methylase SmaI,Modification methylase MboII,putative methyltransferase,Adenine specific DNA methylase Mod,DNA methylase	-11.0928	2.7654	0	20.5	0	0	0.0498492	3.52349	0.0833333	18	1.5	0	-11.0136	8.15583	0	18	0	0
BAL062_01530	BAL062_01530	phage-like protein,Uncharacterized protein conserved in bacteria,Protein of unknown function (DUF1376)	-0.578373	2.76542	0.0869565	11.5	1	0	-2.41109	3.17035	0.0526316	9.5	0.5	0	-11.0956	8.23511	0	9.5	0	0
BAL062_01531	BAL062_01531	hypothetical protein	-10.881	2.56634	0	11	0	0	-10.7064	2.73197	0	8.5	0	0	-10.7	7.85097	0	8.5	0	0
BAL062_01535	BAL062_01535	Protein of unknown function (DUF559)	-9.46646	1.2199	0	7.5	0	0	0.0281911	2.15223	0.166667	6	1	0	-9.63593	6.81309	0	6	0	0
BAL062_01536	BAL062_01536	hypothetical protein	-9.39184	1.14842	0	7.5	0	0	0.963775	2.55117	0.25	6	1.5	0	-9.7243	6.90107	0	6	0	0
BAL062_01537	BAL062_01537	hypothetical protein	-9.93414	1.66717	0	5.5	0	0	0.0574021	2.09138	0.1	5	0.5	0	-9.56526	6.74601	0	5	0	0
BAL062_01538	BAL062_01538	hypothetical protein	-8.40033	0.203775	0	4	0	0	-0.118043	1.31879	0.166667	3	0.5	0	-8.80529	6.00909	0	3	0	0
[truncated: 2,194 more rows]

## Sheet: K_pneumo
locus_tag	gene_name	Annotation	logFC_colistin1	logCPM_colistin1	ins_index_ratio_colistin1	ins_count_start_colistin1	ins_count_output_colistin1	Candidate hypermutator colistin 1?	logFC_colistin2	logCPM_colistin2	ins_index_ratio_colistin2	ins_count_start_colistin2	ins_count_output_colistin2	Candidate hypermutator colistin 2?	logFC_tig	logCPM_tig	ins_index_ratio_tig	ins_count_start_tig	ins_count_output_tig	Candidate hypermutator tig?	logFC_polB	logCPM_polB	ins_index_ratio_polB	ins_count_start_polB	ins_count_output_polB	Candidate hypermutator polB?	logFC_amikacin	logCPM_amikacin	ins_index_ratio_amikacin	ins_count_start_amikacin	ins_count_output_amikacin	Candidate hypermutator amikacin?	Total
[truncated: 5,236 more rows]

[truncated: 3 more sheets: E_cloacae, UPEC, Intersection]
